# Supplementary material for: Metabolomic analysis reveals a differential adaptation process of the larval stages of Anisakis simplex to the host environment
Source: Front Mol Biosci. 2023 Jul 13;10:1233586. doi: 10.3389/fmolb.2023.1233586 (PMC10373882; doi:10.3389/fmolb.2023.1233586)
Supplement: Supplementary file 1 [file Table2.XLSX]

## Sheet: Supplemetary Table 1
Supplementary Table 1. List of peak intensities identified in the study in negative ionization mode (ESI-).
No.	Molecular Weight	RT [min]	QC01	QC02	QC03	1	2	3	4	5	6	7	8	9	10	11	12
1	72.0195	0.983	3.9152e+07	2.92466e+07	3.54321e+07	6.87522e+07	5.34265e+07	5.95768e+07	1.77905e+07	1.65971e+07	1.63132e+07	1.97062e+07	1.77064e+07	9.37449e+06	1.7907e+07	9.39302e+06	1.38971e+07
2	74.0351	2.149	1.25062e+07	6.22894e+06	1.25343e+07	4.06524e+07	1.53432e+07	1.63405e+07	8.55548e+06	1.08237e+07	1.0378e+07	8.66224e+06	7.11137e+06	3.89834e+06	8.17146e+06	7.32878e+06	6.45856e+06
3	74.0351	1.37	1.01404e+08	9.64599e+07	1.13626e+08	1.47581e+08	8.12976e+07	8.06585e+07	6.11053e+07	1.0082e+08	1.37425e+08	1.2614e+08	1.1314e+08	2.19312e+07	1.02449e+08	9.50418e+07	7.47685e+07
4	74.0351	1.072	1.21289e+08	1.22703e+08	1.28808e+08	2.3452e+08	9.91212e+07	1.2825e+08	6.23215e+07	1.47164e+08	2.13296e+08	1.93327e+08	1.43555e+08	2.45255e+07	1.71297e+08	1.09107e+08	1.02632e+08
5	76.0142	1.224	4.16563e+06	3.90475e+06	3.85014e+06	1.12689e+06	1.05645e+06	2.45376e+06	1.75098e+06	1.39046e+06	2.19445e+06	1.01529e+06	2.01151e+06	3.41756e+06	6.11817e+06	5.88701e+06	9.27073e+06
6	76.0143	0.992	2.30893e+07	1.32044e+07	1.40117e+07	5.99867e+06	9.28159e+06	6.96397e+06	6.18434e+06	5.97932e+06	6.69775e+06	6.61335e+06	6.75583e+06	7.10702e+06	1.91534e+07	8.24122e+06	1.56038e+07
7	79.9646	1.148	6.73893e+07	1.00219e+08	1.02299e+08	9.00334e+07	5.54104e+07	1.3813e+08	7.16096e+07	5.38236e+07	9.78417e+07	5.65608e+07	5.78954e+07	2.21873e+08	1.00769e+08	2.32936e+08	2.90547e+08
8	86.035	1.013	4.92522e+07	4.04626e+07	3.67458e+07	5.60666e+07	5.07344e+07	4.15855e+07	2.99642e+07	3.19148e+07	3.24722e+07	3.53363e+07	3.4935e+07	1.77722e+07	3.17954e+07	2.14359e+07	2.17749e+07
9	86.0715	3.644	1.95366e+08	2.03034e+08	2.24796e+08	6.33104e+07	2.31389e+07	1.55057e+09	1.44201e+07	1.65651e+07	2.51408e+07	2.81972e+07	2.35637e+07	1.18054e+08	2.46537e+08	2.18173e+08	2.23705e+08
10	88.0144	1.328	1.03718e+08	2.44169e+08	1.87904e+08	1.14097e+09	3.23236e+08	7.88529e+08	1.18593e+08	8.33918e+07	1.32355e+08	1.53791e+08	1.71353e+08	1.92004e+08	2.15818e+08	1.55759e+08	1.89836e+08
11	88.0144	0.996	7.41834e+08	7.46066e+08	7.41144e+08	2.91298e+09	9.93182e+08	2.29753e+09	3.78162e+08	3.60732e+08	4.43372e+08	5.83424e+08	7.6897e+08	7.08299e+08	9.24004e+08	5.90773e+08	7.80864e+08
12	88.0507	3.411	4.57761e+06	3.92576e+06	4.66769e+06	2.47361e+06	1.74302e+06	7.91479e+06	1.52667e+06	1.68102e+06	2.41763e+06	2.79339e+06	2.65934e+06	3.44458e+06	2.372e+07	1.0563e+07	8.67226e+06
13	89.0459	0.963	5.12639e+07	6.62446e+07	8.21079e+07	1.56418e+08	1.00064e+08	1.76241e+08	5.55803e+07	6.20086e+07	7.0763e+07	5.56901e+07	5.2411e+07	1.76123e+07	3.31777e+07	4.04746e+07	5.60577e+07
14	90.0299	1.317	9.97142e+07	1.08577e+08	1.09562e+08	1.559e+09	4.06636e+07	2.52602e+09	3.91418e+07	4.94074e+07	5.38429e+07	5.97744e+07	2.99011e+07	2.84858e+07	5.44681e+07	3.4557e+07	2.58026e+07
15	90.0299	1.037	1.02104e+09	1.12395e+09	1.28226e+09	4.35686e+09	2.32397e+08	6.52994e+09	1.38678e+08	1.725e+08	1.83831e+08	2.29457e+08	1.5661e+08	9.99546e+07	1.60038e+08	1.5994e+08	1.07802e+08
16	92.0609	3.545	1.95963e+06	2.452e+06	2.08616e+06	2.14372e+06	7.13064e+06	1.31261e+06	413672	410916	377921	415152	833563	3.87883e+06	3.74163e+06	2.29829e+06	1.9241e+06
17	97.9656	1.427	4.80586e+08	1.83701e+09	1.98424e+09	3.77075e+08	1.44676e+09	6.18535e+08	5.988e+08	8.89225e+08	7.21787e+08	1.83276e+09	7.48937e+08	5.28226e+08	1.34703e+09	7.26796e+08	1.23258e+09
18	97.9656	1.106	1.54441e+09	1.4237e+09	1.23166e+09	1.02793e+08	1.51575e+09	5.29275e+08	1.85916e+09	1.8357e+09	1.48228e+09	1.27163e+09	1.2639e+09	1.64432e+09	1.68596e+09	2.38298e+09	9.10241e+08
19	97.9656	1.143	1.54441e+09	1.4237e+09	1.23166e+09	2.49653e+08	1.51575e+09	5.29275e+08	1.85916e+09	1.8357e+09	1.48228e+09	1.27163e+09	1.2639e+09	4.36757e+08	1.68596e+09	2.38298e+09	2.85029e+09
20	97.9656	1.283	5.41617e+09	4.36646e+09	3.87067e+09	6.26728e+08	3.23566e+09	1.33041e+09	4.6609e+09	4.56972e+09	5.09845e+09	3.28114e+09	5.0951e+09	6.31718e+09	4.55386e+09	6.2479e+09	6.78823e+09
21	97.9656	0.918	4.10705e+09	4.01559e+09	4.22535e+09	2.12938e+08	3.48235e+09	8.06303e+08	5.11999e+09	4.69722e+09	3.8386e+09	4.22605e+09	4.02633e+09	8.61404e+09	4.76489e+09	4.64779e+09	8.003e+09
22	97.975	0.983	4.78843e+08	4.4329e+08	6.24616e+08	2.57083e+08	5.30364e+08	6.63237e+08	4.09587e+08	3.93248e+08	4.55198e+08	5.55946e+08	4.75803e+08	1.09469e+09	9.17256e+08	9.03711e+08	1.11848e+09
23	97.975	1.232	4.94312e+08	3.87832e+08	5.15524e+08	7.43686e+07	4.17766e+08	1.11633e+08	2.86968e+08	2.83831e+08	4.63205e+08	4.06695e+08	4.71587e+08	4.12677e+08	7.39737e+08	4.99056e+08	7.78718e+08
24	97.9751	1.091	4.33688e+08	4.16421e+08	4.6751e+08	7.46594e+08	5.0317e+08	6.56055e+08	3.54344e+08	3.08625e+08	5.60324e+08	3.75869e+08	4.3882e+08	2.49601e+09	6.90191e+08	6.65179e+08	8.38101e+08
25	97.9751	1.28	4.7347e+06	6.14465e+06	7.5145e+06	8.23528e+08	4.17766e+08	6.18625e+08	7.48189e+06	5.61208e+06	7.6173e+06	4.06695e+08	1.05378e+07	7.98931e+06	1.30527e+07	6.4165e+06	1.08562e+07
26	97.9916	1.289	1.10774e+07	8.42925e+06	3.27142e+06	536265	2.0539e+07	1.50494e+06	1.95235e+07	1.4393e+07	2.23535e+06	1.22453e+06	1.6949e+07	1.90459e+07	8.72044e+06	1.62659e+07	9.60392e+06
27	98.9647	0.97	1.46001e+08	1.4733e+08	1.47111e+08	4.05799e+06	1.17565e+08	7.53785e+06	1.82041e+08	1.70877e+08	1.62683e+08	1.6238e+08	1.59614e+08	2.82709e+08	1.89686e+08	2.46185e+08	8.34726e+07
28	99.9697	1.284	3.48009e+07	3.57125e+07	3.19177e+07	1.97306e+06	2.82989e+07	7.07116e+06	4.92622e+07	3.82243e+07	4.66166e+07	2.61071e+07	4.18857e+07	5.21067e+07	3.8933e+07	5.86513e+07	5.04428e+07
29	99.9698	0.922	3.44159e+07	3.54138e+07	3.31754e+07	1.82304e+06	3.45841e+07	6.2185e+06	3.43308e+07	3.76555e+07	3.0841e+07	3.37688e+07	3.37223e+07	7.00934e+07	4.26096e+07	6.30703e+07	4.23188e+07
30	100.014	3.45	1.25261e+06	1.33807e+06	1.55159e+06	2.22751e+06	178489	1.09326e+07	1.35733e+06	1.36819e+06	1.53384e+06	1.52759e+06	1.33446e+06	683138	233529	900129	822017
31	100.014	3.211	872797	854550	1.18967e+06	8.78934e+06	2.0445e+06	2.49826e+06	1.58965e+06	1.67089e+06	1.77017e+06	1.7351e+06	221875	802661	1.10343e+06	980193	1.10768e+06
32	100.014	2.698	2.06416e+07	2.24186e+07	1.77195e+07	9.57169e+06	1.08946e+07	3.19476e+06	1.65007e+07	3.24319e+07	5.63327e+07	5.9882e+07	3.90568e+07	608273	1.05143e+07	7.85349e+06	1.14029e+07
33	102.03	1.336	6.53542e+06	4.91364e+06	5.65342e+06	2.55122e+07	1.98498e+07	1.01611e+07	1.28165e+07	9.57531e+06	7.94501e+06	7.66479e+06	864044	3.77864e+07	2.50851e+07	1.57721e+07	2.24206e+07
34	102.03	16.54	1.38827e+08	1.66732e+08	1.58945e+08	5.72528e+08	3.97276e+08	6.55387e+08	3.6058e+08	1.943e+08	1.19832e+08	1.09332e+08	1.04362e+08	6.75618e+07	6.15255e+07	2.40796e+07	3.10158e+07
35	102.03	1.013	1.53623e+08	1.22123e+08	1.20139e+08	3.6311e+08	2.84137e+08	2.85923e+08	6.11028e+07	5.95092e+07	5.8631e+07	7.673e+07	6.16346e+07	2.92777e+07	2.97229e+07	1.56014e+07	2.75163e+07
36	102.066	4.157	4.65372e+07	5.01846e+07	4.75667e+07	4.31282e+07	3.2442e+07	9.19123e+07	1.35309e+07	1.14672e+07	2.02142e+07	2.34485e+07	2.4419e+07	3.46385e+07	1.5631e+08	7.76744e+07	9.31982e+07
37	102.986	16.015	5.2702e+06	3.06195e+06	4.77884e+06	7.30632e+06	9.30615e+06	5.66308e+06	2.7313e+06	4.96765e+06	7.62365e+06	6.84637e+06	5.76284e+06	384441	191859	1.19237e+06	512424
38	103.062	1.227	4.07093e+06	3.87646e+06	4.11718e+06	3.19799e+07	9.34554e+06	6.75937e+06	1.35848e+06	820520	2.93576e+06	2.81685e+06	2.18927e+06	476769	1.02012e+06	719165	293867
39	103.062	0.949	6.86762e+06	8.27044e+06	8.65627e+06	6.44786e+07	2.25085e+07	4.21911e+07	3.12885e+06	5.20059e+06	5.67313e+06	1.07955e+07	5.75963e+06	1.86397e+06	1.66203e+06	1.61281e+06	2.19013e+06
40	104.046	1.463	1.73309e+07	1.34337e+07	1.55324e+07	8.12808e+06	3.80251e+06	4.23985e+07	2.11795e+06	3.26251e+06	5.06267e+06	5.4117e+06	3.49308e+06	7.63361e+06	5.59361e+07	1.30809e+07	4.78693e+07
41	104.046	1.003	2.8375e+07	2.88394e+07	2.67581e+07	4.84015e+07	3.18021e+07	2.75347e+07	2.51881e+07	2.5517e+07	2.74666e+07	2.89065e+07	2.79358e+07	1.53809e+07	2.44937e+07	2.13859e+07	1.74287e+07
42	104.046	1.613	2.10214e+07	8.59282e+06	2.09911e+07	3.81203e+06	365347	2.68707e+06	1.34242e+06	767939	717953	1.11216e+06	1.73789e+06	2.48606e+07	1.79291e+07	2.29547e+07	3.9073e+07
43	105.041	0.938	4.68412e+07	5.4974e+07	6.05508e+07	2.57314e+08	8.36871e+07	1.8279e+08	3.80221e+07	2.74709e+07	4.18868e+07	4.32343e+07	4.17461e+07	3.24488e+06	3.13069e+06	3.13411e+06	3.31294e+06
44	106.025	1.393	5.91546e+07	4.00576e+07	4.57439e+07	8.70467e+06	1.81626e+07	1.17273e+07	1.22671e+07	1.43719e+07	1.62991e+07	1.86528e+07	2.27128e+07	5.58092e+07	1.45044e+08	7.84537e+07	7.96994e+07
45	106.025	0.982	1.58269e+08	1.1635e+08	1.53334e+08	3.58371e+07	3.68799e+07	4.53089e+07	4.41551e+07	3.01257e+07	4.22352e+07	5.87928e+07	5.94561e+07	3.16097e+08	5.81948e+08	4.17195e+08	4.97464e+08
46	106.025	1.215	7.3346e+07	6.56302e+07	5.84927e+07	1.95764e+06	1.71982e+07	3.73535e+07	2.03264e+07	1.461e+07	2.89124e+07	2.37994e+07	3.52142e+07	7.9013e+07	1.57852e+08	1.1247e+08	1.60867e+08
47	106.025	1.368	5.07056e+07	6.56302e+07	5.24726e+07	2.58148e+07	2.01553e+07	3.90282e+07	2.03264e+07	1.461e+07	3.75186e+07	1.58529e+07	3.52142e+07	7.9013e+07	1.57852e+08	1.1247e+08	1.60867e+08
48	106.025	1.088	1.00224e+06	1.10754e+06	1.21248e+06	1.62051e+06	1.17657e+06	1.44782e+06	1.69192e+06	1.61557e+06	1.38547e+06	1.36833e+06	1.48503e+06	6.93148e+06	1.45054e+06	7.51924e+06	1.28018e+06
49	108.056	3.281	5.40338e+07	5.10598e+07	5.73443e+07	1.95299e+06	4.53847e+06	2.84535e+06	3.53186e+06	3.91296e+06	6.09625e+06	9.41716e+06	7.46848e+06	9.23964e+07	1.94584e+08	1.36096e+08	1.58402e+08
50	109.051	2.852	5.66469e+07	5.09306e+07	5.01555e+07	1.20297e+08	6.48185e+07	9.09048e+07	3.72187e+07	5.48118e+07	6.4364e+07	7.16659e+07	5.68108e+07	1.02499e+06	1.16446e+06	771559	770225
51	109.051	4.478	975975	849800	1.11036e+06	178620	1.02912e+06	423302	3.72114e+06	1.47435e+06	2.20303e+06	3.47456e+06	2.99002e+06	690782	78045.1	645087	542641
52	111.03	3.157	1.01866e+07	9.05385e+06	9.67107e+06	1.05497e+07	1.16241e+07	5.69831e+06	1.08466e+07	1.3183e+07	1.66979e+07	2.43539e+07	1.76726e+07	618754	1.71898e+06	1.15204e+06	1.38304e+06
53	111.981	1.081	8.52221e+07	1.85215e+08	3.25565e+08	1.01285e+07	1.24576e+08	1.11386e+07	1.26173e+09	2.31848e+09	2.23691e+09	1.83723e+09	1.97724e+09	1.96792e+09	2.13785e+09	2.01997e+09	2.18811e+09
54	111.991	1.23	7.37878e+06	7.07929e+06	6.91347e+06	6.29985e+06	4.83698e+06	8.90187e+06	3.01866e+06	2.39746e+06	3.59106e+06	2.74584e+06	4.92654e+06	5.01722e+06	1.66338e+07	1.32667e+07	1.90506e+07
55	112.014	1.332	1.40033e+08	1.6612e+08	1.68176e+08	2.01627e+07	8.4686e+07	2.69007e+07	2.28613e+08	1.98508e+08	2.04602e+08	1.49709e+08	1.76612e+08	1.53425e+08	2.96533e+08	2.43091e+08	1.42497e+08
56	112.025	1.033	7.96582e+07	7.70996e+07	9.19965e+07	7.06604e+07	1.42516e+08	1.88628e+08	4.97745e+07	6.76485e+07	1.1831e+08	1.31651e+08	1.17197e+08	6.49537e+06	3.20875e+07	1.47096e+07	2.67259e+07
57	112.025	1.321	1.18878e+07	2.079e+07	1.13343e+07	3.99366e+07	3.77189e+07	2.18277e+07	1.32171e+07	1.01436e+07	1.51796e+07	1.91076e+07	2.95214e+07	1.11392e+06	4.84061e+06	2.71442e+06	6.64825e+06
58	113.046	1.01	4.0729e+06	5.53957e+06	4.64533e+06	1.53151e+07	5.47824e+06	1.62129e+07	5.33104e+06	4.63929e+06	3.41136e+06	3.45767e+06	3.09526e+06	4.42753e+06	4.20427e+06	3.36004e+06	4.05987e+06
59	113.928	16.381	1.65779e+07	5.23711e+06	1.55739e+07	1.32619e+07	5.09551e+06	6.26493e+06	5.0271e+06	5.55004e+06	4.48902e+06	4.49033e+06	5.76236e+06	5.8662e+06	4.82664e+06	5.06563e+06	5.32779e+06
60	113.991	1.423	8.5287e+06	8.06357e+06	9.54028e+06	3.18326e+07	6.36456e+07	1.7428e+07	2.05815e+07	1.719e+07	1.81131e+07	3.44858e+06	4.0356e+07	1.52332e+07	1.96397e+07	4.96946e+08	8.32794e+06
61	113.992	1.434	183575	136292	144776	229518	224313	227222	112374	141111	217032	247888	215616	96135	155579	3.47542e+06	111635
62	114.03	0.974	2.28918e+07	3.969e+07	4.58617e+07	1.41838e+08	9.37533e+07	1.11428e+08	9.89686e+06	1.26498e+07	1.53841e+07	2.54432e+07	2.0317e+07	5.72077e+06	1.2048e+07	7.64729e+06	9.01463e+06
63	114.066	3.197	1.42815e+06	1.23661e+06	1.45225e+06	69100.1	200419	1.65638e+06	463681	405244	482860	385680	555684	5.0025e+06	4.24219e+06	3.33351e+06	3.72287e+06
64	115.062	0.999	1.00628e+08	1.08494e+08	1.16357e+08	2.12351e+08	1.69085e+08	1.50954e+08	6.09155e+07	6.4908e+07	7.52594e+07	4.46531e+07	5.61546e+07	3.67301e+07	2.87285e+07	2.85845e+07	3.27373e+07
65	116.009	1.01	6.24188e+07	6.4176e+07	7.33583e+07	7.96134e+07	1.06683e+08	1.70662e+08	4.03123e+07	3.07421e+07	4.33163e+07	5.99581e+07	8.10035e+07	7.9602e+07	1.06458e+08	6.25893e+07	8.77224e+07
66	116.046	1.796	1.25626e+07	1.60039e+07	1.16692e+07	8.04431e+06	8.4883e+06	1.05115e+07	5.58151e+06	5.76284e+06	6.97631e+06	8.41745e+06	5.81463e+06	5.4863e+07	3.96802e+07	2.72232e+07	2.75623e+07
67	116.082	5.083	8.2373e+06	6.96293e+06	7.83382e+06	1.01663e+07	6.63025e+06	7.30445e+06	2.7281e+06	3.41357e+06	5.44148e+06	4.86384e+06	5.25733e+06	1.34671e+07	1.97075e+07	8.19338e+06	1.07216e+07
68	116.082	5.222	3.16636e+06	4.13258e+06	3.39658e+06	2.36992e+06	2.80698e+06	945996	2.12407e+06	2.27191e+06	2.22403e+06	3.14146e+06	2.29253e+06	9.29318e+06	9.69001e+06	7.71351e+06	9.13939e+06
69	117.041	1.008	1.21019e+07	1.73949e+07	1.03926e+07	6.46244e+07	7.67868e+06	3.41813e+07	3.88188e+06	7.77799e+06	8.3514e+06	8.40764e+06	7.32304e+06	3.39865e+06	1.64699e+07	8.03064e+06	1.20499e+07
70	117.041	1.319	2.30229e+06	2.66887e+06	2.40888e+06	2.1081e+07	1.59874e+06	1.02782e+07	1.23727e+06	1.3616e+06	2.00109e+06	1.81259e+06	1.65535e+06	848518	2.77981e+06	2.24391e+06	2.14239e+06
71	117.056	2.759	2.14068e+07	2.19994e+07	2.23985e+07	5.33943e+07	3.17987e+07	5.49866e+07	1.18206e+07	1.45304e+07	1.36708e+07	1.66579e+07	1.72307e+07	5.83311e+06	8.51386e+06	7.79192e+06	8.47041e+06
72	117.056	3.339	1.76558e+07	1.70513e+07	1.70247e+07	1.10957e+07	3.07185e+07	2.161e+06	1.33692e+07	1.37267e+07	2.64302e+07	3.71829e+07	3.11214e+07	6.52802e+06	1.67574e+07	6.99964e+06	8.51104e+06
73	117.056	4.167	6.83013e+06	6.41897e+06	6.56267e+06	1.04714e+07	9.26181e+06	6.36268e+06	4.46701e+06	6.45733e+06	9.22259e+06	9.8487e+06	9.66203e+06	5.16975e+06	6.16764e+06	3.89719e+06	4.64707e+06
74	117.077	1.065	4.29453e+08	4.50352e+08	4.84228e+08	1.03748e+09	7.82601e+08	7.766e+08	4.02651e+08	4.27166e+08	5.45915e+08	5.04874e+08	5.80073e+08	1.05082e+08	7.89888e+07	4.96606e+07	7.32025e+07
75	117.978	16.334	1.12542e+07	1.13827e+07	1.33827e+07	1.40127e+07	1.43401e+07	1.53845e+07	1.51153e+07	1.55568e+07	1.34017e+07	1.7422e+07	1.65798e+07	1.80841e+07	1.88987e+07	1.50502e+07	2.36006e+07
76	118.025	1.264	3.06311e+08	2.41678e+08	4.34311e+08	5.23097e+08	4.89051e+08	4.5569e+08	3.69157e+07	2.15858e+08	5.47809e+08	2.1144e+08	5.5562e+08	7.67618e+07	2.49876e+08	4.17674e+08	3.20701e+08
77	118.025	1.07	3.35339e+09	3.46309e+09	3.77858e+09	5.5389e+09	3.1211e+09	2.96228e+09	2.26774e+09	3.82053e+09	5.58791e+09	5.94763e+09	3.94581e+09	6.47729e+08	4.97826e+09	3.08651e+09	3.20971e+09
78	118.025	1.369	3.29169e+09	3.44156e+09	3.35156e+09	4.41238e+09	2.45295e+09	2.44444e+09	1.87858e+09	3.80879e+09	5.18734e+09	4.15526e+09	3.9153e+09	6.78079e+08	3.47166e+09	2.58421e+09	2.51771e+09
79	118.025	1.546	2.60952e+08	4.19857e+08	6.48622e+08	2.04158e+09	2.89657e+08	5.60875e+08	3.19819e+08	2.01602e+08	3.54829e+08	1.64279e+09	8.48408e+08	9.36151e+07	1.13996e+09	8.06549e+08	7.14876e+08
80	118.061	2.883	3.02163e+07	3.06951e+07	2.85203e+07	3.22561e+06	235593	2.904e+08	1.20508e+06	1.16469e+06	1.50919e+06	1.24084e+06	1.69821e+06	1.07747e+07	1.88188e+07	1.38534e+07	1.48833e+07
81	118.061	2.545	1.92512e+07	1.80069e+07	2.04327e+07	1.70631e+07	1.76413e+07	2.64785e+07	7.81472e+06	1.00944e+07	1.50093e+07	1.7703e+07	1.57203e+07	4.9104e+06	3.16282e+07	1.85678e+07	2.06601e+07
82	118.061	2.087	7.95383e+07	1.00442e+08	1.02087e+08	6.90393e+07	9.79379e+07	1.00054e+08	2.02589e+07	2.89969e+07	2.49324e+07	2.57969e+07	4.68033e+07	7.73244e+07	2.71947e+08	1.3918e+08	1.94907e+08
83	118.061	1.97	2.02495e+07	2.47628e+07	1.71591e+07	6.90393e+07	3.75036e+07	1.00054e+08	2.98331e+06	7.5894e+06	1.16822e+07	1.3009e+07	1.56069e+07	7.73244e+07	1.47205e+08	1.91914e+07	4.49392e+07
84	119.057	0.962	1.03554e+08	1.1013e+08	1.17096e+08	3.87454e+08	1.56676e+08	2.66932e+08	7.86209e+07	7.13816e+07	8.73251e+07	9.12156e+07	8.89795e+07	3.22677e+06	976894	2.14348e+06	1.70581e+06
85	119.948	0.9	2.95929e+07	3.3698e+07	3.58183e+07	7.55117e+06	2.93525e+07	3.62066e+07	3.57486e+07	3.45852e+07	3.2068e+07	2.7056e+07	2.54065e+07	4.60841e+07	4.7245e+07	4.21907e+07	4.38914e+07
86	120.023	3.249	5.30251e+06	5.54906e+06	5.41992e+06	9.5397e+06	1.42053e+07	2.45597e+07	1.7552e+06	2.78022e+06	3.70567e+06	4.30456e+06	4.42134e+06	272931	868926	482765	477991
87	120.041	1.221	1.30099e+07	8.6642e+06	8.50346e+06	1.14255e+07	1.10929e+07	1.93548e+07	7.36597e+06	6.90694e+06	1.2141e+07	1.09598e+07	1.26858e+07	7.40621e+06	1.61685e+07	1.12185e+07	1.96579e+07
88	120.041	0.969	3.17261e+08	2.99671e+08	3.31857e+08	8.83762e+08	6.74026e+08	7.19941e+08	9.86448e+07	1.32033e+08	1.46912e+08	1.69786e+08	1.54755e+08	5.11916e+07	1.06977e+08	6.02673e+07	8.74351e+07
89	120.056	3.85	2.55533e+08	2.56617e+08	2.62161e+08	1.88545e+08	8.04212e+06	9.9549e+08	8.89694e+06	7.67024e+06	1.10736e+07	1.92252e+07	1.61758e+07	5.04978e+08	5.91044e+08	4.74469e+08	3.76191e+08
90	120.953	16.316	3.14481e+06	3.60322e+06	3.28913e+06	3.56044e+06	3.21492e+06	3.69637e+06	4.10681e+06	4.98735e+06	4.99104e+06	6.60246e+06	7.01772e+06	3.55499e+06	4.30877e+06	5.31825e+06	7.94593e+06
91	122.035	4.399	3.62342e+07	3.80273e+07	3.84444e+07	4.34227e+07	3.83773e+07	2.72829e+07	2.76843e+07	2.90356e+07	4.83045e+07	4.26917e+07	3.66903e+07	3.41023e+07	9.2161e+07	4.67368e+07	5.81765e+07
92	122.035	3.282	1.60215e+07	1.50953e+07	1.56201e+07	3.61032e+06	2.51219e+06	2.31694e+06	2.04081e+06	5.61208e+06	3.37391e+06	2.73598e+06	2.77174e+06	2.45139e+07	4.49405e+07	3.51258e+07	3.44759e+07
93	122.035	3.613	7.92428e+07	8.45321e+07	8.70567e+07	5.03555e+06	2.52557e+07	2.72534e+06	1.19449e+07	1.04099e+07	1.54533e+07	1.5591e+07	2.18685e+07	2.2526e+08	3.12189e+08	2.20049e+08	2.65133e+08
94	123.03	1.328	6.14234e+07	6.50745e+07	9.14641e+07	4.45346e+07	1.54767e+08	5.96942e+07	2.303e+07	3.63476e+07	2.51473e+07	5.72823e+07	1.58893e+07	3.37999e+07	1.33955e+08	7.21e+07	1.00986e+08
95	123.03	1.059	3.26249e+07	3.08644e+07	3.99056e+07	5.16778e+07	5.79229e+07	4.67348e+07	1.76228e+07	2.18892e+07	1.96658e+07	2.21729e+07	1.80759e+07	2.79412e+07	9.29526e+07	1.92654e+07	6.81961e+07
96	123.031	2.854	1.49793e+08	1.62505e+08	1.66052e+08	6.17396e+08	3.00797e+08	5.01799e+08	1.46379e+08	2.08325e+08	2.6044e+08	2.91228e+08	2.18696e+08	7.09418e+06	1.02408e+07	8.54662e+06	9.20497e+06
97	124.015	2.861	1.91904e+08	2.34824e+08	2.48653e+08	8.89992e+08	4.54541e+08	7.37852e+08	2.31548e+08	2.97362e+08	4.54782e+08	3.6979e+08	3.59684e+08	3.85723e+06	3.3478e+06	514654	3.2152e+06
98	124.038	2.854	3.94564e+06	4.03652e+06	4.09467e+06	1.51365e+07	8.35603e+06	1.27326e+07	3.73413e+06	4.62833e+06	5.91454e+06	6.84808e+06	4.97964e+06	79590	86482.9	71203.7	71830.7
99	124.087	3.91	2.33741e+07	2.48761e+07	2.47071e+07	1.23562e+06	1.07973e+06	991383	1.23941e+06	1.1132e+06	1.50618e+06	1.41647e+06	2.10667e+06	1.11646e+08	5.77994e+07	4.82539e+07	6.10899e+07
100	125.046	2.853	1.08764e+07	1.07968e+07	1.1773e+07	3.79343e+07	2.12655e+07	3.2541e+07	1.02309e+07	1.75644e+07	1.87009e+07	1.83968e+07	1.8987e+07	308069	2.08832e+06	1.43891e+06	1.41959e+06
101	126.007	1.017	3.40619e+06	4.28531e+06	2.96743e+06	2.16287e+06	623494	9.88866e+06	1.18465e+06	1.03093e+06	758061	768353	687820	983873	934260	746659	902171
102	126.007	1.276	6.32195e+06	5.87209e+06	5.68536e+06	7.72001e+06	4.76618e+06	1.27946e+07	2.87682e+06	2.60717e+06	3.81185e+06	2.91309e+06	4.7135e+06	3.47583e+06	1.17119e+07	9.70007e+06	1.29934e+07
103	126.022	5.073	1.87713e+06	1.88844e+06	1.92534e+06	1.98443e+06	2.17247e+06	2.17171e+06	2.16867e+06	1.99383e+06	2.34114e+06	2.01927e+06	2.16124e+06	1.54077e+06	2.24786e+06	1.84384e+06	1.35422e+06
104	126.03	2.858	3.95172e+06	4.09653e+06	4.4787e+06	1.4909e+07	9.58423e+06	2.6403e+07	3.94513e+06	4.07737e+06	9.01032e+06	8.10312e+06	7.21151e+06	753126	1.16135e+07	715081	9.81171e+06
105	126.03	1.091	7.87939e+06	1.33115e+07	1.22881e+07	2.01161e+07	2.2479e+07	1.25777e+07	3.31528e+07	3.88503e+07	3.89641e+07	3.72169e+07	4.57215e+07	1.42632e+07	1.21496e+07	7.6208e+06	2.14977e+07
106	126.03	1.497	4.18932e+06	1.13301e+07	1.33372e+07	4.23931e+06	6.93774e+07	4.26371e+06	3.95558e+07	5.92629e+07	1.58277e+08	2.7551e+07	3.12512e+07	8.01052e+06	1.81512e+07	5.77239e+07	6.92511e+06
107	126.041	1.487	8.59996e+06	1.00168e+07	1.07336e+07	1.5308e+07	3.9811e+06	1.80113e+07	1.04555e+06	2.32382e+06	2.1953e+06	3.56284e+06	3.24178e+06	8.21813e+06	2.38081e+07	1.79299e+07	1.79343e+07
108	126.103	4.816	1.63859e+06	1.60996e+06	1.77136e+06	384620	969343	367200	944347	844330	1.10318e+06	964383	1.74369e+06	3.77308e+06	5.6208e+06	3.59458e+06	5.21679e+06
109	126.103	5.251	3.07075e+07	3.19684e+07	3.25392e+07	9.11206e+06	7.73181e+06	9.8047e+06	8.98632e+06	8.52014e+06	1.04158e+07	9.17678e+06	1.0498e+07	3.51287e+07	4.03803e+07	3.31068e+07	4.17761e+07
110	127.008	3.056	1.2441e+07	1.5724e+07	1.27876e+07	4.4444e+06	1.75263e+07	5.22766e+06	1.52205e+07	1.42515e+07	1.98344e+07	3.13511e+07	3.21285e+07	4.76969e+06	8.29843e+06	5.95485e+06	8.56391e+06
111	127.098	3.141	1.74826e+06	1.93207e+06	2.02785e+06	145139	326579	370069	165895	138280	214918	314667	238913	4.67017e+06	6.61692e+06	3.69477e+06	4.61514e+06
112	128.007	16.344	2.05294e+07	1.70019e+07	1.99354e+07	8.00408e+06	6.81392e+06	7.48718e+06	6.50631e+06	5.62157e+06	6.13339e+06	5.32441e+06	4.81393e+06	6.59659e+06	4.68184e+06	5.38544e+06	5.16985e+06
113	128.046	2.996	3.07336e+07	2.70313e+07	3.1189e+07	8.44858e+06	1.85887e+07	9.45865e+06	2.9831e+07	2.60078e+07	3.60518e+07	4.35423e+07	3.70899e+07	2.11444e+07	4.33562e+07	8.56429e+07	4.75542e+07
114	128.082	5.646	2.70577e+06	2.66383e+06	2.37852e+06	120228	339578	117339	359928	315505	425976	356797	415591	3.95323e+06	1.62382e+07	8.35501e+06	1.16398e+07
115	128.082	3.592	4.14269e+06	3.91662e+06	4.3766e+06	1.55403e+06	2.66119e+06	2.54106e+06	2.54718e+06	2.00052e+06	2.2794e+06	3.01498e+06	1.80898e+06	7.76351e+06	1.0501e+07	1.0354e+07	1.29055e+07
116	129.041	1.458	1.58382e+08	2.30711e+08	1.9192e+08	2.77669e+08	3.10789e+08	2.19271e+08	7.07033e+07	1.70697e+08	3.32655e+08	2.89161e+08	1.27029e+08	3.54499e+07	3.07005e+07	3.84694e+07	5.01575e+07
117	129.041	16.558	3.28275e+07	8.51064e+07	9.48919e+07	2.08664e+08	2.16143e+08	2.47434e+08	2.87525e+08	1.57754e+08	1.89081e+08	1.51247e+08	1.55971e+08	7.9123e+07	5.77537e+07	5.97453e+07	5.38938e+07
118	129.041	1.331	1.40205e+08	2.11732e+08	2.90135e+08	4.72199e+08	3.00563e+08	2.81807e+08	4.96628e+08	8.02988e+08	3.55874e+08	3.99049e+08	4.7385e+08	1.44206e+07	1.96164e+07	2.48486e+07	2.4562e+07
119	129.041	1.013	7.08428e+08	7.3412e+08	7.91821e+08	2.21351e+09	1.01167e+09	1.37563e+09	6.78097e+08	9.7754e+08	1.28808e+09	8.79594e+08	1.0276e+09	1.05888e+08	1.44546e+08	1.04021e+08	1.08782e+08
120	129.042	1.321	2.73454e+07	3.03887e+07	3.10737e+07	2.27594e+08	7.28252e+07	1.07478e+08	4.55864e+07	2.41794e+07	5.5247e+07	3.31403e+07	5.94189e+07	485133	4.74453e+06	2.88454e+06	5.87366e+06
121	129.042	1.01	4.24098e+06	3.88025e+06	2.7779e+06	1.3139e+07	1.08025e+07	4.65569e+07	3.11362e+06	2.59711e+06	3.48082e+06	6.42837e+06	5.19203e+06	1.66588e+06	1.58187e+06	1.26423e+06	1.52754e+06
122	130.025	1.008	7.69293e+08	7.80964e+08	7.50592e+08	5.07522e+08	5.03364e+08	3.00086e+08	1.12097e+09	1.1582e+09	9.06971e+08	8.62691e+08	8.15259e+08	8.61256e+08	1.24905e+09	8.42675e+08	8.24804e+08
123	130.025	1.329	1.89384e+08	2.16443e+08	2.19999e+08	2.2101e+08	1.42451e+08	1.08959e+08	2.73891e+08	2.43512e+08	2.59648e+08	2.13982e+08	2.45826e+08	1.7252e+08	3.21008e+08	2.61962e+08	1.6143e+08
124	130.026	1.323	7.33159e+06	7.7976e+06	7.04977e+06	1.68895e+07	1.89486e+07	1.47677e+07	7.51887e+06	8.08043e+06	1.84248e+07	2.03388e+07	1.87702e+07	214175	225996	221255	184468
125	130.026	1.011	1.60655e+07	1.74234e+07	2.10043e+07	4.81981e+07	3.23651e+07	4.28232e+07	1.7143e+07	2.14725e+07	4.24363e+07	5.84046e+07	4.01519e+07	2.10261e+06	5.0945e+06	2.62074e+06	5.13966e+06
126	130.061	3.172	6.43499e+07	5.59616e+07	6.88532e+07	2.26025e+07	2.84592e+08	3.38973e+07	1.0726e+07	1.13022e+07	1.96137e+07	1.78539e+07	1.90355e+07	9.11157e+07	1.24699e+08	7.51872e+07	9.8527e+07
127	130.061	3.016	2.88681e+07	2.98436e+07	2.93438e+07	8.57675e+06	2.50276e+07	2.1063e+07	6.23467e+06	5.27021e+06	1.00051e+07	1.38155e+07	1.09414e+07	7.72161e+07	8.38769e+07	5.30685e+07	7.28688e+07
128	130.061	2.653	4.06846e+07	4.74113e+07	4.90793e+07	8.32335e+06	6.31392e+06	8.05905e+06	6.17064e+06	6.3675e+06	336981	5.94394e+06	6.73816e+06	2.16347e+08	1.26116e+08	9.30336e+07	1.19144e+08
129	130.098	5.955	1.05513e+07	1.13062e+07	1.17139e+07	762987	595774	823310	1.69544e+06	1.78488e+06	481344	703307	807347	2.47084e+07	6.96511e+07	3.34665e+07	4.38052e+07
130	131.057	1.059	1.93769e+07	2.04393e+07	2.22993e+07	4.74365e+07	2.34854e+07	9.31145e+07	1.07823e+07	1.00803e+07	1.62986e+07	1.31274e+07	1.54077e+07	6.13295e+06	1.18235e+07	8.68231e+06	1.0378e+07
131	131.057	1.392	2.46392e+07	2.69673e+07	2.55011e+07	2.14497e+08	1.82928e+07	1.0793e+08	1.17458e+07	7.52583e+06	1.82112e+07	1.04611e+07	1.50395e+07	2.70043e+06	4.87764e+06	3.27297e+06	3.09884e+06
132	131.093	1.546	1.18795e+09	6.7728e+08	5.03894e+08	2.81914e+09	8.56566e+08	2.80475e+09	2.23528e+08	2.72544e+08	8.58488e+08	9.88621e+08	3.99038e+08	2.34411e+08	1.34294e+08	6.6986e+07	1.45704e+08
133	131.093	1.354	2.00762e+09	2.20713e+09	2.24757e+09	4.10474e+09	3.3684e+09	3.71341e+09	2.28219e+09	1.97819e+09	2.37055e+09	2.03673e+09	3.103e+09	5.80396e+08	4.72948e+08	3.5522e+08	4.39204e+08
134	131.093	1.048	3.14715e+08	3.00231e+08	3.72497e+08	6.83064e+08	5.44243e+08	4.19783e+08	2.98905e+08	3.43796e+08	3.51072e+08	3.40193e+08	3.06316e+08	1.33384e+08	7.42182e+07	6.3922e+07	5.62653e+07
135	132.005	1.329	2.78457e+09	3.0082e+09	2.97258e+09	2.26738e+08	1.2124e+09	4.30859e+08	3.85566e+09	3.32243e+09	2.56633e+09	1.81355e+09	2.36269e+09	1.87035e+09	3.03359e+09	2.80553e+09	1.76787e+09
136	132.005	1.005	9.32704e+09	9.52912e+09	9.31968e+09	6.5599e+08	5.49918e+09	1.39335e+09	1.20376e+10	9.23813e+09	8.43637e+09	7.97178e+09	8.71759e+09	7.65821e+09	9.99649e+09	8.88474e+09	6.887e+09
137	132.041	2.217	7.13822e+07	4.70127e+07	6.62934e+07	3.48773e+07	3.05874e+07	4.4703e+07	1.02305e+07	1.32898e+07	9.92824e+06	1.08926e+07	2.20548e+07	5.57825e+07	1.43687e+08	1.30335e+08	1.09014e+08
138	132.041	1.804	4.86726e+07	5.02415e+07	4.65449e+07	4.22632e+07	3.91298e+07	2.72076e+07	8.5386e+06	1.2015e+07	1.8018e+07	2.54221e+07	2.85607e+07	7.12661e+07	1.68099e+08	7.72384e+07	1.05012e+08
139	132.041	2.703	1.16683e+07	9.73811e+06	1.0525e+07	5.07884e+06	7.18017e+06	7.54641e+06	8.05027e+06	1.32574e+07	2.61112e+07	2.92154e+07	1.525e+07	4.42323e+06	5.60985e+06	3.73111e+06	4.23993e+06
140	132.041	2.049	2.65091e+07	2.41209e+07	2.85221e+07	3.29299e+07	1.88086e+07	1.94809e+07	1.81441e+06	1.89171e+06	1.5968e+07	1.36512e+07	2.83732e+06	1.69198e+07	8.9882e+07	1.74131e+07	6.52578e+07
141	132.041	0.994	3.80593e+07	2.87391e+07	3.10294e+07	4.18766e+07	5.05746e+07	4.24361e+07	1.44651e+07	1.39825e+07	1.32971e+07	1.43623e+07	1.38701e+07	6.18024e+06	9.83728e+06	5.73879e+06	8.0869e+06
142	132.042	1.006	2.08603e+06	2.45318e+06	2.8769e+06	5.00281e+07	579529	3.95393e+07	1.10111e+06	958235	704607	714173	639319	914496	868382	694009	838556
143	132.052	0.943	1.41669e+07	1.50195e+07	1.38846e+07	9.81312e+07	3.09721e+07	5.25805e+07	1.08088e+07	1.36369e+07	1.72988e+07	1.89539e+07	1.54875e+07	1.04611e+06	909026	926699	938141
144	132.077	3.181	6.73233e+06	2.77144e+06	6.68779e+06	3.66154e+06	3.21235e+06	4.44182e+06	905304	1.08475e+06	1.66767e+06	1.92661e+06	2.74261e+06	1.56236e+06	4.08398e+06	1.96271e+07	3.33175e+06
145	132.077	3.299	6.73233e+06	3.88441e+06	6.68779e+06	6.51882e+06	5.1083e+06	4.44182e+06	2.06057e+06	3.01116e+06	1.96661e+06	4.12401e+06	2.04355e+06	6.03608e+06	9.45858e+06	1.96271e+07	7.41713e+06
146	132.077	3.659	1.93967e+08	2.01696e+08	2.23618e+08	4.99442e+07	2.29122e+07	1.53923e+09	1.43155e+07	1.62626e+07	2.50293e+07	2.8023e+07	2.34539e+07	1.1704e+08	2.45304e+08	1.82321e+08	1.86008e+08
147	132.077	3.385	3.15211e+07	3.06009e+07	2.68982e+07	842131	778478	1.64043e+06	827946	1.02688e+06	900840	1.03219e+06	1.25692e+06	6.98923e+07	9.89396e+07	6.25863e+07	7.74476e+07
148	132.077	3.446	3.83337e+06	2.27558e+06	3.99381e+06	5.40502e+06	2.01933e+06	5.11526e+06	1.64997e+06	2.15186e+06	4.15243e+06	2.33328e+06	4.2346e+06	2.4482e+07	2.52364e+07	5.95366e+06	2.59058e+07
149	132.077	3.592	3.70772e+07	2.8853e+07	5.84554e+07	1.30981e+07	1.54082e+06	1.53923e+09	1.02081e+06	1.19467e+06	1.5106e+06	1.89639e+06	2.24069e+06	2.13897e+07	3.30851e+07	3.46616e+07	3.66216e+07
150	132.077	2.923	4.30287e+06	3.77452e+06	3.59061e+06	726572	1.18103e+06	2.76542e+06	335099	627631	889499	1.10015e+06	731842	8.57254e+06	1.96139e+07	1.54556e+07	1.55859e+07
151	132.088	0.867	2.32215e+07	2.13322e+07	2.25218e+07	2.35036e+08	2.05419e+07	1.2432e+08	4.19819e+06	5.9939e+06	6.61476e+06	6.92306e+06	6.82948e+06	1.16549e+07	6.61555e+06	7.94561e+06	9.60841e+06
152	133.018	0.994	465400	430536	435150	3.99177e+06	524364	358607	421437	376554	422256	433075	383130	548038	520402	356191	502528
153	133.02	0.998	1.57855e+06	720926	704964	1.80563e+07	1.92572e+06	9.78684e+06	989010	860677	736683	713648	1.58168e+06	821391	779972	533855	753182
154	133.036	0.934	9.87731e+07	1.05443e+08	1.1552e+08	8.06182e+08	3.97795e+08	1.27344e+09	6.03304e+07	4.69851e+07	7.85536e+07	7.52872e+07	1.10583e+08	2.85133e+07	2.65336e+07	2.79874e+07	3.04245e+07
155	133.036	1.237	1.40292e+08	1.34665e+08	1.35491e+08	5.54011e+08	2.81328e+08	7.15201e+08	6.06151e+07	5.19685e+07	9.80547e+07	6.99729e+07	1.13661e+08	2.70512e+07	3.10856e+07	3.22108e+07	4.27776e+07
156	133.952	1.23	2.53402e+07	2.57364e+07	2.05263e+07	1.85922e+07	2.53588e+07	2.75716e+07	1.50971e+07	1.33945e+07	2.86143e+07	1.68977e+07	2.57862e+07	6.21796e+06	1.91277e+07	1.50431e+07	1.78036e+07
157	133.952	0.968	5.39029e+07	4.8843e+07	4.86076e+07	5.35074e+06	4.02843e+07	7.18237e+06	3.40242e+07	3.43664e+07	4.62002e+07	4.75288e+07	5.13649e+07	2.09095e+07	5.38877e+07	4.32433e+07	4.27336e+07
158	134.02	0.994	6.14973e+08	5.88455e+08	6.07133e+08	1.02126e+09	1.01473e+09	1.83592e+09	3.11966e+08	2.90364e+08	3.8899e+08	5.57137e+08	7.62177e+08	7.04483e+08	9.23266e+08	5.74587e+08	7.88865e+08
159	134.02	1.262	1.53446e+08	1.74959e+08	1.70765e+08	3.73796e+08	3.70412e+08	5.90828e+08	1.0587e+08	6.4416e+07	1.36822e+08	1.60839e+08	1.89067e+08	1.97005e+08	2.34017e+08	1.56572e+08	2.01872e+08
160	134.056	1.045	3.47357e+06	3.55595e+06	3.20601e+06	5.85351e+06	961992	2.65005e+07	1.8278e+06	1.59063e+06	1.52241e+06	1.1855e+06	1.25389e+06	1.91976e+06	1.82667e+06	1.20902e+06	2.10398e+06
161	135.053	1.324	4.8186e+06	4.97349e+06	5.53398e+06	7.118e+06	2.49565e+07	2.09638e+07	6.01579e+06	5.08742e+06	6.1507e+06	5.12182e+06	8.71991e+06	833428	2.2261e+06	1.06855e+06	1.3625e+06
162	135.053	1.544	3.82943e+07	3.28727e+07	3.33661e+07	5.77386e+06	1.31862e+07	3.64643e+07	1.08717e+08	6.66272e+07	8.60968e+07	3.66097e+07	6.94923e+07	2.47758e+06	8.33562e+06	5.74569e+06	4.843e+06
163	135.067	3.312	2.20101e+07	2.16037e+07	2.01676e+07	1.38773e+07	3.77895e+07	2.81062e+06	1.6701e+07	1.70223e+07	3.41099e+07	4.76476e+07	3.94025e+07	6.88358e+06	1.80009e+07	7.55418e+06	9.18788e+06
164	135.067	4.585	982383	1.06687e+06	1.10271e+06	141787	226085	121430	81248.4	44205.4	137677	85263.3	276325	2.8872e+06	3.96567e+06	2.51558e+06	2.73568e+06
165	135.9	1.228	1.2734e+07	1.40628e+07	9.54154e+06	3.11152e+06	1.07319e+07	1.01412e+07	1.79147e+07	1.36215e+07	1.52983e+07	1.26039e+07	1.37222e+07	2.24265e+06	1.1826e+07	9.60167e+06	8.04793e+06
166	136.035	0.942	1.83557e+07	2.05066e+07	1.75878e+07	1.19054e+08	3.01928e+07	6.27602e+07	1.58137e+07	1.60943e+07	2.20502e+07	2.75121e+07	2.41177e+07	7.31164e+06	4.29348e+06	7.73839e+06	1.35448e+07
167	136.037	1.029	1.69982e+08	2.02701e+08	1.91601e+08	2.60707e+08	2.3776e+08	1.88905e+08	1.5973e+08	1.64719e+08	1.97682e+08	1.62343e+08	2.23421e+08	1.04683e+08	2.10266e+08	1.09537e+08	9.30091e+07
168	136.037	1.319	1.12604e+08	1.31758e+08	1.20006e+08	2.05838e+08	1.91199e+08	1.32005e+08	1.25624e+08	1.17488e+08	1.67322e+08	1.67214e+08	1.99723e+08	7.73972e+07	1.3247e+08	1.02467e+08	1.11436e+08
169	136.037	3.088	8.31202e+06	7.83574e+06	7.49488e+06	861873	3.02072e+07	2.7963e+07	1.91933e+07	1.80332e+07	2.3814e+07	2.55892e+07	2.6839e+07	3.49314e+07	5.88762e+07	2.83723e+07	1.87624e+08
170	136.051	16.467	1.1432e+07	2.11501e+07	1.88557e+07	5.84544e+07	3.81925e+07	5.46021e+07	3.86301e+07	4.83158e+07	4.5348e+07	4.98957e+07	4.1357e+07	3.14456e+07	2.58262e+07	1.60082e+07	1.22623e+07
171	136.051	4.457	1.53459e+07	1.54866e+07	1.59026e+07	3.50853e+06	1.15904e+06	8.62258e+06	221239	1.93373e+06	78167.7	1.7332e+06	2.09726e+06	2.54669e+07	5.64213e+07	3.86572e+07	3.64056e+07
172	136.051	5.166	2.15249e+07	2.43625e+07	2.33225e+07	3.4841e+07	3.15573e+07	2.55766e+07	2.40338e+07	2.63607e+07	2.72761e+07	3.44719e+07	2.57857e+07	1.49784e+07	1.77997e+07	1.62427e+07	1.81815e+07
173	136.977	12.387	2.98105e+07	3.12014e+07	2.86428e+07	3.75163e+07	3.13619e+07	2.59123e+07	1.5198e+07	2.47579e+07	3.47992e+07	3.55977e+07	3.50448e+07	2.05014e+07	2.77653e+07	1.84408e+07	2.13495e+07
174	136.977	11.822	4.39523e+07	3.7993e+07	5.4303e+07	4.0714e+07	8.59095e+07	7.38308e+07	5.44705e+07	5.41091e+07	2.67923e+07	8.05808e+07	7.87619e+07	4.3851e+07	3.94377e+07	4.04027e+07	3.71263e+07
175	137.04	1.016	9.91239e+06	1.1597e+07	1.0172e+07	3.07052e+07	1.19273e+07	1.3823e+07	8.15049e+06	8.42019e+06	9.01155e+06	6.88064e+06	6.97661e+06	6.06109e+06	5.40881e+06	5.69208e+06	6.92674e+06
176	137.046	3.227	5.84442e+06	4.98536e+06	5.88486e+06	3.06078e+06	6.32068e+06	1.96498e+06	1.00728e+07	8.11145e+06	1.07848e+07	1.31053e+07	1.39206e+07	290954	455035	783511	598823
177	137.046	4.643	2.3167e+06	2.8769e+06	2.52228e+06	1.47319e+06	2.71982e+06	446322	9.7428e+06	4.1928e+06	5.64739e+06	6.94794e+06	6.00115e+06	612126	232910	559946	468703
178	137.046	3.91	4.12666e+08	3.78479e+08	3.69311e+08	1.63654e+08	4.08735e+08	2.52321e+07	6.90734e+08	6.01255e+08	8.34758e+08	1.1549e+09	1.07201e+09	790390	2.38171e+06	1.00757e+06	1.22652e+06
179	137.046	3.339	2.04649e+07	2.19973e+07	2.31042e+07	7.04688e+06	4.49256e+07	3.62337e+06	5.70754e+07	1.82552e+07	5.07343e+07	6.24664e+07	1.05457e+08	3.40837e+06	2.29614e+06	4.22366e+06	3.68871e+06
180	137.973	16.377	1.74212e+06	5.15536e+06	1.59243e+06	1.61873e+06	2.09617e+06	2.76871e+06	2.11201e+06	2.89226e+06	1.00748e+06	1.26915e+06	1.37097e+06	2.56268e+06	1.92006e+06	2.20767e+06	1.54924e+06
181	138.03	4.118	8.46997e+06	7.53564e+06	8.35311e+06	1.92648e+07	7.40705e+06	1.28325e+07	7.52291e+06	7.19781e+06	1.35751e+07	6.26616e+06	5.93649e+06	7.25406e+06	1.68762e+07	1.16133e+07	1.43788e+07
182	138.03	3.172	2.08604e+07	1.87835e+07	2.17932e+07	9.11125e+06	1.60621e+07	1.25235e+07	1.684e+07	1.48251e+07	2.19566e+07	2.90051e+07	2.40496e+07	2.18747e+07	4.76259e+07	2.71834e+07	2.89666e+07
183	139.025	3.341	2.1777e+06	1.91807e+06	1.8709e+06	854275	8.02696e+06	1.14558e+06	2.47758e+06	3.42975e+06	3.45144e+06	6.84815e+06	4.68735e+06	839385	1.01984e+06	287350	527865
184	139.025	4.625	1.37376e+06	2.44877e+06	1.52336e+06	3.07309e+06	3.17724e+06	2.27436e+06	1.71121e+06	1.59481e+06	1.97832e+06	3.56641e+06	3.09062e+06	2.63243e+06	1.6692e+06	4.88387e+06	1.20598e+06
185	139.025	4.783	534115	700433	700551	860983	853822	923113	1.14419e+06	830536	937245	813562	828704	830346	916644	4.88664e+06	858845
186	139.062	3.15	4.09354e+07	3.84771e+07	4.22147e+07	864749	3.3837e+06	1.31491e+06	4.43504e+06	3.91685e+06	6.10657e+06	6.57984e+06	8.49395e+06	1.00508e+08	1.64269e+08	1.11073e+08	1.12213e+08
187	140.046	3.261	4.50286e+07	4.38311e+07	4.43469e+07	6.12103e+06	1.94275e+07	4.91899e+06	2.65911e+07	3.28647e+07	4.54836e+07	4.62721e+07	4.49889e+07	5.12751e+07	8.50297e+07	7.45443e+07	7.44833e+07
188	140.082	4.008	608710	542978	600749	87376.5	140323	94084.9	158939	190875	278883	301860	139305	1.26252e+06	3.67349e+06	1.15588e+06	1.52507e+06
189	140.082	3.876	1.24032e+06	1.40799e+06	1.50092e+06	271450	581458	850686	402503	590227	1.60141e+06	1.29092e+06	1.13794e+06	2.76403e+06	6.97736e+06	3.58119e+06	3.63716e+06
190	140.119	6.101	2.29975e+07	6.16457e+07	2.17506e+07	1.93016e+07	3.47451e+07	4.00707e+06	2.33169e+07	2.14505e+07	3.06639e+07	4.24481e+07	4.6471e+07	6.92822e+07	5.55738e+07	4.28629e+07	6.11715e+07
191	141.041	2.673	897386	1.27806e+06	1.41091e+06	1.50392e+06	6.81542e+06	1.9517e+06	1.18307e+06	880570	1.29673e+06	1.7979e+06	1.27737e+06	596867	567263	549496	558771
192	141.041	1.013	3.8873e+06	5.42117e+06	3.50479e+06	2.43863e+07	9.22348e+06	1.53544e+07	4.91695e+06	4.37846e+06	4.71067e+06	4.79273e+06	3.8919e+06	4.08362e+06	3.8777e+06	3.09905e+06	4.42937e+06
193	141.114	3.732	3.75085e+06	3.64786e+06	3.84966e+06	426054	394264	618642	217914	206773	315053	210783	292087	1.11164e+07	1.09951e+07	7.70349e+06	1.03586e+07
194	141.114	3.648	2.70761e+06	2.63989e+06	2.64525e+06	282499	287171	644946	309740	145645	529356	260869	681354	6.74362e+06	8.07401e+06	4.51818e+06	7.49397e+06
195	142.023	16.342	2.8117e+08	8.03837e+07	2.02978e+08	2.05454e+08	4.14441e+08	2.19788e+08	2.12324e+08	2.36964e+08	2.20433e+08	3.96539e+08	2.41931e+08	2.30058e+08	2.24486e+08	2.6722e+08	2.70321e+08
196	142.023	0.86	5.02424e+07	4.98132e+07	5.01914e+07	8.37394e+07	5.11452e+07	9.68604e+07	5.15173e+07	6.09052e+07	5.88966e+07	4.81956e+07	4.82844e+07	7.81482e+07	5.6907e+07	7.49633e+07	7.47173e+07
197	142.098	6.124	1.04706e+07	1.25184e+07	1.02821e+07	2.97671e+06	3.56296e+06	457201	2.65068e+06	3.8426e+06	6.36568e+06	4.88172e+06	5.14076e+06	1.79892e+07	3.93351e+07	1.54033e+07	2.71965e+07
198	142.098	4.068	6.09889e+06	7.65278e+06	8.01178e+06	2.43542e+06	1.92158e+06	1.99687e+06	1.19623e+06	1.521e+06	1.57926e+06	1.7687e+06	1.5607e+06	1.61632e+07	2.44576e+07	1.3351e+07	2.35078e+07
199	143.026	16.294	1.19552e+07	7.92668e+06	1.06069e+07	9.22044e+06	9.91728e+06	9.68019e+06	1.21405e+07	1.29002e+07	5.07088e+06	1.21773e+07	9.35859e+06	1.07874e+07	9.30393e+06	1.20872e+07	1.21205e+07
200	143.057	2.972	6.48574e+06	6.75121e+06	6.67611e+06	1.36531e+07	6.73917e+06	1.51257e+07	8.10529e+06	6.50806e+06	1.10564e+07	8.81175e+06	9.1223e+06	1.14458e+06	1.10221e+06	161235	932078
201	143.057	1.477	1.59208e+07	3.34937e+07	3.47652e+07	2.43868e+08	7.43346e+07	1.0541e+08	1.10743e+07	2.48108e+07	1.20412e+07	3.34201e+07	6.01944e+07	4.71691e+06	1.54543e+07	9.35378e+06	1.72394e+07
202	143.057	1.09	1.75721e+07	1.67373e+07	2.03243e+07	2.05585e+08	4.41886e+07	7.76772e+07	1.4133e+07	1.53204e+07	2.05624e+07	1.92974e+07	1.5513e+07	3.13874e+06	8.04441e+06	4.28422e+06	5.15772e+06
203	143.072	2.757	7.96271e+06	7.37254e+06	7.15126e+06	1.80914e+07	7.62783e+06	1.82352e+07	4.63757e+06	4.8732e+06	5.47702e+06	5.68793e+06	5.65118e+06	2.0615e+06	2.74583e+06	2.37522e+06	2.9039e+06
204	144.041	1.023	7.09635e+06	2.73756e+07	2.86528e+07	7.04718e+07	5.51174e+07	5.01563e+07	1.54936e+07	1.58491e+07	1.64214e+07	1.07675e+07	1.38283e+07	1.91333e+06	1.33245e+07	7.18929e+06	3.04016e+06
205	144.041	1.581	4.17111e+06	4.13314e+06	7.39018e+06	1.79955e+07	2.09118e+07	1.81445e+07	6.27966e+06	1.42832e+07	1.32206e+07	1.35474e+07	1.51139e+07	6.21228e+06	1.90424e+07	1.29526e+07	5.29419e+06
206	144.042	1.093	5.10848e+06	4.70113e+06	5.70507e+06	3.4364e+06	1.54863e+06	2.79489e+06	1.66882e+06	5.47872e+06	4.59881e+06	7.33809e+06	5.03849e+06	231926	7.89063e+06	4.70177e+06	3.95302e+06
207	144.077	3.685	4.75862e+06	2.50341e+06	5.48054e+06	808910	207317	407407	723109	799292	929230	735063	783706	1.56059e+07	1.99621e+07	1.29756e+07	1.61953e+07
208	144.077	3.223	4.4699e+07	4.73749e+07	4.63419e+07	1.53959e+06	1.70157e+06	1.28799e+06	1.29207e+06	1.35429e+06	1.90627e+06	2.1444e+06	3.83299e+06	2.61724e+08	1.39336e+08	1.01318e+08	1.4187e+08
209	144.077	3.931	1.44305e+06	1.55753e+06	3.07941e+06	976755	189682	1.02777e+06	933564	192760	1.06866e+06	149775	924906	1.03267e+07	8.8346e+06	7.37049e+06	9.95405e+06
210	144.114	6.895	2.94857e+07	2.11281e+07	2.4525e+07	1.00603e+07	1.06537e+07	9.20234e+06	1.45013e+07	1.38915e+07	1.33529e+07	1.19859e+07	1.02448e+07	6.50369e+07	7.1705e+07	5.55245e+07	5.86871e+07
211	144.114	6.764	1.07556e+06	2.91757e+06	2.38869e+06	1.74354e+06	1.29144e+06	2.20297e+06	1.5664e+06	1.63213e+06	1.42212e+06	1.28609e+06	1.43556e+06	5.43874e+06	6.56391e+06	4.60072e+06	4.32108e+06
212	144.997	16.305	1.56691e+07	9.82663e+06	6.25637e+06	6.95879e+06	2.07173e+07	1.72226e+07	1.02087e+07	1.36969e+07	2.23921e+07	2.62143e+07	1.93331e+07	1.45314e+07	1.976e+07	1.01208e+07	2.02107e+07
213	145.036	0.987	2.1527e+06	4.14585e+06	4.27176e+06	4.64408e+06	9.39502e+06	1.45365e+07	3.05224e+06	2.65618e+06	3.41592e+06	3.33691e+06	4.11887e+06	3.72804e+06	2.51536e+06	1.79407e+06	2.32444e+06
214	145.036	1.322	1.05307e+06	1.05954e+06	919591	1.65977e+07	1.39007e+06	7.51527e+06	572658	543554	1.64991e+06	1.53942e+06	615128	488651	548590	523503	445266
215	145.051	4.297	9.92109e+07	1.04072e+08	9.57807e+07	3.90259e+06	2.85293e+07	3.17951e+07	7.66483e+06	8.44975e+06	1.30325e+07	1.60592e+07	1.6848e+07	1.9489e+08	4.46419e+08	2.40785e+08	2.49587e+08
216	145.072	1.934	1.22838e+07	1.17228e+07	1.22008e+07	1.81797e+07	1.06201e+07	3.08745e+07	4.42698e+06	5.36193e+06	9.51992e+06	8.7452e+06	1.18135e+07	1.79108e+06	4.59099e+06	2.87701e+06	4.33761e+06
217	145.072	1.571	2.30151e+07	2.35772e+07	2.45484e+07	2.21848e+07	2.15368e+07	2.62231e+07	2.72377e+07	2.84113e+07	3.06224e+07	3.18426e+07	3.5383e+07	1.24111e+07	2.45147e+07	1.26215e+07	1.59941e+07
218	145.072	1.024	1.18611e+07	1.00191e+07	1.1487e+07	1.25482e+08	1.1148e+07	4.68773e+07	7.65621e+06	6.70128e+06	1.06273e+07	8.52085e+06	8.77246e+06	3.5967e+06	5.32758e+06	3.66889e+06	3.00589e+06
219	146.02	1.008	9.35691e+09	9.56136e+09	9.35443e+09	8.71214e+08	5.5836e+09	1.55673e+09	1.20789e+10	9.27994e+09	8.48635e+09	8.03404e+09	8.7607e+09	7.66521e+09	1.00073e+10	8.89207e+09	6.89453e+09
220	146.02	1.329	2.78461e+09	3.00803e+09	2.97256e+09	2.32221e+08	1.21383e+09	4.34593e+08	3.85613e+09	3.32538e+09	2.56564e+09	1.81465e+09	2.36286e+09	1.86956e+09	3.03281e+09	2.80485e+09	1.76846e+09
221	146.044	1.244	61558.9	85012.6	93165.5	94974.8	75538.8	91531.7	408723	161126	88145.3	67844.2	64762.9	310835	1.55303e+06	1.73553e+06	135754
222	146.045	1.246	8.61358e+06	1.95158e+07	1.66939e+07	154291	789890	148697	1.12505e+08	3.84163e+07	3.31124e+07	6.50048e+06	6.92603e+06	5.17746e+07	1.85651e+08	2.2343e+08	7.07326e+07
223	146.056	1.65	4.80129e+07	4.88155e+07	4.69305e+07	2.68517e+07	8.19089e+06	6.89801e+07	1.05579e+07	1.61873e+07	2.54626e+07	2.9059e+07	3.58154e+07	1.59932e+08	6.15719e+07	6.76064e+07	7.63888e+07
224	146.056	2.858	1.94473e+07	1.81604e+07	1.76931e+07	1.02304e+07	1.08524e+07	1.23527e+07	1.43622e+07	1.30721e+07	1.45863e+07	1.56078e+07	1.45937e+07	4.81334e+07	4.42357e+07	3.8114e+07	3.80765e+07
225	146.056	3.427	4.57022e+06	5.08819e+06	5.01812e+06	2.1611e+06	3.68328e+06	5.09172e+06	8.68824e+06	6.8098e+06	8.79516e+06	1.06733e+07	1.16102e+07	1.46231e+06	1.31483e+06	1.23378e+06	1.38781e+06
226	146.068	0.957	1.23854e+07	1.43355e+07	1.5403e+07	4.88009e+07	1.07418e+07	3.53332e+07	2.05389e+07	2.08397e+07	2.59352e+07	2.17011e+07	2.55834e+07	695470	964089	818668	774285
227	146.093	3.849	1.94026e+07	1.61088e+07	1.75813e+07	1.68791e+07	1.49225e+07	9.0749e+06	1.23196e+07	1.6499e+07	2.07224e+07	1.60036e+07	2.54616e+07	1.36966e+07	1.7813e+07	1.16566e+07	1.2012e+07
228	146.093	3.399	8.4474e+06	7.48335e+06	8.03681e+06	1.81234e+06	1.71732e+06	1.58206e+06	708391	1.14126e+06	1.38339e+06	909991	1.01378e+06	1.33771e+07	2.51742e+07	2.47255e+07	2.29318e+07
229	146.093	4.56	7.04577e+06	5.56598e+06	5.02982e+06	2.43552e+06	4.92601e+06	2.14037e+06	2.81609e+06	3.48886e+06	4.28202e+06	5.35749e+06	4.77051e+06	1.4156e+07	1.13572e+07	1.24781e+07	1.23793e+07
230	146.093	4.011	3.63432e+07	3.60335e+07	3.57353e+07	2.24389e+06	669474	3.2178e+06	721743	1.03849e+06	1.02305e+06	670687	811928	5.49868e+07	1.72471e+08	8.01774e+07	1.15498e+08
231	146.104	0.862	1.17948e+08	1.13303e+08	1.17872e+08	7.11526e+08	2.37277e+08	3.75896e+08	9.61545e+07	8.90944e+07	1.02323e+08	1.02262e+08	1.32381e+08	5.80485e+07	4.454e+07	6.15019e+07	6.79364e+07
232	147.052	1.07	3.75883e+07	4.38466e+07	9.68427e+07	8.19628e+08	1.26753e+08	6.44856e+08	5.66802e+07	2.76837e+07	1.01993e+08	6.67167e+07	3.90897e+07	4.28683e+06	5.65645e+06	4.24364e+06	1.82386e+06
233	147.052	1.22	3.30104e+08	3.72858e+08	1.83284e+08	1.70549e+09	5.79016e+08	3.42006e+08	1.31161e+08	2.1733e+08	3.59572e+08	3.95315e+08	3.51172e+08	2.95558e+07	2.60016e+07	3.2171e+07	2.32031e+07
234	147.052	0.956	3.12293e+08	9.20039e+08	9.974e+08	3.57818e+09	1.3824e+09	2.43458e+09	7.87716e+08	1.12752e+09	1.34478e+09	9.78252e+08	1.09142e+09	3.562e+07	1.3687e+08	1.00134e+08	1.00751e+08
235	147.052	1.121	2.83373e+07	1.26462e+08	1.52229e+08	2.74552e+08	1.28018e+08	3.16436e+08	5.88342e+06	2.02739e+07	9.17343e+07	4.92112e+07	8.39196e+07	2.51125e+06	1.77303e+06	3.45577e+06	3.40819e+06
236	147.067	3.571	7.12054e+06	7.10596e+06	8.54161e+06	5.65257e+06	5.76729e+06	4.46962e+06	1.77723e+06	2.33704e+06	4.01064e+06	4.37026e+06	3.45078e+06	2.14508e+07	3.88477e+06	1.23949e+07	1.58913e+07
237	147.088	1.005	4.51914e+06	7.04439e+06	4.87009e+06	6.05504e+06	1.18381e+07	8.47144e+06	9.82876e+06	6.75503e+06	1.48553e+07	8.02292e+06	9.19387e+06	3.70306e+06	3.51633e+06	2.81025e+06	3.39556e+06
238	147.972	16.305	2.97217e+07	1.4334e+07	3.98291e+07	4.5626e+07	3.04075e+07	5.19798e+07	2.83548e+07	4.04647e+07	2.75938e+07	4.64853e+07	3.22092e+07	3.28868e+07	5.20817e+07	1.64555e+07	4.09838e+07
239	147.972	16.022	1.36608e+07	2.28702e+07	2.52725e+07	1.88304e+07	2.64883e+07	1.77703e+07	2.02306e+07	2.19692e+07	3.3334e+07	2.06884e+07	1.87807e+07	1.49674e+07	1.48225e+07	1.10306e+07	1.30599e+07
240	147.972	0.841	1.00696e+07	8.18865e+06	8.67953e+06	1.05282e+07	1.17393e+07	7.11939e+06	1.2411e+07	1.24738e+07	2.1918e+07	1.5551e+07	2.21341e+07	1.80884e+07	1.36164e+07	1.28443e+07	1.74425e+07
241	148.036	1.002	2.61348e+08	2.88781e+08	2.87593e+08	2.4067e+09	1.54431e+08	8.26667e+08	1.56392e+08	1.65189e+08	1.51811e+08	1.66398e+08	1.45234e+08	1.11698e+08	1.52537e+08	1.14705e+08	1.23072e+08
242	148.036	1.321	4.503e+07	4.52526e+07	4.35124e+07	8.26613e+08	5.28054e+06	2.76275e+08	1.25436e+07	9.94546e+06	9.72105e+06	1.02704e+07	6.78905e+06	1.21339e+07	9.54149e+06	1.0603e+07	9.46967e+06
243	148.037	1.004	1.19353e+06	1.23356e+06	1.20624e+06	5.5786e+06	4.92912e+06	5.67277e+06	1.69227e+06	1.47268e+06	1.08289e+06	1.09759e+06	982548	1.40546e+06	1.33459e+06	1.0666e+06	1.28875e+06
244	148.051	1.908	1.20206e+08	1.25166e+08	1.23364e+08	2.44065e+08	1.79583e+08	2.32736e+08	1.02958e+08	9.88026e+07	1.17063e+08	1.25407e+08	1.13744e+08	5.26038e+07	3.98923e+07	4.44293e+07	4.41351e+07
245	148.051	5.224	1.51676e+07	1.64141e+07	1.68799e+07	810269	430806	836357	215275	131648	929115	251552	210329	2.95322e+07	7.91758e+07	3.59459e+07	4.15264e+07
246	148.051	3.855	3.40305e+07	3.44707e+07	3.42336e+07	3.30643e+07	2.94346e+07	9.23086e+07	1.90999e+07	1.90937e+07	3.08129e+07	3.18243e+07	3.04191e+07	4.51351e+07	4.27101e+07	3.50339e+07	3.03938e+07
247	148.055	1.231	9.68326e+06	1.04129e+07	9.6559e+06	3.08609e+07	1.9646e+07	7.90261e+06	1.56299e+06	3.30046e+06	6.0587e+06	9.5899e+06	4.00872e+06	157059	649840	574802	1.11319e+06
248	148.072	1.414	3.00703e+06	3.12607e+06	2.57271e+06	4.77397e+06	4.76641e+06	2.88428e+07	590367	4.62016e+06	5.72084e+06	7.00789e+06	9.28323e+06	2.89095e+06	1.56155e+06	1.03409e+06	619157
249	148.072	1.73	1.35586e+07	1.21929e+07	2.60604e+07	1.5334e+06	884725	2.54834e+07	3.7235e+06	748060	1.32089e+06	973971	1.10395e+06	1.79995e+07	1.46628e+07	1.59043e+07	3.79067e+07
250	149.049	1.143	2.93528e+07	1.72178e+07	1.32296e+07	3.43816e+07	2.03714e+08	1.81726e+08	9.71366e+06	9.03231e+06	1.10996e+08	7.00327e+07	1.70491e+07	3.62403e+06	4.22312e+06	2.1798e+06	3.01858e+06
251	149.049	1.315	8.396e+07	6.77974e+07	8.36232e+07	9.72526e+07	1.17776e+08	7.14543e+07	7.59648e+07	5.80613e+07	9.54254e+07	9.26477e+07	1.05282e+08	6.88592e+06	4.98212e+06	4.17066e+06	2.12175e+06
252	149.05	1.091	9.11951e+07	1.06855e+08	1.17424e+08	2.72449e+08	2.04994e+08	5.37467e+07	9.87734e+07	9.1202e+07	9.59604e+07	2.77769e+07	1.05522e+08	5.94436e+06	7.56978e+06	5.1656e+06	3.7054e+06
253	149.05	3.037	7.07271e+06	7.45267e+06	7.52669e+06	1.80399e+07	7.03274e+06	1.66844e+07	5.41949e+06	8.7767e+06	1.17473e+07	1.16834e+07	8.03722e+06	1.46037e+06	1.43874e+06	238456	989253
254	150.034	2.818	3.7479e+07	2.92253e+07	3.25177e+07	1.36379e+07	7.7743e+06	1.73508e+08	1.63721e+07	1.76043e+07	2.09154e+07	2.10683e+07	1.95486e+07	1.8422e+07	3.01618e+07	3.10244e+07	1.95681e+07
255	150.034	2.718	7.24313e+06	8.55933e+06	2.6162e+07	1.02532e+07	3.04813e+06	5.73989e+07	8.15867e+06	2.57489e+06	4.75396e+06	9.60411e+06	5.2175e+06	1.20433e+07	1.1754e+07	2.41252e+07	1.34003e+07
256	150.052	0.967	1.74969e+08	1.91752e+08	1.85272e+08	2.46843e+09	4.34639e+08	8.41297e+08	7.10938e+07	8.54482e+07	1.16791e+08	1.50653e+08	1.6236e+08	2.14271e+07	4.69502e+07	2.85345e+07	4.99913e+07
257	150.067	5.15	5.83711e+08	5.81144e+08	5.60098e+08	1.16585e+07	1.16332e+07	1.17936e+07	1.2505e+07	1.19454e+07	1.23452e+07	1.30704e+07	1.14307e+07	1.53553e+09	2.16258e+09	9.05411e+08	1.26125e+09
258	150.067	5.738	1.62381e+06	1.42507e+06	1.68794e+06	3.09361e+06	2.95078e+06	1.83823e+06	2.72418e+06	2.56585e+06	3.91597e+06	4.18162e+06	3.18354e+06	3.5372e+06	5.03262e+06	1.75428e+06	2.41934e+06
259	150.103	3.697	1.50039e+06	1.57048e+06	1.48755e+06	114970	65918.5	110410	60614.9	53050.2	65041.6	68043.7	68404.5	4.25261e+06	5.38963e+06	3.46042e+06	3.10147e+06
260	151.07	5.151	5.71218e+07	4.96772e+07	5.12275e+07	34236.1	38331.5	32173.2	43330.4	104963	105468	53198.5	85774.1	1.40086e+08	1.98928e+08	8.55565e+07	1.16539e+08
261	152.032	1.32	3.99622e+07	4.36265e+07	4.1515e+07	1.98851e+08	9.08168e+07	2.20501e+08	2.03014e+07	2.49018e+07	3.56353e+07	4.23373e+07	3.70171e+07	1.5557e+07	4.09626e+07	3.20199e+07	2.63388e+07
262	152.032	1.016	6.14912e+07	5.4306e+07	5.78307e+07	1.83103e+08	7.76095e+07	3.16598e+08	2.43754e+07	3.48494e+07	3.15621e+07	4.42909e+07	3.21261e+07	1.63117e+07	2.94889e+07	2.68188e+07	2.13538e+07
263	152.032	1.102	4.62354e+06	1.07434e+07	9.51146e+06	4.18021e+07	1.85761e+07	6.1792e+07	7.01009e+06	7.51645e+06	6.52941e+06	1.05216e+07	6.91031e+06	3.2601e+06	6.58477e+06	7.34575e+06	6.00451e+06
264	152.032	2.951	1.26391e+06	1.31956e+06	831956	3.84058e+06	2.77904e+06	4.1443e+06	2.13086e+06	1.864e+06	1.6141e+06	2.17585e+06	1.77062e+06	6.0158e+06	8.07688e+06	8.60495e+06	8.7026e+06
265	152.033	1.004	584542	604144	590767	4.99723e+06	562666	2.53637e+06	828801	721257	530353	537553	481211	688335	653625	522376	631175
266	152.046	3.281	1.49979e+08	1.40675e+08	1.38576e+08	4.66172e+06	1.04887e+07	7.954e+06	9.688e+06	1.10968e+07	1.65477e+07	1.87018e+07	1.8908e+07	2.48002e+08	5.177e+08	3.69384e+08	4.26426e+08
267	152.067	0.965	1.29084e+07	1.66766e+07	1.28161e+07	1.2694e+07	9.50356e+06	8.49655e+07	7.52379e+06	9.11287e+06	8.88054e+06	1.36029e+07	1.19545e+07	2.57116e+06	3.80828e+06	1.94676e+06	3.06513e+06
268	153.017	3.369	1.78146e+06	2.22142e+06	1.64453e+06	53785.7	87625.2	52667.9	46829.7	122425	139238	152270	92961.3	3.61255e+06	6.27595e+06	9.18452e+06	7.46637e+06
269	153.041	2.85	3.5776e+08	3.6609e+08	3.40543e+08	8.08932e+08	4.14797e+08	5.81031e+08	2.71752e+08	3.63789e+08	4.28081e+08	4.67677e+08	3.67277e+08	956559	880976	605322	512439
270	153.041	4.477	7.01691e+06	7.20301e+06	6.52132e+06	567869	8.29535e+06	1.34006e+06	2.0809e+07	1.10535e+07	1.484e+07	1.60309e+07	1.38945e+07	322051	447055	376127	311353
271	154.002	1.018	5.43247e+07	8.99666e+07	1.11928e+08	2.0677e+07	1.34571e+08	1.21318e+07	1.46734e+08	9.31638e+07	1.03269e+08	8.78935e+07	9.37105e+07	3.21015e+07	3.29346e+07	3.39679e+07	3.53747e+07
272	154.025	2.862	2.41848e+07	2.30907e+07	2.50277e+07	1.43836e+08	5.69758e+07	1.1352e+08	2.33763e+07	3.48175e+07	4.68879e+07	4.93406e+07	4.29989e+07	439926	424773	400021	411975
273	154.062	4.015	3.76434e+06	3.65502e+06	3.52145e+06	93756.6	57482.4	60862.6	56163.4	100430	125343	114519	160836	1.07725e+07	9.00814e+06	7.16319e+06	1.34563e+07
274	154.098	6.575	645217	1.1209e+06	787882	69846.1	269750	155893	168052	252150	332344	375001	256600	1.88462e+06	3.69638e+06	1.92283e+06	3.27112e+06
275	154.098	6.413	2.38907e+06	1.49779e+06	1.69186e+06	113743	123931	155755	235185	190588	331043	342008	441700	4.54668e+06	7.06709e+06	4.56659e+06	5.85614e+06
276	154.098	4.332	2.9179e+06	3.6841e+06	2.50598e+06	504003	930697	837787	801888	986505	1.74392e+06	1.77395e+06	1.58467e+06	9.26169e+06	1.07361e+07	6.84666e+06	8.85185e+06
277	154.099	6.423	2.27227e+06	2.20169e+06	5.76092e+06	100466	73169.8	76193.5	64919.7	163710	242438	236498	402128	4.80486e+06	1.61205e+07	9.84158e+06	1.15436e+07
278	154.134	5.43	1.13774e+06	1.07118e+06	1.10432e+06	4.19607e+06	112321	9.20022e+06	299627	150982	480674	440009	488120	204193	199724	168159	207228
279	155.068	0.891	1.91864e+07	2.16529e+07	2.12837e+07	6.16313e+08	8.0684e+07	2.94682e+08	1.66084e+07	2.20932e+07	3.5992e+07	2.72355e+07	3.50996e+07	2.65829e+06	1.35617e+06	1.58722e+06	2.33242e+06
280	155.093	3.07	2.95856e+06	1.83702e+06	2.13939e+06	911508	758544	539382	1.44841e+06	3.21384e+06	5.3725e+06	4.86877e+06	2.99165e+06	570107	2.19927e+06	1.16522e+06	1.26819e+06
281	155.924	0.944	2.1528e+07	1.56187e+07	1.42687e+07	509478	5.2455e+06	4.27855e+06	1.1098e+07	7.85811e+06	1.01216e+07	6.46166e+06	7.5343e+06	4.04025e+06	1.01505e+07	9.23566e+06	6.7232e+06
282	156.077	3.688	3.76813e+06	4.16349e+06	4.27295e+06	364382	369924	325408	137484	511046	187877	170929	246409	9.00326e+06	1.03377e+07	7.57575e+06	1.36098e+07
283	156.077	4.852	2.59959e+06	3.11221e+06	2.91443e+06	310732	62764	356043	335866	322131	398623	329781	45987.8	7.56261e+06	8.01813e+06	5.74399e+06	9.08257e+06
284	156.114	6.878	3.52643e+06	3.45319e+06	3.57059e+06	1.31281e+06	1.99467e+06	986527	2.37152e+06	2.25174e+06	3.65776e+06	3.88985e+06	3.65397e+06	4.31404e+06	9.11947e+06	4.23598e+06	4.45927e+06
285	156.88	16.312	7.64264e+06	8.38771e+06	7.02993e+06	6.93686e+06	8.73866e+06	8.50342e+06	7.68752e+06	1.0937e+07	1.52996e+07	7.53682e+06	9.87288e+06	6.93026e+06	7.52127e+06	9.5121e+06	1.26975e+07
286	157.918	16.368	3.13201e+07	1.43638e+07	4.12999e+07	3.63658e+07	1.3553e+07	1.37287e+07	1.34526e+07	1.36926e+07	1.7245e+07	1.29552e+07	1.27239e+07	1.36993e+07	1.23858e+07	1.36347e+07	1.14209e+07
287	157.918	16.476	3.43193e+07	3.08614e+07	2.89924e+07	1.46718e+07	2.15353e+07	1.37404e+07	2.87043e+07	1.39672e+07	2.4547e+07	1.3157e+07	1.96366e+07	1.22462e+07	2.58658e+07	1.15746e+07	1.35357e+07
288	158.002	2.305	1.26025e+07	1.24609e+07	1.21519e+07	110490	4.10848e+06	123583	1.36203e+07	1.11963e+07	9.84475e+06	9.65453e+06	1.09306e+07	1.8022e+07	1.95036e+07	1.74363e+07	1.83297e+07
289	158.056	3.357	744655	875714	639279	250484	156573	6.93232e+06	194877	166898	195145	361538	241319	625991	211763	579123	269745
290	158.093	3.824	5.10034e+06	9.64967e+06	4.76137e+06	7.17607e+06	584993	1.84357e+07	973236	337881	356326	280128	304929	4.88961e+06	1.95023e+07	9.83592e+06	1.16965e+07
291	158.093	4.73	6.13319e+06	1.5818e+06	6.22035e+06	1.2759e+06	2.26438e+06	7.62616e+06	1.25821e+06	1.2068e+06	1.19632e+06	1.53473e+06	2.26305e+06	1.09936e+07	9.90491e+06	1.01507e+07	1.13543e+07
292	158.093	3.623	1.11733e+07	1.15594e+07	1.08044e+07	676416	382628	440744	594237	727166	260384	888323	827957	5.31495e+07	2.77122e+07	2.42633e+07	2.96778e+07
293	158.093	5.498	4.25265e+06	4.06262e+06	4.2916e+06	498664	665445	660687	470243	942063	367332	437472	422018	1.41848e+07	9.75212e+06	6.96206e+06	1.33643e+07
294	158.093	4.115	1.48667e+07	1.6098e+07	1.76231e+07	1.07294e+07	2.03539e+07	1.07782e+07	1.00018e+07	1.06862e+07	8.72987e+06	9.70296e+06	1.21563e+07	6.34081e+07	3.42429e+07	2.66587e+07	3.28784e+07
295	158.093	4.358	7.27353e+06	4.90101e+06	3.98818e+06	564513	303457	1.0068e+06	878013	252858	294005	1.08161e+06	499840	1.19837e+07	1.64575e+07	9.03034e+06	1.88502e+07
296	158.129	7.629	7.78049e+07	7.87073e+07	8.71114e+07	9.06393e+07	9.16621e+07	1.01643e+08	9.04787e+07	8.57793e+07	1.0741e+08	9.22326e+07	8.52692e+07	1.15932e+08	1.39295e+08	1.02461e+08	9.48991e+07
297	158.129	7.501	5.96026e+07	6.07581e+07	6.28392e+07	3.04076e+06	3.38744e+06	1.50743e+06	3.84752e+06	3.52829e+06	4.54033e+06	4.3077e+06	4.58104e+06	1.40541e+08	2.54231e+08	1.98699e+08	1.84425e+08
298	158.878	16.319	3.02619e+06	4.28785e+06	5.35109e+06	2.63561e+06	3.98911e+06	1.62054e+06	2.84801e+06	3.65499e+06	3.75589e+06	3.01152e+06	4.2929e+06	3.14545e+06	3.13026e+06	3.51311e+06	4.54206e+06
299	159.052	1.015	1.34037e+08	7.68211e+06	2.71216e+08	5.03156e+08	6.40978e+06	1.53078e+08	2.16829e+08	1.45675e+08	2.34607e+08	8.75697e+06	2.12192e+08	1.00559e+07	6.9008e+06	7.53845e+06	7.76569e+06
300	159.067	2.81	964993	1.5738e+06	902397	1.45473e+07	2.55145e+06	2.11417e+07	271449	275090	364849	426613	336945	395884	445962	173809	159149
301	159.067	3.973	4.49126e+07	4.48411e+07	4.14961e+07	5.12729e+07	6.8128e+06	4.37846e+08	7.33334e+06	4.05276e+06	3.95846e+06	1.49384e+07	4.68503e+06	6.21118e+06	1.45189e+07	9.57687e+06	7.68724e+06
302	159.088	3.055	8.96623e+07	9.04565e+07	9.62217e+07	2.06163e+08	1.34801e+08	2.44372e+08	4.37073e+07	6.19718e+07	1.24077e+08	1.27375e+08	1.1736e+08	7.28918e+06	2.71412e+07	1.26568e+07	1.30853e+07
303	159.088	3.546	6.2237e+06	6.57283e+06	6.75143e+06	1.3326e+07	9.27559e+06	6.71043e+06	2.37686e+06	3.20029e+06	5.63133e+06	7.47809e+06	5.45939e+06	1.15136e+07	7.46587e+06	6.37629e+06	9.29049e+06
304	159.088	3.436	5.56155e+06	5.81837e+06	5.52998e+06	8.28009e+06	5.47936e+06	5.88267e+06	2.311e+06	3.01564e+06	5.32721e+06	5.71822e+06	3.60902e+06	9.7154e+06	6.23308e+06	3.33966e+06	7.65858e+06
305	159.088	3.761	2.59306e+06	2.31382e+06	2.33006e+06	1.90559e+06	1.26565e+06	1.98827e+06	885390	959965	1.47935e+06	1.41699e+06	1.64842e+06	1.45542e+07	6.31142e+06	8.54372e+06	1.47106e+07
306	159.945	3.208	1.96966e+06	2.14244e+06	2.19307e+06	289104	1.33302e+06	274221	2.7999e+06	2.54994e+06	2.56638e+06	2.5723e+06	3.23746e+06	3.68281e+06	3.46951e+06	3.48924e+06	3.45201e+06
307	159.945	16.235	1.27702e+08	2.58168e+08	2.06204e+08	2.07196e+08	1.80269e+08	2.5438e+08	3.92943e+08	2.86506e+08	2.55524e+08	4.68908e+08	2.5515e+08	2.91865e+08	2.75741e+08	2.42634e+08	2.74023e+08
308	160.036	1.029	3.76998e+07	3.85939e+07	4.00062e+07	1.80757e+08	7.96606e+07	1.35674e+08	3.4001e+07	3.77114e+07	5.13362e+07	6.52624e+07	4.9016e+07	1.37979e+07	1.86988e+07	1.5298e+07	1.42264e+07
309	160.072	3.325	1.71279e+07	1.74171e+07	1.70251e+07	3.7525e+06	6.4186e+06	4.93808e+06	4.09173e+06	4.79669e+06	4.54489e+06	5.20058e+06	5.34684e+06	4.01825e+07	4.79337e+07	4.05516e+07	4.94949e+07
310	160.072	2.81	8.43721e+06	8.6521e+06	9.02773e+06	361041	644296	355134	1.05988e+06	1.18179e+06	1.41737e+06	381154	1.67243e+06	2.43895e+07	3.56967e+07	2.46221e+07	3.40127e+07
311	160.099	2.76	3.58382e+06	4.22183e+06	3.74122e+06	9.70213e+06	5.49148e+06	7.60005e+06	2.42566e+06	2.29246e+06	2.74514e+06	2.63615e+06	2.92765e+06	840422	1.3688e+06	1.1853e+06	1.54744e+06
312	160.109	3.793	6.6399e+06	6.70435e+06	7.6414e+06	891756	579785	2.81286e+06	300703	592814	409208	595399	581031	1.52007e+07	3.2677e+07	1.38236e+07	1.95569e+07
313	160.109	4.781	4.80626e+06	4.75227e+06	4.70657e+06	2.3214e+06	1.28721e+06	1.4094e+06	797538	1.37033e+06	2.29599e+06	1.6287e+06	1.5912e+06	9.00043e+06	1.52268e+07	6.39271e+06	9.42507e+06
314	160.109	4.915	8.26373e+06	8.87455e+06	8.50838e+06	3.30364e+06	3.03087e+06	4.7183e+06	2.2123e+06	2.63512e+06	1.85586e+06	2.62515e+06	951934	1.7092e+07	2.71826e+07	1.78508e+07	2.13393e+07
315	160.109	3.875	1.67612e+07	1.83512e+07	1.93396e+07	4.95949e+06	6.01741e+06	6.60746e+06	3.55409e+06	2.84724e+06	2.33369e+06	3.32266e+06	3.13403e+06	3.88249e+07	6.28198e+07	5.27264e+07	5.95733e+07
316	160.945	13.358	9.70809e+06	8.38167e+06	7.11511e+07	7.53203e+06	1.40343e+07	1.05619e+07	1.61552e+07	9.07121e+06	1.42599e+07	8.38943e+07	1.0777e+07	3.02298e+06	4.85176e+06	8.06999e+07	3.85056e+06
317	161.013	1.444	1.08928e+07	1.08697e+07	1.14616e+07	9.81017e+06	1.77659e+07	6.93829e+06	7.21021e+06	7.1366e+06	9.51727e+06	1.14736e+07	1.69266e+07	8.20698e+06	1.5903e+07	1.05329e+07	1.32605e+07
318	161.013	1.073	6.69369e+06	6.13922e+06	6.52983e+06	1.94357e+07	1.19928e+07	9.32672e+06	4.39997e+06	5.6754e+06	4.88705e+06	7.29118e+06	6.90306e+06	6.08849e+06	1.10341e+07	7.32402e+06	8.20797e+06
319	161.046	4.163	1.97623e+07	1.89449e+07	1.89824e+07	2.88306e+07	2.55389e+07	1.87499e+07	1.25442e+07	1.77044e+07	2.49537e+07	2.74572e+07	2.79547e+07	1.48887e+07	1.93034e+07	1.09557e+07	1.52244e+07
320	161.067	1.021	1.50897e+07	1.28491e+07	1.70902e+07	5.95804e+07	1.50711e+07	5.54549e+07	6.96527e+06	6.42047e+06	1.30508e+07	1.03824e+07	1.11957e+07	1.44607e+06	4.41321e+06	2.51518e+06	3.3037e+06
321	161.067	1.554	5.42517e+06	4.27149e+06	4.5149e+06	5.69724e+07	1.29346e+06	2.4075e+07	1.17359e+06	1.11449e+06	1.58859e+06	1.81421e+06	1.70807e+06	457795	681791	550037	409051
322	161.067	1.321	7.39883e+06	5.98895e+06	5.5637e+06	1.59683e+07	1.20243e+07	2.85378e+07	2.49065e+06	3.14022e+06	6.98307e+06	7.2601e+06	6.91327e+06	856184	2.20125e+06	1.03064e+06	1.20568e+06
323	161.941	13.369	1.0948e+07	1.46069e+07	6.47489e+06	1.04874e+07	1.16529e+07	1.26418e+07	1.30033e+07	1.62258e+07	1.56935e+07	1.3488e+07	1.61448e+07	1.29525e+06	1.07417e+06	5.65397e+06	985559
324	162.052	1.424	1.64376e+08	4.07987e+08	2.54924e+08	7.13512e+07	6.23157e+08	6.73148e+07	4.26482e+08	3.02928e+08	4.33709e+08	5.21103e+08	4.68187e+08	6.18656e+07	1.95183e+07	3.99972e+07	1.87121e+07
325	162.052	0.979	5.05551e+08	6.18975e+08	7.09171e+08	3.51851e+08	1.32221e+09	3.79856e+08	5.73776e+08	3.91875e+08	5.87093e+08	5.01729e+08	5.97061e+08	1.15899e+07	3.86829e+07	1.82298e+07	1.75686e+07
326	162.919	11.264	3.12248e+07	3.85071e+07	3.46361e+07	2.28291e+07	2.21529e+07	2.47031e+07	2.31207e+07	2.79663e+07	1.02691e+07	2.62082e+07	2.70778e+07	2.44562e+07	2.59382e+07	1.74315e+07	9.75292e+06
327	162.919	11.802	6.40306e+07	1.10195e+08	9.29014e+07	4.19655e+07	1.24409e+08	1.05214e+08	9.12918e+07	1.02174e+08	4.86172e+07	1.12755e+08	9.57668e+07	5.653e+07	2.42438e+07	1.93371e+07	1.0517e+07
328	162.919	12.375	4.65011e+07	1.42432e+07	1.85937e+07	1.5712e+07	5.09956e+07	1.2315e+07	1.58235e+07	3.40325e+07	2.16763e+07	7.41521e+06	1.78394e+07	1.40479e+07	1.74221e+07	4.07249e+07	1.63585e+07
329	162.919	11.558	4.16694e+07	6.17523e+07	6.14427e+07	3.406e+07	2.03693e+07	2.83896e+07	5.47956e+07	1.02174e+08	3.42013e+07	1.19193e+07	3.81044e+07	5.52983e+07	2.05145e+07	8.95178e+07	3.78307e+07
330	162.919	11.035	6.27679e+07	4.73734e+06	2.92912e+06	3.6573e+07	2.75984e+06	4.27509e+07	2.14554e+06	3.8718e+06	4.5096e+07	3.83878e+07	4.91312e+06	7.88688e+06	6.62196e+06	3.35062e+07	3.75246e+07
331	163.029	1.558	703013	1.68086e+06	925525	1.02405e+07	480753	3.17121e+06	237888	564677	290107	288523	192970	772493	810912	824396	776599
332	164.046	3.554	8.8173e+06	8.66114e+06	8.35257e+06	8.805e+06	2.84936e+07	6.03521e+06	1.06636e+06	1.0734e+06	1.56261e+06	1.60905e+06	3.76927e+06	1.59196e+07	1.61085e+07	9.22948e+06	8.4651e+06
333	165.041	3.803	3.11929e+06	3.56823e+06	3.40315e+06	991057	3.18374e+06	595186	4.05417e+06	2.86744e+06	6.94683e+06	9.52035e+06	9.36569e+06	3.00137e+06	1.65772e+06	2.18835e+06	3.09413e+06
334	165.045	0.965	4.5626e+06	4.91074e+06	5.45787e+06	2.00789e+06	1.87268e+06	1.80683e+06	4.25664e+06	3.423e+06	3.00976e+06	2.64229e+06	4.32202e+06	1.4319e+07	1.01351e+07	1.35784e+07	1.4882e+07
335	165.078	1.908	3.72541e+09	3.90169e+09	3.86446e+09	7.46731e+09	5.45676e+09	6.96963e+09	3.31748e+09	3.19419e+09	3.99592e+09	3.90303e+09	3.9145e+09	1.62558e+09	1.51299e+09	1.38567e+09	1.39871e+09
336	165.079	1.914	7.57375e+06	6.64711e+06	7.53899e+06	1.39751e+07	1.10793e+07	1.40192e+07	5.04941e+06	6.2261e+06	7.50848e+06	7.2231e+06	8.81426e+06	2.14223e+06	1.63512e+06	1.61287e+06	1.46491e+06
337	166.025	2.989	9.74318e+06	7.97603e+06	7.22499e+06	4.28869e+06	7.98131e+06	6.6938e+06	7.21945e+06	1.82391e+07	3.68686e+06	4.59793e+06	7.23765e+06	9.71562e+06	7.73111e+06	7.58945e+06	5.86788e+06
338	166.025	3.258	2.3206e+07	2.19633e+07	2.17084e+07	1.63359e+07	2.2908e+07	2.27345e+07	2.2451e+07	4.45772e+07	2.13527e+07	1.97864e+07	1.92063e+07	6.50505e+07	1.96502e+07	6.86909e+07	1.80991e+07
339	166.062	6.234	754731	696255	762297	2.63036e+06	1.46218e+06	2.52131e+06	142713	177350	280979	344226	212184	1.34289e+06	731432	930919	782416
340	166.062	3.895	2.45443e+08	2.47102e+08	2.52959e+08	1.80823e+08	7.66817e+06	9.61442e+08	8.5392e+06	7.24912e+06	1.06998e+07	1.86518e+07	1.56456e+07	3.02009e+07	5.6776e+08	4.57309e+08	3.61321e+08
341	166.098	6.857	1.50131e+06	1.381e+06	1.43831e+06	370060	228054	287072	175428	228711	236159	404474	254808	2.64434e+06	4.22379e+06	3.93274e+06	4.31989e+06
342	166.098	4.644	904972	1.02964e+06	952528	274975	257558	174502	440375	708273	708595	754066	631078	869780	3.25388e+06	1.83858e+06	2.64516e+06
343	166.099	6.862	6.7267e+06	4.56223e+06	6.09462e+06	130137	203652	85195.7	796276	592243	381645	342729	1.25453e+06	2.18774e+07	1.34008e+07	1.71425e+07	2.16077e+07
344	166.134	6.827	3.15622e+06	3.22226e+06	3.06687e+06	47740.4	114343	86424.3	93849.9	90740.6	110294	121378	243885	7.87645e+06	9.25344e+06	7.58363e+06	1.10046e+07
345	167.021	2.862	1.3897e+07	1.47815e+07	1.40627e+07	4.00131e+07	2.18488e+07	2.84222e+07	1.156e+07	1.35973e+07	2.20028e+07	2.23428e+07	1.73456e+07	206994	191338	312419	227464
346	167.024	1.009	1.76659e+07	1.83666e+07	1.79397e+07	1.89567e+06	1.27348e+07	5.58517e+06	5.45304e+07	1.90334e+07	3.54822e+07	5.5713e+07	6.64082e+07	990787	1.61496e+06	872321	2.12566e+06
347	167.024	1.317	1.2787e+07	1.25022e+07	1.24272e+07	8.08913e+07	1.81255e+07	2.35461e+07	1.716e+07	1.25588e+07	2.6906e+07	2.69405e+07	4.19751e+07	214822	914249	695121	783333
348	168.005	2.862	4.53448e+07	4.7059e+07	5.16005e+07	2.40783e+08	9.88819e+07	1.90787e+08	4.37169e+07	5.39711e+07	7.8381e+07	8.59856e+07	6.46066e+07	97509.8	105955	113052	97883.5
349	168.027	1.314	5.60907e+06	6.4228e+06	4.78603e+06	1.02688e+08	1.22673e+07	4.34467e+07	4.73084e+06	6.87959e+06	1.06454e+07	6.08901e+06	7.83009e+06	241452	237264	232287	193666
350	168.027	1.008	4.32078e+07	4.63347e+07	3.32931e+07	4.5443e+08	1.59959e+08	4.64574e+08	1.88952e+07	3.91316e+07	6.27238e+07	4.71086e+07	5.12061e+07	1.07108e+06	1.01707e+06	812841	982138
351	168.028	1.002	1.43214e+06	5.49001e+06	6.67996e+06	2.58336e+07	4.71611e+06	5.60352e+07	2.43286e+06	3.85073e+06	3.85223e+06	7.08719e+06	7.45459e+06	620316	589036	403168	568804
352	168.041	3.372	1.79255e+07	2.35865e+07	2.12992e+07	445107	1.20919e+06	379912	938693	1.00857e+06	1.60493e+06	1.76273e+06	1.83187e+06	3.54937e+07	6.89501e+07	6.84711e+07	6.78023e+07
353	168.077	6.399	2.72388e+06	2.30961e+06	2.46499e+06	2.71576e+06	2.36282e+06	2.60198e+06	2.49446e+06	2.41151e+06	2.42427e+06	2.78074e+06	2.4806e+06	2.49992e+06	2.38108e+06	2.68312e+06	2.58633e+06
354	168.114	4.822	833256	908017	814983	134752	204091	158038	181562	189621	112211	275655	272940	2.11512e+06	4.8879e+06	2.60018e+06	3.04542e+06
355	168.114	6.987	7.57493e+06	7.81497e+06	7.69868e+06	1.95936e+06	1.79608e+06	2.9708e+06	1.04832e+06	1.26118e+06	2.37961e+06	2.59199e+06	2.42985e+06	1.441e+07	3.33605e+07	1.60785e+07	1.6834e+07
356	168.114	4.905	3.16801e+06	4.0915e+06	3.5967e+06	799754	819735	1.06001e+06	853605	1.10819e+06	1.20712e+06	1.21546e+06	1.15983e+06	8.54207e+06	1.78494e+07	1.04693e+07	1.27661e+07
357	168.114	5.286	4.09919e+06	4.23872e+06	4.19812e+06	2.29609e+06	2.1436e+06	2.35106e+06	1.76573e+06	1.12785e+06	1.4058e+06	1.89664e+06	1.52696e+06	1.57616e+07	1.26695e+07	9.98008e+06	1.73269e+07
358	168.15	6.347	1.03584e+07	9.8755e+06	9.39331e+06	629413	369584	9.66422e+06	371525	298426	254035	349299	970984	6.94194e+06	4.55126e+07	1.82311e+07	2.8442e+07
359	169.036	2.854	1.40144e+08	1.48264e+08	1.60616e+08	5.98515e+08	2.91191e+08	4.87134e+08	1.41558e+08	1.91229e+08	2.50983e+08	2.69862e+08	2.11771e+08	323499	87062.8	332816	234574
360	169.049	0.942	7.66814e+07	8.29649e+07	7.92509e+07	2.88571e+08	9.69889e+07	1.99894e+08	5.34737e+07	5.45405e+07	9.18073e+07	1.04954e+08	1.04928e+08	4.55291e+07	3.81379e+07	3.88413e+07	4.73268e+07
361	169.073	2.082	8.70606e+06	7.66223e+06	8.28343e+06	424316	135620	1.09168e+06	804103	553105	843720	751563	896716	1.92183e+07	2.22701e+07	1.91895e+07	2.51785e+07
362	169.073	1.483	5.4145e+06	5.97338e+06	4.26129e+06	2.16636e+06	1.13978e+06	2.28894e+06	248066	605809	693815	725631	1.11931e+06	1.73692e+07	1.25327e+07	1.45799e+07	1.70159e+07
363	169.109	3.63	1.44387e+06	1.85912e+06	1.87058e+06	1.44262e+06	894626	680066	2.34458e+06	2.28128e+06	3.92199e+06	3.82664e+06	2.80625e+06	664026	1.72733e+06	1.276e+06	1.44513e+06
364	170.02	2.804	1.80844e+08	2.17487e+08	2.35555e+08	8.22613e+08	4.2775e+08	6.85779e+08	2.16976e+08	2.68818e+08	4.30367e+08	7.11876e+07	3.18047e+08	22085	70357.1	24326.5	60181
365	170.068	1.475	1.90266e+06	2.30617e+06	2.08387e+06	7.12024e+06	6.38068e+06	4.49344e+06	1.28062e+06	1.39413e+06	2.32541e+06	1.88665e+06	2.15076e+06	145125	127285	110553	186016
366	170.093	3.907	1.54742e+07	1.60073e+07	1.55095e+07	1.16294e+06	1.01184e+06	890700	1.11982e+06	920678	1.31557e+06	1.28548e+06	1.79409e+06	8.07197e+07	3.56801e+07	2.53735e+07	3.04883e+07
367	170.093	4.823	8.37515e+06	6.70915e+06	1.24577e+07	695503	1.84469e+06	904133	2.69813e+06	1.25401e+06	2.65244e+06	2.6407e+06	3.80626e+06	1.07372e+07	1.67293e+07	1.83524e+07	1.4723e+07
368	170.093	5.228	1.45803e+07	1.49115e+07	1.54969e+07	1.36052e+07	1.37759e+07	1.51553e+07	1.52321e+07	1.54152e+07	1.45353e+07	1.47309e+07	1.48483e+07	1.59505e+07	1.60956e+07	1.83551e+07	1.78393e+07
369	170.093	3.592	3.57908e+06	3.36265e+06	3.44632e+06	288149	218872	260688	287064	98136.6	170276	166738	128797	1.2321e+07	7.61998e+06	8.70948e+06	9.40735e+06
370	170.093	4.56	1.23279e+07	1.21941e+07	1.25441e+07	305173	556115	1.3126e+06	182531	399254	773109	489541	475703	3.77599e+07	3.31041e+07	2.50619e+07	4.13994e+07
371	170.093	5.86	511154	485125	422043	450454	1.17818e+06	409107	672324	611830	361730	608018	653434	2.23298e+06	678952	1.32992e+06	1.5555e+06
372	170.129	7.558	5.71199e+06	6.84684e+06	6.4877e+06	608567	655791	758944	397726	716287	1.45002e+06	363350	477423	1.72553e+07	1.92808e+07	1.5838e+07	1.28649e+07
373	170.998	3.054	1.08837e+07	1.23482e+07	1.20317e+07	3.30579e+06	1.34934e+07	4.13684e+06	1.14568e+07	1.19131e+07	1.36762e+07	1.72817e+07	2.4103e+07	4.74037e+06	8.17793e+06	7.11455e+06	6.35886e+06
374	171.052	1.477	3.75782e+06	3.65015e+06	3.02941e+06	5.1975e+06	1.67243e+06	2.18918e+06	2.29104e+06	4.50139e+06	7.94765e+06	8.29438e+06	6.43154e+06	1.83469e+06	5.39289e+06	4.76597e+06	5.96595e+06
375	171.052	1.02	1.01358e+07	6.97426e+06	1.02011e+07	3.73525e+07	2.08716e+07	3.49372e+07	5.45186e+06	7.95769e+06	1.21915e+07	1.2495e+07	1.41354e+07	2.46751e+06	5.08901e+06	4.07442e+06	3.41628e+06
376	171.088	3.139	1.92988e+07	1.78472e+07	2.03441e+07	7.57165e+06	7.39797e+06	8.22218e+06	2.59328e+06	2.41547e+06	4.35511e+06	3.36056e+06	4.50973e+06	4.00679e+07	6.03971e+07	3.20574e+07	4.00232e+07
377	172.012	1.226	1.11589e+07	1.17322e+07	4.76258e+07	1.06159e+07	1.39045e+08	1.48044e+07	1.3421e+07	9.54904e+07	7.24929e+06	6.21374e+06	9.81451e+07	1.03142e+07	1.85461e+07	1.6479e+07	2.68816e+07
378	172.072	3.857	2.85528e+07	2.87883e+07	2.88725e+07	2.39317e+07	1.87583e+07	1.54253e+07	1.60005e+07	1.32524e+07	2.95025e+07	1.30818e+07	2.91084e+07	3.19307e+07	2.69897e+07	2.36144e+07	2.65327e+07
379	172.072	3.247	9.87407e+06	8.19873e+06	9.61466e+06	121614	637928	651906	625475	718635	771003	194907	1.00082e+06	3.03859e+07	2.51363e+07	1.847e+07	3.12192e+07
380	172.072	3.605	5.59996e+06	5.40782e+06	5.812e+06	9.32291e+06	8.26231e+06	8.68091e+06	1.03586e+07	7.02977e+06	7.46445e+06	7.10588e+06	5.55435e+06	1.4674e+07	1.1851e+07	1.10875e+07	1.24146e+07
381	172.084	0.99	1.41444e+07	1.32457e+07	1.3412e+07	6.22741e+07	3.98253e+07	9.06915e+07	1.05363e+07	1.26726e+07	1.49514e+07	1.54382e+07	2.05806e+07	2.55221e+06	2.42351e+06	1.77923e+06	2.34027e+06
382	172.109	10.596	820759	730070	547952	2.39837e+06	1.32837e+06	789797	1.54937e+06	1.01018e+06	1.14944e+06	1.21631e+06	1.05402e+06	952360	1.1074e+06	1.56374e+06	1.08642e+06
383	172.109	5.521	1.50582e+07	1.23066e+07	1.50576e+07	1.33618e+07	1.44585e+07	1.62697e+07	1.95704e+07	1.28845e+07	1.28651e+07	1.21281e+07	1.14841e+07	1.93725e+07	1.87766e+07	1.52729e+07	1.53649e+07
384	172.109	4.814	4.49611e+07	4.02383e+07	4.36341e+07	3.97573e+07	6.81586e+07	4.17134e+07	4.64246e+07	4.03153e+07	3.97858e+07	5.08213e+07	4.95623e+07	1.16611e+08	5.71447e+07	7.44074e+07	6.14047e+07
385	172.109	5.144	1.16063e+07	1.08936e+07	1.59724e+07	5.56425e+06	4.34062e+06	4.42363e+06	4.15699e+06	3.68499e+06	3.48883e+06	4.46832e+06	3.94449e+06	2.90025e+07	2.60591e+07	1.8338e+07	2.46859e+07
386	172.109	4.576	8.71901e+06	1.62259e+07	1.48235e+07	5.49261e+06	1.6965e+06	992582	4.68417e+06	4.71814e+06	3.93603e+06	5.42126e+06	4.80267e+06	2.35503e+07	1.16535e+07	1.82159e+07	2.26009e+07
387	172.109	4.111	2.43553e+07	2.24953e+07	2.40257e+07	1.41231e+06	1.70045e+06	1.46281e+06	1.7208e+06	1.3593e+06	1.80679e+06	1.91317e+06	2.10503e+06	7.66749e+07	6.78616e+07	5.43549e+07	7.66079e+07
388	172.109	5.041	2.10944e+06	8.53683e+06	2.06514e+06	5.38341e+06	4.47432e+06	3.64333e+06	4.97064e+06	3.68499e+06	5.07422e+06	4.34931e+06	4.90551e+06	4.51082e+06	5.37866e+06	1.08955e+07	1.23095e+07
389	172.11	5.162	868539	737372	808954	54726	59705.6	89165.1	69263.1	81887.2	194523	209307	60274.6	1.95427e+06	5.34348e+06	1.60553e+06	2.64664e+06
390	172.11	4.584	1.82244e+07	4.003e+07	3.019e+07	999929	1.39959e+06	1.95607e+06	1.32028e+06	1.14447e+06	1.28235e+06	1.45133e+06	1.4686e+06	1.37414e+08	4.74258e+07	3.63293e+07	5.56075e+07
391	172.145	8.312	2.63492e+07	2.39636e+07	2.47633e+07	1.20252e+07	1.16769e+07	1.03771e+07	1.08486e+07	1.11727e+07	1.10829e+07	1.0865e+07	1.36008e+07	4.71748e+07	7.90066e+07	6.10336e+07	5.3675e+07
392	172.145	7.727	6.43535e+06	7.80355e+06	9.73702e+06	9.5697e+06	8.28258e+06	8.95365e+06	1.37123e+07	9.32308e+06	5.76039e+06	5.89204e+06	1.00946e+07	8.2588e+06	8.10312e+06	8.52024e+06	9.27184e+06
393	173.104	3.705	1.7116e+08	1.78224e+08	1.84239e+08	6.07544e+08	2.48436e+08	6.63533e+08	8.37422e+07	1.16412e+08	2.39599e+08	2.32775e+08	2.13753e+08	1.03678e+07	2.87956e+07	1.56675e+07	1.67195e+07
394	173.104	3.599	6.84922e+07	4.49751e+07	6.57719e+07	1.37764e+08	5.10877e+07	2.2098e+08	5.10691e+07	6.7673e+07	1.12086e+08	1.00545e+08	8.7257e+07	6.5824e+06	8.34263e+06	3.52755e+06	4.53294e+06
395	173.104	3.474	6.84922e+07	6.67847e+07	6.57719e+07	1.6523e+08	7.86069e+07	2.2098e+08	5.10691e+07	2.96116e+07	1.12086e+08	1.00545e+08	7.15153e+07	6.5824e+06	3.17205e+07	1.83338e+07	1.94633e+07
396	174.015	1.36	5.56787e+07	6.55112e+07	6.63317e+07	1.15689e+07	6.31378e+07	2.51274e+07	6.56834e+07	6.59373e+07	7.01348e+07	6.93694e+07	8.42304e+07	3.44085e+07	6.19447e+07	3.82713e+07	3.33123e+07
397	174.015	1.015	1.52005e+08	1.58228e+08	1.83572e+08	4.2868e+07	1.68976e+08	7.10864e+07	1.93231e+08	2.16838e+08	1.94609e+08	1.97919e+08	2.0094e+08	1.30467e+08	2.21939e+08	1.44344e+08	1.33783e+08
398	174.052	1.483	2.146e+06	2.38208e+06	2.22325e+06	358336	731970	566086	361495	336904	747826	441893	878242	1.51191e+07	6.77805e+06	6.61626e+06	9.10976e+06
399	174.063	1.219	1.5382e+07	1.61023e+07	1.63537e+07	7.83414e+07	2.29021e+07	3.83915e+07	1.22997e+07	1.16451e+07	1.85076e+07	1.63167e+07	1.95163e+07	761135	1.61034e+06	1.77664e+06	2.76754e+06
400	174.088	3.766	3.46891e+07	3.57639e+07	3.5263e+07	1.88408e+07	2.9405e+07	2.65185e+07	1.49611e+07	1.66713e+07	1.82989e+07	2.00759e+07	1.71157e+07	1.02589e+08	8.81991e+07	7.19784e+07	7.63956e+07
401	174.088	3.4	3.9406e+06	3.46459e+06	3.4731e+06	511235	702843	740525	281862	221318	790158	269219	363259	1.11877e+07	1.35829e+07	4.42231e+06	1.06608e+07
402	174.107	3.648	1.40467e+07	132822	297770	1.29836e+06	339675	1.20013e+06	8.17879e+06	155638	475211	594480	8.99717e+06	46205.5	40843.1	34698.9	36553.2
403	174.11	0.863	2.15289e+07	2.25537e+07	2.1861e+07	1.44315e+08	7.35723e+07	5.25162e+07	2.24721e+07	2.75696e+07	3.49024e+07	3.81012e+07	3.32602e+07	322007	345796	304098	318775
404	174.124	5.148	2.01811e+06	1.98317e+06	2.43832e+06	1.73785e+06	1.90305e+06	2.10244e+06	2.61031e+06	2.73415e+06	3.03246e+06	2.33532e+06	1.74327e+06	2.06699e+06	2.17442e+06	2.55921e+06	2.3375e+06
405	174.124	5.688	2.89072e+06	3.07991e+06	2.66864e+06	2.28593e+06	2.23919e+06	2.2944e+06	1.86138e+06	1.84485e+06	1.99065e+06	2.12387e+06	1.69798e+06	4.8891e+06	4.81989e+06	4.37249e+06	4.57344e+06
406	174.124	5.414	6.39798e+06	5.26298e+06	6.49386e+06	1.97404e+06	1.43955e+06	877817	1.27164e+06	1.67447e+06	2.64546e+06	2.88211e+06	3.07472e+06	8.05025e+06	2.63425e+07	1.33692e+07	1.09186e+07
407	174.124	4.435	2.59288e+07	2.56076e+07	2.63613e+07	5.81513e+06	7.55632e+06	9.1284e+06	6.21488e+06	5.60174e+06	6.72063e+06	7.49907e+06	7.68666e+06	4.36101e+07	7.89088e+07	6.0386e+07	7.47541e+07
408	174.124	5.572	1.26745e+07	8.03474e+06	1.28366e+07	288819	258322	422498	240466	350474	347945	432965	389192	1.56273e+07	4.61721e+07	3.79408e+07	3.77655e+07
409	174.124	6.19	2.18252e+06	2.35295e+06	2.34851e+06	1.62936e+06	2.24287e+06	3.55623e+06	1.80347e+06	1.91452e+06	1.68461e+06	2.04501e+06	1.35454e+06	5.95269e+06	3.40481e+06	2.62116e+06	3.31955e+06
410	175.047	1.318	4.81529e+06	5.54381e+06	4.40663e+06	1.81506e+07	1.43195e+07	3.01506e+07	3.78394e+06	3.91985e+06	6.87752e+06	5.84267e+06	7.49844e+06	2.04774e+06	3.66878e+06	4.16656e+06	4.06806e+06
411	175.065	2.769	1.02217e+06	960321	747444	7.13871e+06	601613	2.23484e+06	106166	451660	680871	225772	515809	1.13862e+06	361090	488590	1.25206e+06
412	175.083	1.634	1.14072e+07	9.86154e+06	9.79616e+06	3.21915e+07	1.59191e+07	1.4461e+07	4.18351e+06	5.68799e+06	1.19704e+07	1.4674e+07	1.16582e+07	952952	2.68247e+06	1.61129e+06	1.71454e+06
413	175.098	3.84	2.48576e+06	2.48849e+06	2.82611e+06	140189	145293	204892	100524	101106	193003	146295	143224	8.42824e+06	7.93477e+06	5.90574e+06	8.02144e+06
414	175.1	3.855	1.80102e+06	1.71611e+06	1.69477e+06	5.47739e+06	3.23605e+06	3.59272e+06	729776	1.70311e+06	2.04002e+06	2.60067e+06	2.56208e+06	109004	426351	416470	364620
415	175.961	16.38	2.91677e+08	4.17975e+08	2.79583e+08	2.8131e+08	3.23771e+08	3.54021e+08	3.50871e+08	3.13798e+08	3.36424e+08	3.54147e+08	3.56166e+08	3.75705e+08	3.29636e+08	3.36438e+08	3.14985e+08
416	175.976	0.059	3.37925e+06	1.00007e+06	881939	319712	335348	358069	323733	296978	307266	273393	184889	182107	217562	235014	251324
417	175.976	16.547	3.96756e+07	3.38757e+07	1.61513e+07	5.63934e+06	4.11472e+06	4.22364e+06	4.25187e+06	3.31499e+06	3.66184e+06	2.71742e+06	2.58142e+06	2.72411e+06	2.21628e+06	1.85698e+06	1.91289e+06
418	176.046	2.995	503207	503547	504499	201907	125990	162315	98626.7	103908	138557	125658	122684	3.85823e+06	3.20942e+06	855425	1.95765e+06
419	176.067	3.099	3.37359e+06	3.26019e+06	3.38182e+06	3.09701e+06	758905	4.56518e+07	1.06021e+06	930807	174105	1.35778e+06	466237	815772	1.13195e+06	914478	429893
420	177.045	2.739	2.00255e+06	1.93972e+06	1.93875e+06	1.04363e+07	916479	1.18163e+07	159252	368791	695681	749247	899910	106636	247250	176027	70857.5
421	177.099	0.957	7.69447e+07	8.26913e+07	7.87146e+07	2.85115e+08	9.64867e+07	1.99278e+08	5.36333e+07	5.51472e+07	9.08421e+07	1.05961e+08	9.98191e+07	4.81008e+07	3.95527e+07	4.06351e+07	4.97239e+07
422	177.942	1.241	3.9175e+07	4.16604e+07	4.01846e+07	1.02891e+07	4.51284e+07	7.48164e+07	1.7184e+07	1.69683e+07	3.25814e+07	3.38577e+07	4.10063e+07	2.728e+07	6.27359e+07	4.78572e+07	8.03776e+07
423	177.987	0.755	4.4053e+06	7.61181e+06	9.55911e+06	1.43178e+07	1.57884e+07	1.53086e+07	1.31955e+07	1.41337e+07	1.43977e+07	2.05252e+07	1.75811e+07	1.76038e+07	1.89943e+07	2.16954e+07	2.31324e+07
424	178.029	1.472	1.56842e+07	1.51548e+07	1.55176e+07	344785	4.98368e+06	615220	2.16041e+07	1.76106e+07	1.6447e+07	1.20313e+07	1.44633e+07	1.96784e+07	2.57327e+07	2.11694e+07	1.91461e+07
425	178.047	0.998	5.36294e+07	5.61494e+07	5.63981e+07	9.01435e+07	8.30915e+07	8.52351e+07	2.37309e+07	2.68221e+07	3.58212e+07	3.99369e+07	3.59958e+07	1.02936e+07	4.17867e+07	2.64458e+07	3.27256e+07
426	178.098	7.021	2.26964e+06	2.33088e+06	2.53794e+06	2.72217e+06	2.52339e+06	3.40959e+06	3.42856e+06	3.26733e+06	2.98652e+06	2.63588e+06	3.07442e+06	2.37993e+06	2.50235e+06	2.65049e+06	5.65632e+06
427	179.057	4.001	3.11993e+06	3.08032e+06	3.06861e+06	6.78767e+06	2.13354e+06	3.8716e+06	2.82139e+06	3.17836e+06	5.82968e+06	7.58933e+06	7.10645e+06	2.47337e+06	1.49285e+06	721171	734206
428	179.057	3.311	1.13406e+08	1.04749e+08	1.0751e+08	8.36164e+07	2.08612e+08	1.21186e+07	9.58234e+07	1.05586e+08	1.93996e+08	2.85886e+08	2.37063e+08	5.22248e+06	1.73663e+07	8.52759e+06	9.34787e+06
429	179.093	3.474	1.22289e+08	4.28095e+07	9.58591e+07	1.03104e+08	4.82378e+07	9.38154e+07	5.40937e+07	1.61688e+08	1.16147e+08	1.12227e+08	1.8657e+08	1.67183e+07	6.74443e+07	7.16311e+07	5.48679e+07
430	179.093	3.434	9.32638e+07	1.53352e+08	9.58591e+07	1.03104e+08	1.10417e+08	6.94562e+07	5.40937e+07	1.61688e+08	1.09901e+08	1.06868e+08	1.88485e+08	2.41922e+07	3.71701e+07	5.30379e+07	4.07113e+07
431	179.093	3.316	3.46663e+08	3.41255e+08	3.46586e+08	4.37523e+08	5.17819e+08	3.11457e+08	3.56015e+08	4.63615e+08	5.87275e+08	5.77662e+08	6.45031e+08	6.28025e+07	1.53938e+08	1.96137e+08	1.61349e+08
432	179.093	2.85	8.13317e+06	9.12089e+06	9.65891e+06	3.23347e+06	4.16113e+06	2.62992e+06	1.42173e+07	1.2898e+07	2.41055e+07	2.65563e+07	2.62279e+07	3.33819e+06	9.15653e+06	9.48886e+06	9.7101e+06
433	179.957	0.882	9.57914e+06	1.3578e+07	1.09438e+07	6.79975e+06	1.44171e+07	1.01359e+07	1.43585e+07	9.65191e+06	8.81513e+06	1.25878e+07	8.69271e+06	8.28836e+06	1.09442e+07	1.10186e+07	8.96878e+06
434	179.969	0.899	2.86039e+07	3.14616e+07	3.3587e+07	8.25472e+06	2.95306e+07	3.58258e+07	3.43936e+07	3.50978e+07	3.13205e+07	2.71183e+07	2.56575e+07	4.50181e+07	4.52698e+07	4.21006e+07	4.22363e+07
435	180.041	4.652	2.23062e+06	2.57413e+06	2.44991e+06	71563	232434	245422	314068	394793	302394	281253	350284	8.64554e+06	1.14831e+07	4.83821e+06	7.58304e+06
436	180.052	1.73	2.19842e+06	2.08422e+06	2.23089e+06	191239	553331	170517	88924.8	242212	380909	706310	575854	2.52649e+06	8.75661e+06	6.37419e+06	7.99398e+06
437	180.062	1.486	3.81019e+07	3.54184e+07	3.45051e+07	1.36549e+08	1.36598e+08	8.49341e+07	2.61247e+07	2.63506e+07	1.45814e+07	2.24008e+07	2.11678e+07	7.99589e+06	3.79169e+06	5.93312e+06	6.47016e+06
438	180.062	1.045	9.35115e+07	4.46482e+07	5.16105e+07	6.54991e+07	8.81266e+07	5.17565e+07	7.22895e+07	3.32662e+07	4.73896e+07	5.60537e+07	5.25454e+07	6.38895e+06	1.49908e+07	9.959e+06	8.22499e+06
439	180.062	0.958	1.77614e+09	1.64488e+09	1.59851e+09	3.80562e+09	3.69795e+09	5.57468e+09	7.51518e+08	7.0006e+08	9.64257e+08	1.08241e+09	1.28634e+09	1.52736e+07	5.64322e+07	3.25644e+07	5.7934e+07
440	180.077	5.716	2.08074e+07	1.96159e+07	2.0125e+07	2.42962e+07	2.01026e+07	2.22172e+07	2.02159e+07	2.11508e+07	1.95615e+07	2.04867e+07	2.05403e+07	2.21659e+07	2.06318e+07	1.88454e+07	2.05958e+07
441	180.077	4.743	881013	913369	868042	48064.1	390468	88582.6	237577	212214	260458	311676	287895	1.51191e+06	2.70042e+06	2.50259e+06	2.92829e+06
442	180.089	3.497	2.31619e+06	2.25721e+06	2.43278e+06	212829	454832	382852	1.17154e+06	2.26203e+06	4.34365e+06	5.68194e+06	3.56369e+06	4.49778e+06	3.50905e+06	1.61647e+06	2.46147e+06
443	180.114	7.495	4.75276e+07	4.5172e+07	4.58668e+07	4.27601e+07	4.34363e+07	4.41573e+07	4.49158e+07	4.44294e+07	4.55737e+07	4.00312e+07	4.79594e+07	4.36276e+07	5.20528e+07	4.42218e+07	4.61744e+07
444	180.114	5.141	4.53958e+06	3.83765e+06	4.33562e+06	681418	765208	552608	1.22936e+06	1.37792e+06	2.2997e+06	3.36845e+06	1.75834e+06	7.21642e+06	1.66641e+07	8.42717e+06	1.04608e+07
445	180.114	5.267	1.04237e+06	1.41433e+06	1.26292e+06	182199	99799.3	187323	31460.8	175915	323882	194651	277249	2.08046e+06	4.84271e+06	2.47601e+06	3.1237e+06
446	181.036	3.057	9.09019e+06	9.46224e+06	9.63857e+06	2.01951e+07	2.05276e+07	2.55316e+07	6.98012e+06	7.13423e+06	1.11713e+07	1.26879e+07	1.44152e+07	322070	545087	343534	470381
447	181.073	1.314	8.54865e+07	7.11799e+07	6.84618e+07	9.15695e+07	2.01632e+08	3.42806e+07	1.27812e+08	1.21402e+08	1.58703e+08	1.34024e+08	1.72762e+08	612513	2.89016e+06	5.18369e+06	2.25442e+06
448	181.073	1.014	3.60973e+07	5.78826e+07	5.85495e+07	6.60178e+07	1.385e+08	5.82184e+07	6.24064e+07	8.4247e+07	8.64141e+07	4.63204e+07	7.36339e+07	1.46436e+06	1.39052e+06	2.54234e+06	2.31593e+06
449	181.963	16.373	4.93937e+06	8.01351e+06	1.79694e+07	1.2633e+07	6.48819e+06	6.66359e+06	5.16332e+06	5.35958e+06	3.80126e+06	8.74923e+06	7.12915e+06	5.1957e+06	4.52941e+06	5.2263e+06	4.95235e+06
450	182.012	2.909	5.08486e+06	5.15596e+06	5.17137e+06	4.88968e+06	4.67079e+06	5.19471e+06	6.72711e+06	6.16697e+06	5.55423e+06	5.05587e+06	4.72107e+06	6.91108e+06	9.46922e+06	7.73117e+06	7.58755e+06
451	182.016	16.738	1.58758e+07	1.80702e+07	1.77438e+07	3.90771e+06	2.95807e+06	1.33351e+07	5.42709e+06	3.26168e+06	2.62975e+06	3.83111e+06	3.32633e+06	3.78151e+06	3.19637e+06	3.49944e+06	3.39095e+06
452	182.016	3.206	8.37558e+06	8.39645e+06	8.69098e+06	572516	4.47761e+06	225715	9.50365e+06	7.93665e+06	9.45454e+06	1.02309e+07	1.18429e+07	1.2001e+07	1.33911e+07	1.23071e+07	1.29838e+07
453	182.057	2.75	2.70716e+07	2.4359e+07	2.41442e+07	5.21597e+06	1.8034e+07	3.4698e+07	2.86748e+07	2.31117e+07	3.01999e+07	3.899e+07	3.54519e+07	1.91392e+07	1.35719e+07	1.88452e+07	1.47219e+07
454	182.057	2.871	3.56529e+07	3.74796e+07	3.69923e+07	7.31884e+06	2.28147e+07	4.8325e+07	3.58947e+07	3.37569e+07	3.73559e+07	4.95026e+07	5.53652e+07	3.14416e+07	2.6125e+07	2.87303e+07	2.32152e+07
455	182.078	0.958	2.85632e+07	2.58518e+07	2.41524e+07	1.05881e+08	3.53539e+07	1.02679e+08	1.02248e+07	1.35778e+07	1.81729e+07	2.57864e+07	2.02778e+07	1.33504e+06	1.10968e+06	968857	1.29918e+06
456	182.093	4.387	3.02509e+06	3.25958e+06	3.68746e+06	154808	127275	86384	165183	157660	251913	311369	392863	1.20527e+07	7.99526e+06	7.68734e+06	9.93806e+06
457	182.129	7.521	1.74829e+06	1.55796e+06	2.10304e+06	571016	492440	193554	204721	227614	314857	260707	338164	4.4787e+06	8.86913e+06	5.68904e+06	5.04524e+06
458	183.052	3.15	2.22948e+06	2.16553e+06	2.21847e+06	390825	630490	583703	680094	557112	739310	648971	364491	6.03623e+06	1.09021e+07	6.84369e+06	6.95097e+06
459	184.109	4.398	9.511e+06	1.25448e+07	1.08987e+07	1.63553e+06	1.89078e+06	1.49166e+06	1.32215e+06	1.51303e+06	2.20433e+06	2.49287e+06	2.67597e+06	5.29744e+07	2.48519e+07	1.08589e+07	1.39317e+07
460	184.109	6.108	1.1724e+07	1.17232e+07	1.13914e+07	2.86475e+06	4.30893e+06	2.73356e+06	3.20363e+06	2.9274e+06	4.78322e+06	3.60221e+06	4.84304e+06	2.0712e+07	3.508e+07	2.27086e+07	3.64869e+07
461	184.109	4.003	1.49755e+06	1.55554e+06	1.66553e+06	89885	65926.4	153006	139164	135249	187783	163562	151749	6.09279e+06	4.06552e+06	4.21561e+06	3.56768e+06
462	184.109	5.491	4.88372e+06	5.21455e+06	4.96472e+06	110954	252559	119877	133572	122689	238563	161830	384795	1.318e+07	1.21854e+07	1.0615e+07	1.72882e+07
463	184.145	8.23	4.83767e+07	4.95347e+07	4.83886e+07	2.23469e+07	3.59009e+07	1.56427e+07	3.74152e+07	4.48022e+07	5.8018e+07	6.17148e+07	6.65603e+07	3.80781e+07	8.7982e+07	5.86768e+07	5.76052e+07
464	185.068	1.017	2.70974e+06	3.18177e+06	4.44672e+06	2.48939e+07	1.11958e+07	1.82274e+07	4.08286e+06	2.29152e+06	3.57985e+06	1.70787e+06	2.30074e+06	2.18693e+06	3.7932e+06	2.79145e+06	4.22143e+06
465	185.068	16.53	3.75896e+06	1.2886e+07	1.04348e+07	3.52184e+07	6.1664e+07	6.5878e+07	2.04583e+07	1.08814e+07	1.20523e+07	7.8408e+06	9.60595e+06	4.43499e+06	4.41409e+06	2.51896e+06	2.62058e+06
466	185.104	3.729	2.51923e+07	2.86825e+07	2.88598e+07	2.03059e+06	4.60171e+06	4.5748e+06	2.18367e+06	1.27567e+06	2.91807e+06	1.93344e+06	2.50273e+06	8.60411e+07	1.14321e+08	4.656e+07	7.50958e+07
467	185.104	3.635	7.46304e+07	7.76913e+07	8.19537e+07	4.70803e+07	3.48412e+07	2.512e+07	3.32258e+07	7.82843e+07	1.45114e+08	1.37536e+08	8.39213e+07	5.98444e+07	1.10461e+08	7.04742e+07	9.61865e+07
468	185.893	16.737	1.09155e+07	8.04408e+06	7.66032e+06	9.51481e+06	1.22053e+07	6.93186e+06	1.12501e+07	1.60227e+07	8.03232e+06	1.19454e+07	1.18883e+07	1.40214e+07	1.77907e+07	1.9176e+07	1.15497e+07
469	185.893	16.464	1.23156e+07	1.192e+07	1.28919e+07	1.4553e+07	2.19857e+07	1.79909e+07	2.2115e+07	1.78025e+07	2.07026e+07	2.74941e+07	3.08053e+07	2.43208e+07	2.41391e+07	2.50941e+07	2.56527e+07
470	186.029	1.263	2.1805e+07	2.19921e+07	2.23448e+07	4.0036e+07	1.49218e+07	1.93576e+07	1.16488e+07	1.37041e+07	2.34354e+07	2.09191e+07	2.66443e+07	3.18462e+07	1.89878e+07	2.42761e+07	3.76654e+07
471	186.063	1.002	1.04256e+07	9.17072e+06	8.21013e+06	2.87521e+07	3.09115e+07	4.69566e+07	7.82483e+06	9.28518e+06	1.5093e+07	1.64685e+07	1.24486e+07	2.51106e+06	2.19547e+06	1.68279e+06	2.12006e+06
472	186.088	4.07	8.82867e+06	4.02576e+06	4.6319e+06	1.70391e+06	1.78214e+06	1.88228e+06	1.38712e+06	2.21135e+06	1.56181e+06	1.20382e+06	1.67686e+06	1.38662e+07	1.28431e+07	8.52939e+06	1.0325e+07
473	186.088	3.395	8.26934e+06	8.51071e+06	6.29827e+06	105759	225684	1.19582e+06	1.15439e+06	1.26919e+06	331505	1.27411e+06	1.33639e+06	3.06204e+07	1.55333e+07	1.35347e+07	2.13412e+07
474	186.088	3.171	2.79516e+06	2.21443e+06	2.5569e+06	321989	179283	435207	1.59162e+06	277118	2.18929e+06	2.07253e+06	1.83452e+06	9.46737e+06	8.57326e+06	8.77342e+06	1.53802e+07
475	186.088	2.829	2.90421e+06	3.63659e+06	3.87533e+06	1.00209e+06	1.05575e+06	985696	399236	420727	1.35992e+06	1.64001e+06	1.55319e+06	2.28695e+07	8.29567e+06	6.61915e+06	8.54221e+06
476	186.1	0.988	2.21688e+06	1.67774e+06	2.91976e+06	1.62835e+07	1.40073e+07	3.73209e+07	2.44729e+06	2.97636e+06	3.22325e+06	2.02209e+06	4.32402e+06	670002	1.02586e+06	771446	932651
477	186.124	9.115	2.34372e+06	2.57928e+06	2.33641e+06	1.5005e+07	157930	6.31059e+06	137508	144870	131258	104036	129928	167755	170442	177157	178756
478	186.124	5.06	1.55889e+07	1.61859e+07	1.61694e+07	1.52147e+06	1.30791e+06	1.52573e+06	1.31951e+06	1.44585e+06	1.4072e+06	1.39252e+06	1.2087e+06	1.16228e+07	8.47163e+07	3.46355e+07	4.66175e+07
479	186.124	4.677	2.19682e+07	2.09478e+07	2.38375e+07	296639	441864	243335	563139	481736	622355	515747	667083	1.09714e+08	4.25277e+07	3.28207e+07	4.31965e+07
480	186.124	5.519	9.48056e+06	8.1514e+06	8.07669e+06	2.19072e+06	3.34223e+06	2.55487e+06	3.44581e+06	3.28482e+06	4.80827e+06	5.11432e+06	4.14551e+06	1.54647e+07	2.00306e+07	1.46694e+07	1.73799e+07
481	186.126	5.521	2.24872e+07	8.92952e+06	7.14115e+06	193299	178958	321658	222931	227425	181848	255318	434552	2.10439e+07	2.29853e+07	1.88894e+07	2.42515e+07
482	186.161	8.769	4.04113e+07	4.42661e+07	4.45433e+07	6.40338e+06	6.19994e+06	5.79384e+06	6.88911e+06	8.0193e+06	1.22701e+07	1.19562e+07	1.2437e+07	5.25898e+06	1.13168e+07	598434	8.55338e+06
483	186.161	8.949	3.80945e+06	3.89667e+06	4.3867e+06	3.58585e+06	1.94357e+06	2.93237e+06	1.92494e+06	2.03776e+06	2.5843e+06	2.2838e+06	2.77463e+06	7.38018e+06	8.72044e+06	6.57484e+06	5.92431e+06
484	186.161	8.818	4.04113e+07	4.42661e+07	4.45433e+07	6.40338e+06	6.19994e+06	5.79384e+06	6.88911e+06	8.0193e+06	1.22701e+07	1.19562e+07	1.2437e+07	9.99114e+07	1.47654e+08	1.30316e+08	1.02938e+08
485	187.11	5.498	4.73897e+07	7.64457e+07	6.80745e+07	5.32718e+07	4.44729e+07	4.89288e+07	6.00017e+07	6.46613e+07	6.45221e+07	6.40212e+07	7.92495e+07	6.02274e+07	5.01532e+07	5.64346e+07	8.27206e+07
486	187.12	4.155	7.70669e+07	7.61032e+07	7.23813e+07	2.38689e+08	1.16258e+08	1.22106e+08	2.86357e+07	4.75874e+07	9.10807e+07	9.98351e+07	8.20017e+07	1.6067e+07	5.09982e+07	3.32319e+07	3.72865e+07
487	187.12	4.041	3.33373e+07	3.57716e+07	3.43592e+07	7.27029e+07	4.62531e+07	3.54634e+07	2.22912e+07	3.73041e+07	7.72463e+07	6.52301e+07	5.89965e+07	3.90232e+06	9.64634e+06	5.73313e+06	3.91346e+06
488	187.12	3.608	3.78946e+07	4.47002e+07	3.9515e+07	8.18355e+07	4.41201e+07	6.28092e+07	2.1505e+07	4.65942e+07	2.04061e+07	5.39743e+07	2.98068e+07	4.58226e+07	4.76855e+07	5.95866e+07	5.55881e+07
489	188.016	0.807	5.10443e+07	3.22916e+07	3.16396e+07	1.10587e+07	1.43278e+07	1.17524e+07	9.21602e+06	7.43246e+06	5.57617e+06	7.52597e+06	4.73343e+06	4.79763e+06	5.13668e+06	5.38568e+06	4.50216e+06
490	188.079	0.992	2.31503e+07	2.29026e+07	2.48619e+07	7.80353e+07	6.38323e+07	7.0681e+07	1.69059e+07	2.02299e+07	2.55662e+07	3.36142e+07	2.84418e+07	3.0638e+06	4.42716e+06	3.40874e+06	2.94377e+06
491	188.104	4.282	9.50658e+07	1.02737e+08	1.11359e+08	1.33766e+08	1.68855e+08	1.57925e+08	8.76477e+07	8.06939e+07	7.86243e+07	1.12306e+08	9.6511e+07	1.71806e+08	1.55105e+08	1.70001e+08	1.55704e+08
492	188.115	1.456	1.76282e+07	1.76363e+07	1.74978e+07	1.58036e+07	2.64011e+07	4.5665e+07	3.26903e+07	2.3595e+07	2.92698e+07	1.03931e+07	2.41904e+07	534059	569193	432956	381101
493	188.115	1.887	9.88591e+07	9.22206e+07	9.07239e+07	1.47943e+07	3.42289e+08	2.09071e+08	1.26765e+08	1.18191e+08	1.34937e+08	8.11902e+07	1.57704e+08	1.95352e+06	908872	585463	497468
494	188.123	4.15	5.79826e+06	6.05599e+06	5.91684e+06	2.11336e+07	1.00397e+07	1.0222e+07	2.3709e+06	4.08666e+06	8.73242e+06	9.62246e+06	6.72932e+06	1.13472e+06	2.8765e+06	1.93526e+06	1.99231e+06
495	188.14	6.946	113286	2.19452e+06	2.16122e+06	4.70711e+06	7.14689e+06	3.63356e+06	1.5505e+06	1.44652e+06	1.57342e+06	2.09982e+06	978629	1.97508e+06	3.62781e+06	2.87524e+06	2.74359e+06
496	188.14	4.913	1.42311e+07	1.53406e+07	1.52667e+07	330335	283322	405752	248160	263940	206749	244778	227183	4.617e+07	6.41647e+07	1.91229e+07	2.01294e+07
497	188.14	5.035	9.81775e+06	9.67447e+06	1.00501e+07	2.44584e+06	2.60243e+06	2.56509e+06	1.73713e+06	1.4842e+06	1.6826e+06	1.67658e+06	1.69006e+06	1.29739e+07	2.3376e+07	2.05379e+07	2.90262e+07
498	188.867	1.664	3.11709e+07	1.41462e+07	1.24723e+07	5.93367e+06	1.52207e+07	5.74889e+06	8.60359e+06	3.92583e+06	1.27003e+07	9.19584e+06	8.57227e+06	4.88981e+06	1.85641e+07	7.09346e+06	2.53482e+07
499	188.867	4.032	7.54965e+07	7.03118e+07	7.77546e+07	1.11165e+08	1.57542e+08	5.53536e+07	7.27261e+07	9.95599e+07	6.40375e+07	1.49305e+08	4.95904e+07	1.67615e+07	2.08111e+07	3.17847e+07	1.87415e+07
500	188.867	0.665	1.16821e+06	2.47037e+06	2.11232e+06	1.9232e+06	3.50865e+06	3.13554e+06	3.44211e+06	4.6374e+06	9.49101e+06	5.09282e+06	7.39432e+06	7.04664e+06	5.35588e+06	5.73863e+06	7.5562e+06
501	189.042	3.306	9.39364e+06	9.64195e+06	9.53092e+06	273787	1.02736e+07	379928	2.51454e+07	5.02083e+06	1.5185e+07	1.51989e+07	3.47846e+07	5.79176e+06	1.46434e+07	7.87301e+06	7.79922e+06
502	189.063	1.32	2.62696e+07	2.90866e+07	3.03116e+07	2.24628e+08	7.0553e+07	1.00926e+08	4.47066e+07	2.30933e+07	5.46381e+07	3.17797e+07	5.80381e+07	226163	539433	449928	704679
503	189.063	1.471	1.39527e+07	1.24689e+07	1.07457e+07	2.13333e+07	1.35515e+07	2.23551e+07	1.18116e+07	1.27133e+07	1.82507e+07	1.98195e+07	1.75858e+07	1.93334e+06	9.86354e+06	7.69632e+06	1.08046e+07
504	189.081	3.405	2.42759e+06	2.31902e+06	2.56171e+06	5.64942e+07	72549.2	399178	171462	136725	175864	65177.3	99146.1	34968.4	37253.1	30301.2	29764.6
505	189.099	3.249	5.53752e+07	5.51152e+07	5.59332e+07	5.03058e+08	3.21986e+06	1.27231e+08	2.33433e+06	4.2413e+06	7.20113e+06	1.00275e+07	4.83393e+06	278943	1.08045e+06	622311	532773
506	189.099	1.957	2.65115e+07	2.58529e+07	4.13536e+07	4.44721e+07	4.74796e+07	4.41777e+07	4.14982e+06	4.24335e+07	6.16309e+07	4.46992e+07	4.05894e+07	554599	1.66626e+06	1.20453e+06	1.05632e+06
507	190.036	3.646	722521	676486	976784	142890	489607	6.82396e+06	113727	121750	394771	201647	142323	565415	986538	835535	948856
508	190.119	4.287	2.52217e+06	3.6856e+06	3.33771e+06	2.4282e+06	2.09034e+06	2.78003e+06	1.09347e+06	2.6429e+06	1.51982e+06	1.18211e+06	2.07474e+06	7.67635e+06	5.31481e+06	6.4554e+06	8.49755e+06
509	191.024	1.046	1.26589e+06	1.4005e+06	1.41021e+06	7.5393e+06	993711	9.77138e+06	1.97556e+06	1.76425e+06	1.17026e+06	1.23025e+06	1.25435e+06	1.3362e+06	1.05511e+06	1.17518e+06	915684
510	191.057	3.588	2.47324e+06	2.5771e+06	2.37161e+06	223957	1.84798e+06	292747	1.16306e+06	622281	1.2659e+06	1.16646e+06	1.20293e+06	4.9491e+06	1.09545e+07	6.09681e+06	5.78282e+06
511	191.06	1.578	4.63756e+06	4.67554e+06	4.55434e+06	1.99586e+08	269931	7.93275e+07	287350	147067	177210	169894	172376	800210	120617	109430	560738
512	191.06	3.02	1.93541e+08	1.99756e+08	1.95024e+08	7.37246e+08	1.9372e+08	7.5284e+08	1.12049e+08	9.13462e+07	1.82006e+08	1.25928e+08	1.47506e+08	2.96704e+06	8.78587e+06	4.66956e+06	2.05898e+06
513	191.061	3.019	876114	853304	736286	1.21846e+07	760475	1.208e+07	130448	143370	664945	273627	501832	62670.9	83619.7	63251.1	70615.8
514	191.078	1.028	3.40882e+06	2.48978e+06	3.8018e+06	9.58753e+07	575559	2.59023e+07	2.27715e+06	3.65893e+06	699781	2.45281e+06	1.05357e+06	3.68931e+06	862434	689255	2.39469e+06
515	191.094	3.014	685589	645590	472833	206667	147161	166141	89379.3	106358	141823	128620	125576	1.45154e+06	5.45911e+06	3.03941e+06	4.52402e+06
516	191.094	3.515	5.53891e+06	5.67852e+06	5.96255e+06	97041.3	36066	307871	27060.1	26537.7	34869.9	31662.1	31966.4	1.4953e+07	1.99526e+07	1.57442e+07	2.13716e+07
517	192.026	2.755	1.39515e+07	1.64037e+07	1.84429e+07	1.36112e+07	1.59561e+07	2.14138e+07	1.07188e+07	1.20009e+07	1.28584e+07	9.26622e+06	1.02201e+07	2.79e+07	3.31747e+07	3.46444e+07	3.72566e+06
518	192.026	1.02	9.46271e+09	9.67013e+09	9.48668e+09	6.97066e+08	5.6557e+09	1.46176e+09	1.22089e+10	9.43469e+09	8.61354e+09	8.15602e+09	8.90395e+09	7.77405e+09	1.01969e+10	9.01302e+09	7.00669e+09
519	192.026	1.329	2.83612e+09	3.07056e+09	3.036e+09	2.33347e+08	1.27474e+09	4.39991e+08	3.91525e+09	3.38471e+09	2.63305e+09	1.88072e+09	2.4444e+09	1.90104e+09	3.09279e+09	2.84111e+09	1.79916e+09
520	192.026	11.66	4.18324e+06	5.25236e+06	6.65594e+06	1.6858e+06	2.7363e+06	1.10772e+06	9.50741e+06	1.17029e+07	6.05906e+06	5.91064e+06	1.12177e+07	1.13535e+07	1.31962e+07	1.1616e+07	1.29216e+07
521	192.026	12.361	2.23631e+06	2.61737e+06	4.20949e+06	1.01594e+06	2.31554e+06	663032	4.55432e+06	5.941e+06	7.66007e+06	6.56502e+06	5.90708e+06	4.28855e+06	6.72182e+06	4.32628e+06	3.4969e+06
522	192.026	1.248	3.75926e+08	3.28364e+08	3.49358e+08	2.90497e+07	3.55752e+08	5.02356e+07	2.8579e+08	4.62633e+08	4.53953e+08	2.92895e+08	3.43906e+08	5.20575e+08	1.43656e+08	2.16004e+08	6.5518e+08
523	192.062	0.983	4.71372e+06	4.6372e+06	5.01185e+06	9.81211e+06	4.21556e+07	1.45953e+07	1.87848e+07	1.62602e+07	5.37923e+06	2.25697e+07	2.38493e+07	3.8461e+06	3.65215e+06	2.68059e+06	3.52671e+06
524	193.036	3.183	5.63031e+06	5.40224e+06	4.28554e+06	1.31407e+06	1.66169e+07	4.04287e+06	4.79897e+06	5.89716e+06	6.70343e+06	9.12263e+06	8.30134e+06	53896.5	140803	60476.2	63367.4
525	193.04	1.863	2.37977e+06	1.89371e+06	1.48273e+06	1.49008e+07	380833	3.28429e+06	1.11827e+06	1.34152e+06	2.2434e+06	1.74796e+06	1.85153e+06	138520	255603	168283	441779
526	193.073	4.596	2.14139e+06	2.15055e+06	2.2131e+06	1.01221e+06	1.33552e+06	566306	2.79051e+06	3.18074e+06	6.00014e+06	6.55302e+06	5.57509e+06	59483.8	124167	344465	383579
527	193.073	3.684	7.57626e+06	7.40021e+06	8.22248e+06	6.08887e+06	6.3201e+06	4.75778e+06	1.67643e+06	2.53527e+06	4.38503e+06	4.74712e+06	3.74729e+06	2.06328e+07	1.25864e+07	1.15491e+07	1.50322e+07
528	193.073	3.981	1.68438e+06	1.97129e+06	1.89008e+06	450806	579782	667471	534722	616928	189537	595003	501576	7.55268e+06	6.5617e+06	3.28473e+06	1.35348e+07
529	193.073	3.167	1.50412e+07	1.83981e+07	1.95855e+07	4.11271e+07	2.3823e+06	6.3258e+07	2.48329e+06	3.43538e+06	3.47524e+06	4.51735e+06	3.10673e+06	2.9557e+06	8.80322e+06	7.06155e+06	6.66277e+06
530	193.109	3.671	1.89738e+07	2.17951e+07	2.13435e+07	2.13706e+07	9.23636e+06	6.52779e+06	8.1453e+06	1.3113e+07	1.21564e+07	1.95398e+07	1.98139e+07	2.26304e+07	3.77512e+07	4.95795e+07	4.63494e+07
531	193.109	3.106	763201	615582	763705	195944	122619	147428	192638	106440	194562	320508	362912	887788	5.82761e+06	3.04943e+06	3.90869e+06
532	193.965	0.767	1.53076e+06	3.1193e+06	3.46051e+06	993922	1.0221e+06	1.3298e+06	6.64884e+06	8.03339e+06	8.28681e+06	7.88372e+06	9.29938e+06	1.59925e+07	1.65575e+07	1.27956e+07	1.57328e+07
533	193.965	16.406	4.12018e+06	4.66733e+06	4.85629e+06	9.17736e+06	1.0623e+07	1.07573e+07	1.37826e+07	1.27701e+07	1.02869e+07	1.15581e+07	1.22309e+07	1.76346e+07	1.77564e+07	1.81341e+07	1.65538e+07
534	194.057	3.871	1.40474e+07	1.50822e+07	1.49798e+07	1.68813e+07	2.78812e+07	1.63045e+07	1.83806e+07	1.80876e+07	2.94649e+07	3.0019e+07	2.86839e+07	1.00876e+06	1.75978e+06	874946	1.07283e+06
535	194.057	4.633	3.17402e+06	3.0314e+06	3.02592e+06	942221	1.55299e+06	736473	1.91313e+06	1.88998e+06	2.517e+06	2.5932e+06	2.86096e+06	3.58603e+06	7.8203e+06	5.50446e+06	5.72672e+06
536	194.078	1.052	6.00356e+06	7.85844e+06	1.07911e+07	1.00175e+07	3.01403e+07	4.82506e+06	5.69144e+06	4.95292e+06	3.85064e+06	6.26196e+06	4.91852e+06	5.46329e+06	4.48849e+06	3.58719e+06	4.33432e+06
537	194.093	6.388	6.83664e+06	5.06054e+06	5.26612e+06	5.26438e+06	4.51894e+06	5.12291e+06	6.11399e+06	5.41298e+06	5.55214e+06	4.92178e+06	5.33249e+06	5.60866e+06	5.46112e+06	5.47808e+06	5.81909e+06
538	194.13	7.743	7.40109e+06	7.41483e+06	7.15939e+06	1.02906e+06	988448	2.74065e+06	722269	967089	1.22585e+06	1.55967e+06	1.21582e+06	1.36267e+07	3.04988e+07	1.67517e+07	1.85463e+07
539	194.13	5.626	1.87751e+06	1.50175e+06	1.81706e+06	233350	657721	251691	668606	766150	1.31232e+06	1.20111e+06	1.09803e+06	3.43393e+06	6.56151e+06	3.30739e+06	8.22119e+06
540	195.005	3.907	3.43243e+06	3.79507e+06	3.66828e+06	1.45936e+06	5.23336e+06	195966	6.81732e+06	7.8242e+06	7.96542e+06	1.07937e+07	9.64314e+06	54990.8	49146.1	42916.6	51323.7
541	195.052	4.478	1.94291e+06	2.05269e+06	1.7024e+06	268638	2.22027e+06	435034	7.30338e+06	3.65525e+06	4.9585e+06	5.71229e+06	4.55661e+06	145451	1.35095e+06	196898	906479
542	195.052	3.185	2.25287e+07	2.1069e+07	2.10242e+07	1.37464e+07	6.97807e+06	9.01298e+07	1.29955e+07	1.49832e+07	2.91266e+07	2.98635e+07	2.18819e+07	1.78709e+06	1.97796e+06	1.23465e+06	3.09729e+06
543	195.053	3.718	3.09983e+07	3.05819e+07	3.02959e+07	1.16362e+07	4.81292e+07	1.26351e+07	8.09745e+07	5.67462e+07	5.73559e+07	5.12183e+07	4.11885e+07	213328	232955	137279	145002
544	195.088	3.001	4.15043e+06	4.57263e+06	4.61412e+06	3.84215e+06	5.47965e+06	5.13493e+06	6.23669e+06	6.27587e+06	8.35915e+06	1.10413e+07	9.53942e+06	1.05277e+06	860812	519098	636947
545	195.912	11.809	2.87368e+06	3.08113e+06	2.84566e+06	2.59507e+06	3.78379e+06	1.02226e+06	2.51387e+06	2.49584e+06	4.69399e+06	6.38893e+06	5.31762e+06	581326	323447	368411	466463
546	195.912	10.704	8.08802e+06	7.5893e+06	9.80362e+06	4.41657e+06	2.65069e+06	3.32577e+06	7.40821e+06	9.63627e+06	4.3642e+06	3.4631e+06	6.36576e+06	3.96735e+06	5.16614e+06	4.73088e+06	1.52298e+06
547	195.912	12.362	1.20031e+07	1.12227e+07	1.37888e+07	8.03347e+06	1.3058e+07	7.60267e+06	1.26906e+07	8.9104e+06	1.44671e+07	1.3095e+07	1.40327e+07	8.1127e+06	1.06281e+07	8.41377e+06	9.29409e+06
548	195.912	11.032	4.23986e+06	5.1575e+06	4.5705e+06	1.06469e+06	2.08746e+06	784514	3.6128e+06	4.70126e+06	2.90998e+06	4.63488e+06	5.68451e+06	494378	1.79549e+06	578770	702973
549	195.912	11.657	1.57023e+07	1.21672e+07	1.16576e+07	6.1031e+06	7.38822e+06	5.65432e+06	8.46792e+06	1.27143e+07	6.7619e+06	7.1665e+06	1.48266e+07	1.63403e+07	1.2072e+07	9.25753e+06	1.09519e+07
550	195.934	1.12	2.83678e+08	2.64319e+08	2.76499e+08	8.98281e+06	2.80395e+08	4.68615e+07	5.36753e+08	3.8555e+08	2.25178e+08	2.84596e+08	2.73764e+08	9.41067e+07	5.12387e+08	6.08804e+08	6.7762e+08
551	195.934	1.307	7.97374e+08	7.39498e+08	7.69449e+08	2.58655e+07	7.07425e+08	2.94213e+08	9.04157e+08	8.14809e+08	8.35071e+08	6.93442e+08	8.10586e+08	8.58225e+08	7.74638e+08	8.6642e+08	8.5658e+08
552	195.934	1.065	3.00979e+08	2.8189e+08	2.93125e+08	2.27634e+06	3.74576e+08	5.52925e+07	5.36002e+08	4.17329e+08	9.27488e+07	4.96306e+07	3.76767e+08	3.00265e+08	5.11611e+08	6.07721e+08	7.38897e+08
553	195.934	0.923	1.5849e+09	1.53935e+09	1.74471e+09	1.03239e+07	1.21599e+09	3.58142e+07	1.86865e+09	1.74466e+09	1.56123e+09	1.59665e+09	1.58853e+09	2.10494e+09	1.81902e+09	1.85784e+09	2.8294e+09
554	195.953	1.223	9.01551e+07	9.4615e+07	8.82216e+07	9.60806e+06	1.02229e+08	7.31475e+07	3.67561e+07	3.62759e+07	7.36618e+07	8.6592e+07	9.33463e+07	5.79318e+07	1.33796e+08	1.04648e+08	1.75477e+08
555	196.04	2.865	6.42158e+06	5.86147e+06	6.35569e+06	185084	1.8393e+06	165411	8.21344e+06	6.93115e+06	7.75096e+06	5.47565e+06	6.49266e+06	6.37872e+06	8.80809e+06	6.89919e+06	6.16779e+06
556	196.057	1.262	1.02478e+08	9.86498e+07	9.81162e+07	1.2937e+09	2.03745e+08	3.14817e+08	3.61112e+07	4.45833e+07	8.29609e+07	8.11517e+07	8.27144e+07	9.98665e+06	2.84514e+07	1.56578e+07	3.32092e+07
557	196.072	5.123	1.13457e+07	1.19399e+07	1.17586e+07	1.14725e+07	1.1049e+07	1.14474e+07	1.19479e+07	1.14733e+07	1.12306e+07	1.22395e+07	1.04716e+07	1.28056e+07	1.23689e+07	1.1946e+07	1.24521e+07
558	196.093	1.003	1.04074e+07	1.01088e+07	1.15577e+07	1.20905e+07	2.27443e+07	1.85808e+07	7.83223e+06	1.0424e+07	9.88851e+06	1.3441e+07	1.30238e+07	1.67833e+06	3.34083e+06	1.52825e+06	2.53382e+06
559	196.109	5.378	3.76942e+06	4.11553e+06	5.65262e+06	4.68116e+06	4.14057e+06	4.29844e+06	4.40879e+06	4.19779e+06	4.00796e+06	4.04432e+06	3.84771e+06	7.75404e+06	3.83836e+06	5.90565e+06	4.15224e+06
560	196.109	7.072	9.65868e+06	1.08452e+07	1.05565e+07	1.67542e+07	1.39283e+07	7.87492e+06	1.91504e+07	1.36111e+07	2.14843e+07	1.7503e+07	2.16303e+07	197764	2.48591e+06	1.25328e+06	600573
561	196.109	6.635	2.03088e+06	1.82722e+06	1.99829e+06	129261	106009	71260.6	97517.1	51916.9	121370	153005	125523	4.98367e+06	6.40082e+06	4.61425e+06	7.89402e+06
562	196.109	5.219	855214	913737	1.02458e+06	118151	195307	200184	296980	301110	520169	281334	262755	1.86331e+06	2.72104e+06	3.63882e+06	5.26256e+06
563	196.109	4.98	1.24931e+06	1.33832e+06	1.3641e+06	174382	251917	105153	168838	199842	205870	225899	231760	7.41105e+06	2.88075e+06	5.90769e+06	7.76356e+06
564	196.145	7.321	1.89893e+07	1.71257e+07	1.79002e+07	1.51364e+07	1.45384e+07	1.32892e+07	1.46601e+07	1.42175e+07	1.93112e+07	1.31245e+07	1.86131e+07	1.84276e+07	1.65186e+07	1.64103e+07	1.49599e+07
565	196.145	6.798	2.65091e+06	2.50126e+06	2.44618e+06	1.32412e+06	1.68078e+06	842952	1.2178e+06	949680	2.47739e+06	951133	1.56563e+06	2.04431e+06	1.97036e+06	2.55485e+06	2.08138e+06
566	196.145	8.071	1.15485e+07	1.15502e+07	1.17535e+07	1.6872e+06	1.2262e+06	1.23722e+06	355936	2.09955e+06	3.21399e+06	1.4821e+06	1.81273e+06	2.12077e+07	5.63013e+07	2.86924e+07	3.19937e+07
567	196.912	0.062	1.01764e+07	2.60895e+06	1.05103e+07	1.15644e+07	1.18585e+07	1.16745e+07	1.02933e+07	1.46822e+07	1.16962e+07	1.4035e+07	1.06319e+07	8.71279e+06	1.37342e+07	2.57104e+06	5.1489e+06
568	197.031	16.014	5.5904e+06	5.5737e+06	4.79698e+06	8.06024e+06	6.0415e+06	5.60685e+06	4.05244e+06	4.40505e+06	5.02243e+06	4.4357e+06	4.64264e+06	1.14568e+06	1.41281e+06	931525	1.47629e+06
569	197.034	0.995	1.747e+07	2.09951e+07	2.26195e+07	5.54766e+06	1.60051e+07	1.49864e+07	2.1933e+07	2.23976e+07	2.81532e+07	4.45353e+07	4.46069e+07	865447	821806	562488	793579
570	197.035	1.243	2.61156e+06	3.16027e+06	2.90571e+06	1.23392e+06	3.20244e+06	3.04454e+06	3.74892e+06	4.7252e+06	8.20085e+06	8.20041e+06	8.20664e+06	281668	252535	286283	227631
571	197.104	16.46	1.83726e+06	3.45967e+06	3.26434e+06	1.29731e+07	2.17435e+07	2.46835e+07	8.00083e+06	3.96477e+06	2.61742e+06	3.30289e+06	3.79431e+06	2.22726e+06	787397	647938	570956
572	198.028	1.24	8.18592e+06	8.6982e+06	7.2344e+06	1.03278e+07	5.59831e+07	2.05009e+07	2.06339e+07	1.54271e+07	2.04612e+07	1.87245e+07	3.16276e+07	2.79718e+06	1.74656e+06	1.99233e+06	3.05898e+06
573	198.028	0.968	1.98425e+08	2.5713e+08	2.40053e+08	7.61731e+07	4.06875e+08	1.39623e+08	1.97671e+08	1.65999e+08	2.53001e+08	2.3571e+08	3.42448e+08	987760	7.40342e+06	3.97282e+06	4.71993e+06
574	198.088	4.321	1.81833e+06	1.57898e+06	2.12424e+06	373302	385822	399958	404213	533787	692376	981209	155095	7.70861e+06	9.18157e+06	5.10546e+06	7.21694e+06
575	198.088	3.247	1.77737e+06	1.94682e+06	1.75111e+06	452788	119048	188527	93752.9	131122	160999	222281	274282	8.96591e+06	1.08135e+07	7.77859e+06	1.30916e+07
576	198.125	6.386	2.37093e+07	2.36507e+07	2.44904e+07	7.80769e+06	1.88524e+07	8.08021e+06	1.98674e+07	1.26869e+07	2.24794e+07	1.93223e+07	2.68621e+07	3.34761e+07	4.52967e+07	3.11118e+07	4.26259e+07
577	198.125	4.944	3.75691e+06	4.0389e+06	4.89175e+06	317883	311237	266020	924248	758002	369029	722455	732308	1.33853e+07	1.11512e+07	7.72722e+06	8.92119e+06
578	198.125	5.297	3.80906e+06	3.4913e+06	4.62343e+06	925156	4.11792e+06	605041	6.95284e+06	6.1815e+06	8.14622e+06	9.69886e+06	1.13723e+07	1.97173e+06	2.38578e+06	1.73152e+06	1.56222e+06
579	198.125	5.922	984375	1.74618e+06	1.64945e+06	357250	379176	206420	85936.5	304135	147188	173628	119592	5.21176e+06	5.47609e+06	3.64278e+06	6.19502e+06
580	198.136	3.378	759223	792223	856297	2.27242e+06	2.73425e+06	1.50806e+06	673833	582389	1.19512e+06	642827	1.13425e+06	200950	48615.3	39543.1	44411.4
581	198.161	8.844	1.54555e+07	1.59427e+07	1.47071e+07	1.4946e+07	1.48639e+07	1.138e+07	6.01994e+06	1.19313e+07	1.8645e+07	1.43894e+07	1.83543e+07	2.74007e+07	2.79704e+07	1.69418e+07	2.02959e+07
582	199.038	2.91	3.0564e+08	3.00487e+08	2.93548e+08	2.39477e+08	2.76141e+08	2.81728e+08	3.1062e+08	3.32879e+08	3.26514e+08	3.06788e+08	2.89619e+08	3.64413e+08	4.08111e+08	4.00707e+08	3.21194e+08
583	199.083	3.018	1.60619e+07	1.84511e+07	1.79255e+07	8.84234e+06	5.97893e+06	4.80869e+06	1.26794e+07	2.71589e+07	3.55716e+07	1.16715e+07	2.77536e+07	2.55508e+06	1.21108e+07	1.01838e+07	1.14514e+07
584	199.982	16.335	1.61169e+06	1.60985e+06	1.77151e+06	1.48917e+06	1.54016e+06	1.67113e+06	1.70112e+06	1.84347e+06	1.94739e+06	1.84232e+06	1.85844e+06	2.16571e+06	1.64565e+06	1.91807e+06	1.73091e+06
585	200.025	1.278	3.73533e+06	4.9267e+06	5.22464e+06	2.14941e+06	1.21198e+07	4.48378e+06	6.49303e+06	6.09325e+06	8.66058e+06	6.48324e+06	1.05205e+07	4.05632e+06	1.75438e+06	1.44167e+06	2.36864e+06
586	200.026	1.291	1.24149e+07	1.53253e+07	1.24713e+07	3.55382e+07	2.38125e+07	3.72795e+07	9.63942e+06	1.18538e+07	1.53857e+07	1.24109e+07	2.35643e+07	9.90196e+06	4.08762e+06	5.40062e+06	7.51902e+06
587	200.065	2.108	2.05715e+06	2.09192e+06	2.08828e+06	1.02005e+06	1.67599e+06	1.50044e+06	243145	736768	462730	544430	803136	1.52533e+06	5.66535e+06	3.4563e+06	4.18268e+06
588	200.068	3.087	1.93714e+06	1.6676e+06	2.01559e+06	206928	274792	173928	275405	215259	242811	267144	506703	7.52107e+06	7.90157e+06	4.28832e+06	5.14879e+06
589	200.079	1.382	2.03593e+06	1.80894e+06	3.16671e+06	1.42891e+07	7.67863e+06	1.48552e+07	1.9587e+06	1.58427e+06	3.55135e+06	1.10961e+06	3.04254e+06	289603	392687	351478	286317
590	200.079	1.011	2.71187e+06	3.79532e+06	3.64952e+06	1.62625e+07	1.04447e+07	1.7632e+07	5.18206e+06	2.85562e+06	4.77989e+06	2.48959e+06	3.81704e+06	1.79399e+06	1.70352e+06	1.36145e+06	1.64501e+06
591	200.104	4.389	6.99029e+06	7.39046e+06	7.10821e+06	372003	364062	422537	477489	430304	596614	645738	805116	2.04083e+07	2.15273e+07	1.61019e+07	2.18633e+07
592	200.104	4.576	9.86895e+06	1.11087e+07	9.93171e+06	1.11885e+06	2.27449e+06	1.66527e+06	1.74853e+06	2.07004e+06	2.83356e+06	3.81452e+06	2.69611e+06	2.32449e+07	2.90253e+07	1.79044e+07	2.55074e+07
593	200.14	4.999	3.19375e+06	4.15137e+06	3.1604e+06	467584	3.27945e+06	581105	4.20543e+06	6.46069e+06	8.59304e+06	1.24112e+07	7.13356e+06	1.24073e+06	1.95271e+06	901354	894568
594	200.14	8.149	545551	546216	838986	289594	398548	192770	378598	255181	372169	590439	295136	1.49649e+06	2.82557e+06	1.96525e+06	1.82052e+06
595	200.14	6.21	2.63647e+07	5.62548e+07	2.54242e+07	1.80519e+07	3.29357e+07	1.38961e+07	2.19756e+07	2.01255e+07	2.85941e+07	3.95454e+07	4.46055e+07	6.02194e+07	2.60965e+07	4.61421e+07	2.37483e+07
596	200.14	5.271	9.50554e+06	1.14702e+07	9.23302e+06	2.3654e+06	2.81502e+06	1.49365e+06	2.34101e+06	2.0534e+06	3.05234e+06	3.17805e+06	3.42447e+06	3.71901e+07	1.4518e+07	1.12343e+07	1.65681e+07
597	200.14	6.543	4.61253e+06	3.01435e+06	2.42428e+06	2.09969e+06	1.83086e+06	3.82226e+06	2.08544e+06	2.85469e+06	2.25804e+06	1.18758e+06	2.17048e+06	5.89944e+06	8.94347e+06	6.73941e+06	7.15398e+06
598	200.14	5.171	4.5104e+06	4.15137e+06	4.11046e+06	1.35174e+06	3.27945e+06	940381	5.68802e+06	6.46069e+06	8.59304e+06	1.24112e+07	1.0388e+07	674159	828423	495447	557831
599	200.14	5.843	2.72455e+06	1.24318e+06	2.54939e+06	453298	799584	392561	532948	700636	567603	565136	985782	3.07901e+06	7.77348e+06	4.28804e+06	6.61876e+06
600	200.177	9.546	2.42446e+07	2.88673e+07	2.71317e+07	2.01652e+07	2.24027e+07	1.86453e+07	1.62115e+07	1.78186e+07	2.19508e+07	1.83419e+07	2.39563e+07	6.56282e+07	4.83179e+07	3.8576e+07	4.22029e+07
601	200.177	7.186	3.19295e+06	4.26866e+06	3.64584e+06	3.68701e+06	3.59918e+06	3.45883e+06	4.00707e+06	4.67438e+06	5.71335e+06	3.38085e+06	4.38993e+06	3.05467e+06	3.99375e+06	3.92973e+06	4.6074e+06
602	200.177	6.976	2.14144e+06	1.9502e+06	2.03897e+06	2.30948e+06	2.60914e+06	2.90788e+06	2.48842e+06	2.8274e+06	3.11615e+06	2.17492e+06	2.46055e+06	1.89786e+06	2.6987e+06	2.02182e+06	2.41603e+06
603	201.063	1.352	2.15425e+06	1.95718e+06	2.35352e+06	1.01138e+07	3.8511e+06	3.62686e+06	1.17341e+06	2.31251e+06	4.17014e+06	4.3784e+06	2.82802e+06	603489	983919	565596	1.32905e+06
604	201.063	1.013	4.29205e+06	6.85318e+06	3.53261e+06	3.46202e+07	1.18807e+07	2.70936e+07	3.83189e+06	5.89536e+06	9.16238e+06	9.99275e+06	5.30239e+06	3.18246e+06	3.02198e+06	2.56095e+06	3.34769e+06
605	201.126	5.914	7.17446e+06	4.71949e+06	5.43622e+06	5.31407e+06	5.29923e+06	5.3463e+06	5.59727e+06	5.90309e+06	5.4588e+06	6.07562e+06	5.72496e+06	7.52904e+06	4.69746e+06	5.39248e+06	6.95149e+06
606	201.135	2.031	8.51446e+06	1.88681e+07	1.36341e+07	6.94752e+07	1.01493e+06	5.52201e+07	684396	675707	802692	725555	838788	392743	357696	339891	343129
607	201.136	5.008	985741	1.21102e+06	1.0436e+06	90666.9	43904.4	165945	36839.8	25088.9	31896	87190.4	40618.2	1.59205e+06	6.71701e+06	2.40946e+06	2.9389e+06
608	201.136	4.565	6.87953e+06	8.52309e+06	9.09429e+06	583989	1.089e+06	1.28332e+06	1.18125e+06	1.12181e+06	1.8979e+06	2.78591e+06	2.14458e+06	1.4162e+07	3.28028e+07	2.02703e+07	2.37428e+07
609	201.136	4.68	6.66953e+06	6.32976e+06	6.72727e+06	503960	902008	688513	1.12281e+06	1.06616e+06	1.86965e+06	2.12974e+06	1.86437e+06	1.3873e+07	3.31332e+07	2.34449e+07	1.83724e+07
610	201.136	4.443	4.76586e+06	8.52309e+06	9.09429e+06	581132	304213	1.1826e+06	471700	323222	719455	2.78591e+06	815322	1.02183e+07	2.82518e+07	2.02703e+07	1.5893e+07
611	202.032	0.798	3.80552e+08	4.175e+08	4.11895e+08	3.25951e+08	4.797e+08	4.17537e+08	4.35178e+08	3.67496e+08	3.21659e+08	4.25688e+08	3.17075e+08	3.36679e+08	3.29001e+08	2.92444e+08	3.65015e+08
612	202.032	16.367	1.90831e+07	2.45116e+07	1.81902e+07	1.90646e+07	2.57165e+07	1.89178e+07	1.96417e+07	1.83742e+07	1.62009e+07	1.50231e+07	2.88886e+07	2.19443e+07	1.91629e+07	3.05104e+07	2.05769e+07
613	202.083	3.213	7.80944e+06	5.25948e+06	5.38609e+06	3.20498e+06	4.46747e+06	3.0511e+06	1.9699e+06	1.49242e+06	2.96135e+06	1.72997e+06	2.59084e+06	1.94006e+07	1.34018e+07	9.16373e+06	1.5509e+07
614	202.119	4.387	1.06505e+07	1.39823e+07	1.22826e+07	1.77459e+06	2.08557e+06	1.52585e+06	1.44793e+06	1.71089e+06	2.38553e+06	2.7195e+06	2.83201e+06	5.71146e+07	3.01932e+07	1.3143e+07	1.87922e+07
615	202.12	4.845	2.45548e+07	2.25729e+07	2.3146e+07	7.3883e+06	1.02106e+07	1.01683e+07	7.12314e+06	6.46432e+06	7.99607e+06	9.4297e+06	8.7451e+06	5.74747e+07	6.77922e+07	4.58739e+07	5.68958e+07
616	202.12	4.03	2.7806e+06	2.03594e+06	1.97968e+06	319858	326333	383133	194671	212662	306359	330907	350248	7.11528e+06	5.70551e+06	5.89685e+06	5.80256e+06
617	202.12	4.242	2.91402e+06	3.79106e+06	3.95096e+06	138276	184228	117555	87778.4	181009	215300	199632	190143	1.02128e+07	1.38896e+07	7.36855e+06	1.49449e+07
618	202.131	1.934	2.57737e+07	2.72598e+07	2.56907e+07	8.4043e+06	4.54151e+07	4.36203e+07	4.27221e+07	3.92889e+07	7.37617e+07	2.30748e+07	4.61187e+07	255251	399347	220901	223006
619	202.156	5.646	3.43196e+07	3.36621e+07	3.43908e+07	1.25028e+07	3.47122e+07	1.27958e+07	3.27519e+07	2.52216e+07	4.02661e+07	3.75693e+07	3.85173e+07	1.76293e+07	6.45957e+07	4.29562e+07	4.78588e+07
620	202.156	7.019	6.98899e+06	7.65959e+06	7.63781e+06	2.25379e+06	227297	3.60102e+06	182540	194168	211586	285582	220842	6.23068e+06	3.03998e+07	2.52543e+07	2.38889e+07
621	202.964	16.393	1.13926e+07	1.50845e+07	1.87619e+07	2.09198e+07	1.61759e+07	1.62234e+07	1.55578e+07	2.02695e+07	1.65502e+07	1.72567e+07	2.09233e+07	1.94335e+07	1.90159e+07	1.77423e+07	2.14615e+07
622	203.061	3.085	3.63652e+06	3.68248e+06	3.55366e+06	1.28419e+06	1.73229e+06	2.4478e+06	1.20957e+06	817948	1.3912e+06	1.06628e+06	1.52527e+06	3.81891e+06	8.5178e+06	3.92142e+06	2.51498e+06
623	203.078	1.419	4.9708e+06	3.39622e+06	3.73655e+06	2.72109e+07	9.18686e+06	1.64594e+07	2.73223e+06	1.87111e+06	6.237e+06	5.56305e+06	1.8812e+06	407237	450725	692332	339599
624	203.078	1.079	1.23786e+07	1.16015e+07	1.62056e+07	1.96017e+08	3.92633e+07	7.1924e+07	1.2079e+07	1.364e+07	1.8007e+07	1.71683e+07	1.28806e+07	1.28347e+06	1.17687e+06	705909	1.03866e+06
625	203.078	1.641	2.14345e+07	2.1952e+07	2.26038e+07	1.07373e+08	4.41676e+07	5.18466e+07	1.23552e+07	9.99709e+06	1.72795e+07	2.20558e+07	1.9804e+07	932386	698521	643290	1.11587e+06
626	203.115	3.763	1.45277e+08	1.50327e+08	1.43885e+08	1.26699e+09	1.42414e+07	3.71052e+08	9.73613e+06	1.2211e+07	2.143e+07	2.6192e+07	1.44473e+07	8.61992e+07	1.14877e+08	3.39079e+07	7.6105e+07
627	203.115	3.474	2.58978e+06	2.35759e+06	2.26321e+06	8.12868e+06	783548	3.14869e+07	217260	45177	328967	448747	431625	2.58118e+06	340753	149549	238316
628	203.115	1.442	4.21735e+06	5.02214e+06	4.07013e+06	6.26064e+06	6.53578e+06	4.26577e+06	6.0015e+06	5.95666e+06	9.46826e+06	9.65069e+06	7.47249e+06	248851	828993	930428	1.22468e+06
629	203.115	3.258	4.81986e+06	4.65258e+06	4.66115e+06	2.63546e+06	760515	4.08063e+06	801452	1.09688e+06	1.43627e+06	2.31226e+06	2.14497e+06	2.58118e+06	1.42831e+07	6.98465e+06	9.05138e+06
630	203.126	0.856	2.17209e+06	1.9064e+06	1.97389e+06	2.0195e+07	8.42149e+06	1.5517e+07	1.44338e+06	2.04112e+06	2.05342e+06	1.09592e+06	2.38289e+06	420491	451555	397104	416270
631	203.993	16.378	5.74603e+07	4.80628e+07	3.91207e+07	3.02924e+07	3.24269e+07	3.04144e+07	2.18072e+07	1.98549e+07	2.96134e+07	3.06966e+07	2.0831e+07	3.34478e+07	2.53872e+07	2.89206e+07	3.58053e+07
632	203.994	0.791	1.99058e+07	1.68622e+07	1.33382e+07	219926	205670	992730	6.20707e+06	6.95856e+06	5.11057e+06	4.62448e+06	4.67803e+06	8.01544e+06	7.3808e+06	5.63911e+06	5.29309e+06
633	203.994	16.553	2.79537e+07	4.14669e+06	1.75923e+07	9.38606e+06	8.50542e+06	7.86619e+06	6.0398e+06	5.36538e+06	3.51338e+06	4.26266e+06	4.90844e+06	4.40538e+06	4.13229e+06	5.69106e+06	943560
634	204.029	0.8	4.96103e+07	5.01385e+07	5.1567e+07	3.96214e+07	5.58956e+07	4.8927e+07	5.62302e+07	4.42519e+07	3.91687e+07	5.10994e+07	3.79686e+07	3.94834e+07	3.41156e+07	4.54052e+07	4.36966e+07
635	204.062	1.66	2.22152e+06	2.27207e+06	1.67652e+06	1.58046e+06	1.3771e+06	2.70113e+06	1.00912e+06	766992	776142	1.21235e+06	1.01041e+06	1.98961e+07	1.29241e+06	1.67682e+06	1.40103e+06
636	204.073	1.321	2.16391e+07	2.26926e+07	2.27025e+07	2.56948e+08	6.64246e+07	8.02327e+07	3.78493e+07	2.0628e+07	4.74347e+07	2.84611e+07	4.47105e+07	1.02915e+06	772696	647956	887780
637	204.073	0.994	7.80734e+06	5.38649e+06	5.64419e+06	4.96651e+07	1.17968e+07	3.20773e+07	3.24154e+06	3.73567e+06	5.4296e+06	4.25381e+06	4.98412e+06	1.20421e+06	1.14348e+06	913870	1.10421e+06
638	204.073	1.264	534953	640386	856386	9.78952e+07	1.76493e+07	2.53843e+07	596599	781052	568868	9.0945e+06	714730	387978	347849	394333	364573
639	204.073	1.214	9.85461e+06	1.00365e+07	1.02352e+07	1.01584e+06	1.69634e+07	2.53843e+07	6.59603e+06	6.26881e+06	1.19152e+07	8.66308e+06	1.09755e+07	152116	240795	174520	236823
640	204.089	2.756	1.39058e+09	1.41048e+09	1.38659e+09	3.42345e+09	1.98759e+09	3.33235e+09	9.11438e+08	9.09605e+08	1.14644e+09	1.08424e+09	1.11188e+09	3.69646e+08	4.51308e+08	4.49922e+08	5.22369e+08
641	204.099	3.455	1.41654e+06	1.61511e+06	1.48062e+06	1.02921e+06	1.46775e+06	1.7525e+06	1.15841e+06	981237	803375	974683	734946	5.50604e+06	3.24407e+06	3.03537e+06	3.19622e+06
642	204.099	3.284	539345	732152	602676	403265	400052	518753	605884	489804	366952	241888	175052	1.88174e+06	1.45495e+06	1.27323e+06	3.19757e+06
643	204.118	3.761	1.15306e+07	1.12425e+07	1.21657e+07	1.17047e+08	792387	3.521e+07	676929	989087	1.6751e+06	2.24176e+06	738571	114625	266978	244486	134712
644	204.187	9.259	785148	789321	783415	91175.1	102614	8.94544e+06	40413.2	40147.5	110522	73595.2	73648.4	289905	219865	207369	33553.2
645	205.006	0.785	3.89591e+07	4.08451e+07	4.18068e+07	3.2047e+07	4.35714e+07	3.84451e+07	4.50277e+07	4.12231e+07	3.69124e+07	4.34891e+07	3.67542e+07	3.21147e+07	3.79795e+07	3.82092e+07	3.7354e+07
646	205.04	0.995	2.23084e+06	2.29517e+06	2.18154e+06	1.25089e+07	2.90378e+06	2.25383e+06	1.81532e+06	1.57977e+06	1.20541e+06	2.48932e+06	1.3916e+06	1.50766e+06	2.98839e+06	2.25057e+06	3.16175e+06
647	205.058	1.007	1.73916e+07	1.8042e+07	1.75523e+07	7.82984e+07	7.65959e+06	2.82108e+07	3.92239e+06	4.12944e+06	4.38361e+06	6.11843e+06	3.08005e+06	696956	792842	568182	639080
648	205.073	3.974	4.438e+07	4.4277e+07	4.09501e+07	5.07347e+07	6.48894e+06	4.31592e+08	7.09501e+06	6.93316e+06	1.00507e+07	1.46863e+07	4.50961e+06	6.02558e+06	1.42456e+07	9.38848e+06	7.3701e+06
649	205.076	3.45	3.16848e+07	3.25186e+07	3.22655e+07	1.39589e+08	5.42868e+07	6.18109e+07	1.2292e+07	1.96669e+07	4.65289e+07	4.59063e+07	3.46237e+07	506873	1.26069e+06	842223	278626
650	205.076	3.273	2.69544e+06	2.50688e+06	2.63387e+06	2.82326e+06	3.2286e+06	2.65847e+06	4.33909e+06	2.54535e+06	4.22479e+06	4.19526e+06	5.30681e+06	297464	408014	218421	207406
651	206.042	1.027	2.93514e+07	2.88566e+07	3.12448e+07	1.59116e+08	6.80082e+07	1.20198e+08	3.06897e+07	3.48297e+07	4.8267e+07	6.05165e+07	4.41574e+07	1.12387e+07	1.60873e+07	1.27747e+07	1.19514e+07
652	206.042	1.362	1.69226e+07	1.88153e+07	1.76567e+07	2.45985e+07	1.86493e+07	2.15087e+07	1.77191e+07	1.59971e+07	2.72743e+07	1.98642e+07	2.2873e+07	4.57285e+06	7.56503e+06	5.81329e+06	6.34455e+06
653	206.13	8.05	2.6344e+06	2.31606e+06	2.47533e+06	4.20344e+06	704856	2.86926e+06	437511	331424	1.25351e+06	540063	820246	3.76392e+06	6.21292e+06	5.06424e+06	6.46098e+06
654	206.13	5.863	2.91494e+06	3.01506e+06	2.98708e+06	410346	524029	223531	894615	1.12244e+06	1.27816e+06	1.53657e+06	1.61419e+06	6.84909e+06	1.04451e+07	1.03831e+07	1.05992e+07
655	206.166	9.457	1.9165e+06	2.43304e+06	2.18193e+06	2.42782e+06	2.73918e+06	2.57412e+06	2.41397e+06	2.64722e+06	2.9139e+06	2.46572e+06	3.85118e+06	2.36206e+06	2.43224e+06	2.27261e+06	3.40238e+06
656	207.053	3.306	7.76241e+06	7.69201e+06	6.6711e+06	2.06595e+06	1.1663e+07	2.57217e+06	1.05559e+07	1.18025e+07	1.73461e+07	2.08608e+07	1.62489e+07	126974	214062	150467	164897
657	207.089	3.854	1.15234e+08	1.14491e+08	1.15948e+08	3.22948e+08	1.5732e+08	3.58325e+08	5.22552e+07	7.49228e+07	1.32956e+08	1.45672e+08	1.41073e+08	3.13191e+07	6.11561e+07	3.03322e+07	3.12566e+07
658	207.981	0.747	2.24952e+07	2.62426e+07	2.62286e+07	3.1487e+07	3.1867e+07	3.11889e+07	2.44049e+07	2.27288e+07	2.12627e+07	2.51072e+07	1.87457e+07	2.07353e+07	2.22863e+07	2.58628e+07	2.35233e+07
659	208.047	3.424	2.85295e+06	2.42313e+06	2.7693e+06	5.83719e+06	2.35904e+06	5.15294e+06	1.27249e+06	1.60539e+06	2.29771e+06	1.61522e+06	1.78304e+06	67891.5	99890.2	70088.4	78274.5
660	208.057	5.578	6.42595e+06	7.01881e+06	6.66648e+06	6.13502e+06	9.07286e+06	3.74697e+06	8.09477e+06	1.03108e+06	9.16038e+06	1.04666e+06	2.26983e+06	97878.4	268689	172480	197815
661	208.057	1.08	1.63002e+07	9.60527e+06	1.83104e+07	1.27626e+07	3.12595e+07	1.1565e+07	6.24716e+06	4.98378e+06	3.40813e+06	5.84748e+06	4.18191e+06	2.556e+06	2.42711e+06	1.93974e+06	2.34374e+06
662	208.057	1.506	1.04685e+07	4.23546e+06	7.85167e+06	1.14009e+07	5.82088e+06	2.70468e+06	3.11786e+06	2.6878e+06	4.82434e+06	5.59222e+06	4.00619e+06	1.38852e+06	2.09599e+06	1.66763e+06	1.59768e+06
663	208.058	5.578	6.44942e+06	7.01881e+06	6.66648e+06	6.23988e+06	9.36207e+06	3.79917e+06	8.10696e+06	1.0181e+07	1.63606e+07	1.69731e+07	1.82952e+07	97878.4	272998	175246	223378
664	208.058	1.007	3.94843e+07	4.07848e+07	3.85279e+07	4.53495e+07	4.64454e+07	3.54389e+07	1.20518e+07	1.01395e+07	9.93874e+06	9.5684e+06	1.32872e+07	6.78458e+06	1.14322e+07	8.71822e+06	1.04126e+07
665	208.109	5.242	1.07549e+06	1.05292e+06	2.49179e+06	64330.5	78468.2	89692.4	190772	151550	88952.9	159711	213183	2.73262e+06	8.63972e+06	3.37718e+06	3.89196e+06
666	208.109	5.319	4.12716e+06	4.55481e+06	4.26523e+06	105432	80922	111824	102257	96970.7	112372	381327	233640	1.05965e+07	2.0137e+07	1.17014e+07	1.29295e+07
667	208.145	6.999	1.01929e+07	1.30756e+07	1.16904e+07	1.14077e+07	1.23758e+07	1.29928e+07	1.29793e+07	1.33751e+07	1.32689e+07	1.03766e+07	1.31267e+07	1.1364e+07	1.48671e+07	1.36262e+07	1.43842e+07
668	208.145	8.193	2.31434e+06	1.44355e+06	1.27556e+06	708928	922641	736268	450719	281630	731427	895920	546407	3.52389e+06	5.9485e+06	3.9818e+06	2.52913e+06
669	208.94	16.437	3.34671e+07	3.89521e+07	3.28979e+07	2.78428e+07	6.92197e+06	3.06566e+07	3.90216e+07	6.57382e+06	6.12417e+06	3.81397e+07	7.6007e+06	6.61302e+06	7.51283e+06	7.12821e+06	3.09263e+07
670	208.974	3.205	2.52835e+06	2.27286e+06	2.38839e+06	602997	1.53826e+06	615524	3.19624e+06	3.92648e+06	3.33802e+06	4.24208e+06	5.109e+06	5.00372e+06	6.20051e+06	6.56229e+06	6.38569e+06
671	209.031	3.416	5.28631e+06	5.62818e+06	5.31011e+06	1.05871e+06	1.21993e+07	3.29786e+06	5.71898e+06	6.52956e+06	1.10629e+07	1.24344e+07	1.13674e+07	122449	791533	411546	738025
672	209.068	3.342	837953	772625	907989	2.32121e+06	911844	225320	1.84227e+06	1.729e+06	2.17097e+06	3.49852e+06	2.1354e+06	360388	264759	250925	349493
673	209.068	4.036	2.30466e+06	2.2687e+06	2.30731e+06	550197	1.15278e+06	419269	3.24062e+06	3.10071e+06	6.50638e+06	7.36466e+06	6.56681e+06	210123	234775	153986	174088
674	209.104	5.016	816469	885998	814207	71844.3	242981	131477	226790	68467.7	179466	87911.9	161533	1.8701e+06	3.37493e+06	1.60099e+06	1.74078e+06
675	209.104	3.597	2.26924e+06	2.08724e+06	2.05163e+06	755028	2.40515e+06	566845	3.53515e+06	3.73723e+06	5.95036e+06	7.04092e+06	7.39671e+06	50087.6	54774.7	43668.8	64675.2
676	209.937	0.064	1.2291e+06	1.02259e+07	8.841e+06	1.72627e+07	1.66234e+07	1.26971e+07	1.03262e+07	1.23859e+07	1.79162e+07	1.59133e+07	1.50278e+07	2.10779e+07	2.23922e+07	1.78139e+07	1.68852e+07
677	209.937	3.202	1.1636e+06	948884	977112	359423	540938	98380.9	1.16366e+06	1.14542e+06	1.20206e+06	1.46772e+06	1.86941e+06	2.69414e+06	2.95853e+06	3.79673e+06	3.32522e+06
678	209.937	16.446	3.80082e+07	3.72131e+07	4.44287e+07	4.74694e+07	4.33827e+07	3.47574e+07	5.18813e+07	2.99426e+07	6.64704e+07	7.31404e+07	6.30635e+07	4.36992e+07	5.53436e+07	5.25455e+07	3.89314e+07
679	209.95	1.054	1.83336e+06	1.89484e+06	1.85289e+06	1.64015e+06	1.36812e+06	1.49484e+06	4.86861e+06	1.41184e+07	9.31967e+06	9.22878e+06	7.78293e+06	2.06698e+07	1.43948e+07	1.75264e+07	1.96636e+07
680	209.95	1.273	400949	620799	1.01913e+06	410411	841896	188502	5.72212e+06	8.02822e+06	7.86614e+06	3.15591e+06	6.179e+06	6.0482e+06	3.82766e+06	4.28125e+06	5.45207e+06
681	210.052	3.459	7.4415e+07	7.27962e+07	7.6523e+07	7.28517e+07	6.56983e+07	7.57026e+07	7.26506e+07	7.45243e+07	6.66796e+07	7.10915e+07	6.06606e+07	7.28344e+07	7.69036e+07	7.28265e+07	5.58508e+07
682	210.052	3.618	2.7575e+07	4.2128e+07	2.57711e+07	5.26347e+07	5.80312e+07	4.45071e+07	2.44414e+07	3.97842e+07	2.71468e+07	2.70489e+07	4.97634e+07	4.45031e+07	2.25661e+07	4.14641e+07	5.95446e+07
683	210.074	1.025	2.8316e+07	3.37417e+07	3.90503e+07	3.60784e+08	1.57529e+07	4.83301e+08	6.40663e+06	7.10683e+06	9.68403e+06	1.09286e+07	9.93835e+06	1.51745e+06	1.44093e+06	1.72644e+06	1.39144e+06
684	210.088	4.184	427583	274870	284852	508216	673921	554918	694427	635325	574561	688481	546990	5.10378e+06	4.21324e+06	930685	5.27287e+06
685	210.125	5.565	5.21797e+06	5.79488e+06	5.11068e+06	171009	367418	114756	326008	535871	316550	252528	258563	1.1935e+07	1.18711e+07	1.17953e+07	1.65344e+07
686	210.125	6.317	3.01095e+06	3.18638e+06	2.95917e+06	252068	258667	179497	154269	94647.7	129727	105213	167481	5.5994e+06	9.1282e+06	8.27308e+06	1.0743e+07
687	210.125	6.042	9.73725e+06	9.88213e+06	9.84352e+06	268320	274159	1.13425e+06	160997	189586	376764	395379	726719	2.69196e+07	2.54859e+07	2.02193e+07	2.99609e+07
688	210.125	5.199	1.57324e+07	1.44432e+07	1.58046e+07	1.52548e+06	2.13185e+06	1.32248e+06	2.53944e+06	1.77236e+06	3.22808e+06	3.05975e+06	4.28274e+06	6.71903e+07	3.42835e+07	2.61717e+07	2.73073e+07
689	210.125	4.731	1.88948e+06	1.84551e+06	2.0975e+06	110869	148155	140110	180639	136787	252154	219947	211528	7.52946e+06	6.09516e+06	5.21734e+06	5.75575e+06
690	210.125	6.825	932131	1.07692e+06	1.08639e+06	95921.2	76246	87695.7	67664.9	35397.8	46266.9	91226.7	52044.8	3.31618e+06	3.26713e+06	2.76368e+06	4.1208e+06
691	210.125	5.955	3.51642e+06	3.27212e+06	3.87111e+06	509685	347425	201462	309550	218252	286475	347860	419945	1.53395e+07	1.02512e+07	6.09792e+06	1.00195e+07
692	210.955	0.708	4.64407e+06	7.43216e+06	5.93237e+06	2.5261e+07	1.65608e+07	1.18585e+07	7.79044e+06	8.28953e+06	9.91149e+06	8.54457e+06	9.21111e+06	5.35288e+06	6.11336e+06	8.82001e+06	7.49821e+06
693	211.047	3.287	6.90487e+06	6.29425e+06	6.17774e+06	1.20264e+06	8.85315e+06	4.23453e+06	6.65818e+06	8.18504e+06	1.66659e+07	1.66686e+07	1.17478e+07	128487	526174	365584	164273
694	211.051	1.8	8.66616e+06	1.07453e+07	9.83122e+06	290990	3.24773e+06	300530	1.56789e+07	1.27372e+07	1.04999e+07	7.49022e+06	9.16628e+06	8.52557e+06	1.00896e+07	9.21053e+06	8.0569e+06
695	211.083	1.553	4.01902e+06	4.02646e+06	4.66679e+06	1.46412e+07	8.19657e+06	7.40062e+06	4.43683e+06	3.68116e+06	4.25298e+06	4.42026e+06	5.19762e+06	64437.4	144038	76685.2	249611
696	211.095	1.006	2.22014e+06	2.63446e+06	3.17099e+06	1.57675e+07	8.23508e+06	1.31166e+07	2.71043e+06	1.83098e+06	3.02652e+06	3.58435e+06	3.27422e+06	1.67539e+06	1.59091e+06	1.27145e+06	1.53627e+06
697	211.907	0.057	1.29609e+06	1.97585e+06	2.57311e+06	2.78961e+06	5.58425e+06	1.08873e+07	1.3585e+06	1.22047e+07	1.01179e+07	8.14521e+06	7.4982e+06	1.62112e+06	7.85699e+06	2.42287e+06	1.27035e+07
698	211.938	16.392	7.45483e+06	6.8983e+06	1.39832e+07	1.29136e+07	1.28656e+07	2.01636e+07	2.41883e+07	1.78369e+07	2.79816e+07	2.26739e+07	2.6577e+07	2.19279e+07	3.14853e+07	2.77473e+07	2.86215e+07
699	212.065	2.667	1.09361e+06	1.13151e+06	1.1578e+06	222248	134997	220082	92838.2	95887.7	102502	99290.2	91063.3	5.44117e+06	2.35601e+06	2.80775e+06	3.41143e+06
700	212.104	4.826	8.91876e+06	3.59604e+06	3.77233e+06	319782	929474	614793	367460	967689	744058	1.12878e+06	480456	2.38245e+07	1.72056e+07	4.67859e+06	7.27467e+06
701	212.104	5.229	8.06525e+06	8.28446e+06	8.83626e+06	678557	117499	698377	592336	620715	792541	629434	601564	2.58053e+07	2.12616e+07	1.51445e+07	2.62003e+07
702	212.104	4.908	9.23492e+06	6.66924e+06	6.81955e+06	506944	1.21116e+06	648882	704881	1.02031e+06	345882	1.41652e+06	800138	2.38245e+07	2.38016e+07	2.12553e+07	2.4243e+07
703	212.104	4.534	1.14058e+06	546072	174887	147162	154568	97757.9	252246	149347	158777	140737	191825	2.85824e+06	441795	1.31178e+06	2.40356e+06
704	212.14	6.491	5.83307e+06	3.21419e+06	5.65073e+06	2.90181e+06	2.53933e+06	4.78695e+06	2.4641e+06	2.77245e+06	3.61483e+06	3.37674e+06	3.15699e+06	7.82899e+06	1.19562e+07	9.86479e+06	8.88293e+06
705	212.14	7.358	3.4035e+06	4.68886e+06	4.53052e+06	4.74461e+06	5.11482e+06	3.30851e+06	5.09533e+06	4.91995e+06	4.40461e+06	4.51438e+06	4.10049e+06	4.75146e+06	3.88743e+06	3.19048e+06	3.43685e+06
706	212.14	5.478	3.31588e+06	3.91827e+06	4.0214e+06	353824	330790	885237	381797	325533	603328	578638	687286	1.2968e+07	1.33557e+07	9.02512e+06	1.14654e+07
707	212.14	6.887	5.11554e+06	2.17757e+06	2.13841e+06	492282	2.31833e+06	2.33153e+06	454795	2.03455e+06	2.53341e+06	2.45723e+06	2.42865e+06	4.05031e+06	1.20627e+07	4.47585e+06	6.43093e+06
708	212.177	9.496	9.33032e+06	1.05517e+07	1.21381e+07	1.12233e+07	9.25036e+06	8.38661e+06	8.14517e+06	8.72184e+06	1.25666e+07	1.1745e+07	1.38394e+07	1.37499e+07	1.84448e+07	1.4285e+07	1.43174e+07
709	212.912	0.059	889704	4.74393e+06	4.31501e+06	8.84752e+06	9.59343e+06	9.36853e+06	1.15655e+07	9.09125e+06	1.28987e+07	9.72853e+06	1.26717e+07	7.25848e+06	1.26081e+07	1.16422e+07	1.27236e+07
710	213.099	3.633	2.42112e+07	2.37123e+07	2.52359e+07	1.98585e+07	1.33324e+07	1.11048e+07	1.74034e+07	3.16502e+07	5.77995e+07	5.76099e+07	3.87053e+07	5.81854e+06	2.34808e+07	1.63461e+07	2.00764e+07
711	213.099	3.548	6.92667e+06	7.1939e+06	7.15843e+06	4.98831e+06	2.87823e+06	2.44762e+06	4.47539e+06	1.0788e+07	1.63254e+07	1.67607e+07	1.02413e+07	3.49114e+06	1.06069e+07	4.27507e+06	1.48606e+07
712	213.136	5.169	2.91124e+06	3.2558e+06	3.18052e+06	108133	93152.2	84615.8	139423	184972	156015	119374	228571	1.70233e+07	1.04051e+07	5.65124e+06	4.88389e+06
713	213.934	16.396	3.33236e+06	4.40916e+06	3.99375e+06	6.47649e+06	6.84897e+06	6.75236e+06	9.15282e+06	1.14883e+07	1.16304e+07	1.13766e+07	1.13864e+07	1.39616e+07	1.25693e+07	1.43748e+07	1.41706e+07
714	214.024	0.967	2.24451e+07	2.32903e+07	2.29152e+07	2.80991e+07	3.94276e+07	2.67175e+07	1.17999e+07	8.25001e+06	1.3482e+07	1.63504e+07	1.86027e+07	1.87899e+06	1.89409e+06	2.09344e+06	2.37273e+06
715	214.024	1.266	6.48989e+06	7.64594e+06	7.17139e+06	4.05157e+07	2.00497e+07	1.98333e+07	3.70952e+06	3.94752e+06	6.59166e+06	5.7122e+06	6.57191e+06	1.42429e+06	2.81087e+06	2.03219e+06	2.67854e+06
716	214.073	7.475	2.09511e+06	1.92808e+06	1.83292e+06	1.12487e+06	1.7961e+06	1.21817e+06	2.38947e+06	2.51656e+06	3.65202e+06	3.5185e+06	4.52382e+06	1.77405e+06	1.67724e+06	1.42245e+06	1.55955e+06
717	214.081	3.648	2.60837e+06	2.62264e+06	2.58918e+06	741179	248097	2.07098e+07	293727	261313	237675	1.03514e+06	892072	2.29786e+06	4.72744e+06	5.24444e+06	5.40895e+06
718	214.083	3.321	4.254e+06	4.16098e+06	3.92983e+06	156657	274455	481892	219187	204052	255547	261858	412927	1.57465e+07	9.41977e+06	8.16909e+06	1.00389e+07
719	214.083	3.589	2.08812e+06	2.59616e+06	2.57437e+06	62727.2	238726	100410	229632	170573	263545	240744	261554	7.17466e+06	7.20864e+06	6.51483e+06	7.56747e+06
720	214.092	0.862	7.18294e+06	5.96057e+06	5.29675e+06	3.69435e+07	2.03248e+06	3.09147e+07	420822	674453	585185	435676	485911	3.8909e+06	1.5932e+06	2.91851e+06	3.27651e+06
721	214.12	5.392	3.95524e+06	4.25977e+06	6.13873e+06	5.73332e+06	7.20657e+06	4.6962e+06	5.9642e+06	5.10735e+06	5.34061e+06	6.41096e+06	6.33615e+06	9.45859e+06	6.86986e+06	6.35967e+06	6.19193e+06
722	214.12	5.072	1.24187e+07	1.06052e+07	1.1734e+07	3.20321e+06	3.40447e+06	4.7089e+06	3.77784e+06	3.42014e+06	4.01792e+06	2.74015e+06	2.51843e+06	2.48892e+07	2.79664e+07	1.90638e+07	2.63006e+07
723	214.12	3.781	1.43069e+06	1.17295e+06	1.40001e+06	191806	91638.4	145452	139428	346538	571527	374902	425924	8.95163e+06	2.30711e+06	3.14766e+06	1.04523e+07
724	214.12	5.813	997779	950642	1.07812e+06	154032	207389	154326	131610	192923	204025	149548	194056	3.43876e+06	2.7855e+06	1.96288e+06	5.17051e+06
725	214.156	6.701	1.01456e+06	2.45915e+06	931555	681005	489597	4.97918e+06	880516	438595	679218	658707	668344	797101	693158	2.13959e+06	3.31106e+06
726	214.156	7.75	1.83443e+06	1.54336e+06	1.56017e+06	9.10465e+06	6.98924e+06	2.76849e+06	664015	311966	629311	679503	521574	791692	1.03538e+06	651052	766790
727	214.156	6.346	1.0198e+07	9.61685e+06	9.15823e+06	365941	338803	7.54234e+06	344816	272465	226630	319702	937514	6.8894e+06	4.54642e+07	1.81859e+07	2.83945e+07
728	214.156	7.572	2.26868e+06	2.01257e+06	1.88169e+06	3.14376e+06	4.07652e+06	2.84394e+06	2.34829e+06	3.38426e+06	5.34484e+06	6.42483e+06	5.07179e+06	806054	1.13616e+06	831868	1.1178e+06
729	214.156	5.867	5.77838e+06	5.11145e+06	4.11595e+06	316216	180447	659541	123502	310439	845172	456064	425631	1.46614e+07	7.92418e+06	5.29064e+06	1.20603e+07
730	214.192	10.105	7.81115e+06	8.24243e+06	7.96444e+06	6.58264e+06	3.82156e+06	2.41944e+07	1.80312e+06	2.16102e+06	2.94695e+06	2.98888e+06	3.2547e+06	2.76632e+07	1.37833e+07	1.29451e+07	1.26749e+07
731	214.192	9.977	4.36042e+07	4.32646e+07	4.42707e+07	2.55925e+07	2.42676e+07	3.50291e+07	1.8388e+07	2.78666e+07	3.10268e+07	3.02963e+07	3.22515e+07	8.69613e+07	8.67645e+07	9.30171e+07	5.71532e+07
732	214.923	0.061	1.10211e+07	6.75237e+06	1.17257e+07	1.54945e+07	2.12178e+07	1.58699e+07	1.37626e+07	1.80161e+07	1.55466e+07	1.75828e+07	1.85871e+07	1.37743e+07	2.01727e+07	4.17683e+06	6.67491e+06
733	214.97	3.823	3.3774e+06	3.33739e+06	3.16532e+06	5.74802e+06	5.80022e+06	3.02189e+06	2.4135e+06	2.60597e+06	2.53729e+06	3.80097e+06	4.20365e+06	5.38756e+06	6.62021e+06	1.30675e+07	4.85114e+06
734	215.078	2.912	1.71433e+07	1.75672e+07	1.74595e+07	836399	1.32732e+07	1.48405e+06	2.87221e+07	2.2832e+07	3.21103e+07	3.30691e+07	4.14143e+07	232519	268510	98343.5	238795
735	215.115	3.45	1.25617e+06	1.12475e+06	1.12889e+06	479946	188469	260747	58340.1	54077.5	191759	73587.6	97212.7	7.9095e+06	8.2976e+06	3.97087e+06	1.54513e+06
736	215.141	6.524	3.05664e+06	2.79095e+06	2.33016e+06	4.00633e+06	2.59368e+06	2.53678e+06	3.30189e+06	3.48027e+06	5.19782e+06	3.65621e+06	3.67481e+06	2.78305e+06	2.49574e+06	3.53808e+06	3.33625e+06
737	215.151	4.586	7.67575e+06	7.07785e+06	7.26675e+06	8.35341e+06	9.2461e+06	9.08301e+06	6.63928e+06	7.55495e+06	6.01033e+06	8.58014e+06	6.32223e+06	9.69627e+06	1.00461e+07	9.77306e+06	1.0154e+07
738	215.151	5.194	2.86513e+07	2.99239e+07	3.3311e+07	5.47872e+06	5.54798e+06	6.13754e+06	2.3909e+06	4.6819e+06	4.99158e+06	9.86541e+06	1.00383e+07	8.3055e+07	9.38527e+07	3.97902e+07	6.82503e+07
739	215.886	2.552	4.90243e+07	6.23742e+07	4.5555e+07	2.46129e+07	1.72075e+07	3.59779e+07	7.42677e+07	5.1539e+07	7.58938e+07	4.31822e+07	3.51842e+07	2.2899e+07	2.81338e+07	2.16095e+07	2.49617e+07
740	215.953	3.289	9.81882e+07	9.54903e+07	9.45083e+07	8.31837e+06	1.01765e+07	7.89522e+06	4.89928e+06	7.23494e+06	1.11567e+07	1.20575e+07	1.00361e+07	8.85845e+07	3.0867e+08	2.92894e+08	3.18675e+08
741	215.953	3.918	1.66951e+06	1.6162e+06	1.62955e+06	65091.4	120546	126951	62324	56883.4	69745.6	79486.9	104390	5.38409e+06	2.84732e+06	3.32041e+06	3.59822e+06
742	216.003	1.053	8.6431e+06	1.05465e+07	9.06506e+06	1.89179e+07	5.92054e+06	8.40111e+06	4.19009e+06	1.10305e+07	1.13673e+07	1.60853e+07	9.99255e+06	2.66555e+06	3.10512e+07	1.89358e+07	2.57311e+07
743	216.039	1.262	7.87176e+06	1.63942e+07	1.5132e+07	4.2206e+07	1.05089e+08	5.87316e+07	2.28363e+07	1.85138e+07	1.77389e+07	2.5027e+07	3.37399e+07	2.91739e+06	2.35624e+06	2.15443e+06	3.34007e+06
744	216.039	0.959	1.68685e+09	1.5944e+09	1.51167e+09	3.15378e+09	3.45438e+09	5.11257e+09	8.74941e+08	7.21742e+08	1.09338e+09	1.18896e+09	1.51464e+09	5.89922e+06	5.0201e+07	2.51097e+07	4.69515e+07
745	216.073	1.213	2.98633e+06	2.78312e+06	3.58399e+06	7.26783e+06	7.65124e+06	398261	1.76667e+06	1.95156e+06	1.99405e+06	2.13808e+06	2.72429e+06	2.70444e+06	2.04881e+06	1.3354e+06	3.28343e+06
746	216.074	1.009	3.63676e+07	2.94053e+07	3.21202e+07	1.81259e+08	1.02733e+08	1.47032e+08	1.37158e+07	1.81477e+07	2.1273e+07	2.43955e+07	1.95814e+07	7.87951e+06	6.78749e+06	6.85044e+06	6.10906e+06
747	216.074	1.256	2.69316e+07	2.56336e+07	2.43187e+07	1.18788e+08	5.43347e+07	7.73362e+07	1.69575e+07	1.98283e+07	2.74652e+07	1.52033e+07	2.42875e+07	3.04711e+06	4.60239e+06	1.977e+06	3.69335e+06
748	216.089	3.212	9.11212e+06	9.65165e+06	9.52906e+06	3.75372e+06	1.70497e+07	8.9122e+06	1.04439e+07	7.88325e+06	1.08966e+07	1.16657e+07	1.36192e+07	6.31562e+06	8.06123e+06	7.59026e+06	8.99769e+06
749	216.099	3.884	232822	343364	247292	95843.9	152930	79482.4	153380	187410	177257	82428.6	120949	2.62064e+06	707773	636556	677892
750	216.099	3.011	1.6206e+06	1.80688e+06	1.22981e+06	618391	440337	497130	267442	318245	424364	384859	375750	1.38366e+07	5.05585e+06	6.65955e+06	9.05858e+06
751	216.099	3.416	1.67437e+06	1.33836e+06	1.36127e+06	449865	137290	614562	375843	111098	614112	485821	720574	3.75116e+06	3.63717e+06	9.2249e+06	8.65877e+06
752	216.099	4.091	503892	484748	492993	127849	124760	166179	115534	56942.4	193722	75733.3	144681	1.98202e+06	1.20935e+06	972348	3.32917e+06
753	216.11	2.777	3.79164e+06	3.69661e+06	3.60015e+06	5.89292e+06	7.31419e+06	1.58104e+07	1.53877e+06	1.6236e+06	3.13756e+06	2.43046e+06	2.61385e+06	728822	1.27066e+06	911138	1.23735e+06
754	216.11	1.459	3.61515e+06	3.68099e+06	3.6752e+06	7.04082e+06	5.30349e+06	5.00552e+06	4.59442e+06	3.85472e+06	7.36062e+06	5.92692e+06	9.4005e+06	69603.1	112395	97619.8	79100.9
755	216.135	5.412	4.77904e+07	5.33631e+07	4.79001e+07	2.09762e+07	3.75671e+07	3.03747e+07	2.67541e+07	2.53877e+07	3.52822e+07	4.10877e+07	3.62549e+07	1.01096e+08	8.96297e+07	7.80089e+07	9.24569e+07
756	216.135	4.662	1.38812e+06	1.29681e+06	1.26139e+06	109396	110168	106003	183722	108190	206441	134392	115699	5.16518e+06	7.09305e+06	2.01431e+06	7.64107e+06
757	216.135	4.557	841184	1.07966e+06	891010	39802.6	117570	109016	156610	142347	150667	141788	165158	2.37509e+06	5.94882e+06	4.01595e+06	6.96677e+06
758	216.135	5.326	2.16763e+06	2.25093e+06	2.33205e+06	213056	342482	143130	150316	126415	194933	277283	214400	5.61454e+06	7.0049e+06	4.4645e+06	7.38103e+06
759	216.146	3.019	3.41609e+06	5.84627e+06	3.45909e+06	9.91903e+06	6.44844e+06	5.30356e+06	3.65391e+06	4.69556e+06	7.50696e+06	7.47421e+06	4.28485e+06	572826	297375	251551	124153
760	216.147	1.492	4.21564e+06	4.55262e+06	4.45844e+06	1.38584e+06	3.15858e+06	4.26829e+06	1.37813e+07	1.02369e+07	1.28623e+07	3.43638e+06	1.16711e+07	97995.1	96808.3	82720.4	75617
761	216.155	5.266	2.8052e+06	1.15934e+06	3.11765e+06	1.09747e+06	571895	237166	235513	300757	482156	736731	756208	4.61134e+06	3.08881e+06	1.41545e+06	1.68153e+06
762	216.172	6.116	4.44472e+06	4.50475e+06	4.38461e+06	209718	280123	196451	228631	266329	78848.6	187239	240034	9.91355e+06	1.90481e+07	6.17362e+06	1.22368e+07
763	216.172	6.254	2.33498e+06	2.63815e+06	1.99251e+06	1.56793e+06	1.5458e+06	1.58282e+06	1.34483e+06	1.33172e+06	1.39512e+06	1.41862e+06	1.39041e+06	3.91526e+06	4.87342e+06	3.95871e+06	4.10752e+06
764	217.042	1.279	303169	498036	306335	1.2886e+06	2.28063e+06	3.79379e+06	299725	285500	302293	361246	315735	316652	292103	298567	350619
765	217.055	3.655	3.16025e+06	3.41247e+06	2.28797e+06	786454	242493	1.56411e+07	177178	322886	287746	221093	226633	874043	2.26186e+06	1.7805e+06	1.55099e+06
766	217.066	0.85	1.18676e+06	1.05875e+06	1.07606e+06	1.27091e+07	553222	1.03413e+07	106187	92259.4	90302.5	94850.2	84695.9	634838	234021	454360	564508
767	217.094	1.002	1.52027e+06	1.69347e+06	1.47681e+06	2.13231e+07	1.29345e+06	2.64195e+07	2.07185e+06	1.80301e+06	1.32578e+06	1.34378e+06	1.20294e+06	1.72071e+06	1.63394e+06	1.30584e+06	1.57782e+06
768	217.094	1.316	896715	953431	838447	5.66727e+06	1.00104e+06	1.03346e+07	785766	625339	738243	810064	982580	664628	653100	639400	735921
769	217.094	3.078	7.60045e+07	7.87454e+07	7.96206e+07	4.00539e+07	3.40031e+07	2.33909e+07	5.99494e+07	1.27628e+08	2.06865e+08	2.00752e+08	1.31288e+08	2.15773e+07	5.96214e+07	4.18315e+07	4.70445e+07
770	217.094	1.734	2.88322e+06	3.7988e+06	4.02082e+06	2.89979e+06	3.28456e+06	1.97334e+06	4.62539e+06	4.09373e+06	6.55664e+06	6.75881e+06	7.48832e+06	1.42323e+06	2.22463e+06	1.52818e+06	1.59845e+06
771	217.142	0.857	1.5682e+06	1.68887e+06	1.39553e+06	9.99254e+06	4.79903e+06	1.16218e+07	1.74465e+06	1.53799e+06	2.21891e+06	857859	2.27226e+06	405876	435860	383302	401802
772	217.86	12.36	1.15112e+07	8.00502e+06	9.65487e+06	5.74027e+06	9.45918e+06	4.42743e+06	9.32801e+06	9.33986e+06	1.26478e+07	1.50776e+07	1.07673e+07	6.55234e+06	8.12137e+06	7.06822e+06	7.10411e+06
773	217.86	11.659	1.41797e+07	9.22295e+06	9.35248e+06	2.53037e+06	3.57247e+06	2.42002e+06	5.25931e+06	8.97064e+06	4.91057e+06	5.8937e+06	1.23405e+07	1.15449e+07	7.71828e+06	5.77431e+06	8.01784e+06
774	217.883	2.579	5.787e+06	1.1062e+07	2.23072e+07	1.95765e+07	1.47397e+07	1.14199e+07	7.18236e+06	1.91451e+07	8.10232e+06	1.242e+07	8.80485e+06	2.8403e+06	2.57206e+06	2.1454e+06	2.38145e+06
775	217.916	1.159	7.24419e+07	7.11965e+07	7.30852e+07	4.58423e+06	6.07432e+07	2.63338e+07	9.3407e+07	6.39882e+07	5.4684e+07	7.0932e+07	6.45176e+07	8.56573e+07	7.29488e+07	1.55349e+08	8.71169e+07
776	217.916	1.126	7.24419e+07	7.11965e+07	7.30852e+07	6.16719e+06	6.07432e+07	2.63338e+07	9.3407e+07	9.19026e+07	5.4684e+07	7.0932e+07	6.45176e+07	1.29867e+08	1.01902e+08	1.55349e+08	1.21798e+08
777	217.916	0.916	5.9807e+08	5.93178e+08	5.81854e+08	2.9531e+07	3.47732e+08	8.61071e+07	7.41991e+08	7.41092e+08	6.44455e+08	5.65527e+08	5.54806e+08	8.59691e+08	8.95503e+08	9.03991e+08	8.5243e+08
778	217.916	1.357	1.14651e+08	1.21392e+08	1.25352e+08	1.09576e+07	1.3246e+08	4.76716e+07	8.90652e+07	1.06058e+08	9.67943e+07	1.27265e+08	8.99545e+07	1.20654e+08	1.14943e+08	1.31687e+08	1.42079e+08
779	217.925	1.097	2.10624e+07	6.88243e+06	6.9203e+06	8.77034e+06	7.32399e+06	1.92657e+07	1.66791e+07	6.3108e+06	9.23055e+06	5.24209e+06	7.60747e+06	5.53554e+06	1.08174e+07	8.78566e+06	6.93631e+06
780	218.009	16.515	9.18725e+07	6.00399e+07	1.01098e+08	8.5873e+07	9.04142e+07	1.14413e+08	6.65179e+07	7.27986e+07	3.43905e+07	2.06635e+08	8.64018e+07	7.76906e+07	1.9021e+08	1.76553e+08	1.02906e+08
781	218.009	0.794	1.83622e+08	1.93044e+08	1.92984e+08	6.95333e+06	1.35778e+07	4.24614e+07	2.0996e+08	2.81882e+08	2.36611e+08	2.10006e+08	2.25676e+08	3.62073e+08	3.92914e+08	2.88654e+08	2.75773e+08
782	218.009	16.379	2.53359e+08	2.41114e+08	2.1376e+08	3.01465e+08	2.59633e+08	3.21199e+08	3.35485e+08	2.78693e+08	2.79735e+08	3.35056e+08	2.84675e+08	3.00551e+08	3.01469e+08	2.96398e+08	2.5123e+08
783	218.01	16.458	9.33182e+07	1.1179e+08	1.87449e+08	1.51454e+08	6.78511e+07	1.39752e+08	1.35627e+08	1.37488e+08	2.30432e+08	3.86973e+08	1.69624e+08	2.91969e+08	2.81419e+08	2.12644e+08	6.84758e+07
784	218.055	0.96	1.58653e+07	1.16267e+07	1.03177e+07	5.42559e+07	2.05712e+07	6.50067e+07	6.15069e+06	7.23033e+06	1.52416e+07	1.76076e+07	1.79069e+07	269130	282730	257689	261772
785	218.055	4.456	1.13129e+07	1.06362e+07	7.72323e+06	3.5636e+06	881650	7.82616e+06	167115	283963	476201	410460	336219	1.37753e+07	2.37196e+07	2.11265e+07	2.03075e+07
786	218.089	0.986	1.33145e+07	1.38502e+07	1.27121e+07	5.79158e+07	3.7056e+07	5.77537e+07	1.10192e+07	1.10888e+07	1.50814e+07	1.37256e+07	1.67015e+07	1.68871e+06	1.60355e+06	1.09756e+06	1.54848e+06
787	218.089	1.29	6.93337e+06	6.20226e+06	7.0803e+06	2.4017e+07	8.46469e+06	2.13642e+07	4.20499e+06	5.63832e+06	1.03826e+07	7.31652e+06	9.34608e+06	323381	317773	311107	358070
788	218.115	3.882	2.35818e+06	2.39345e+06	2.85076e+06	1.75771e+06	2.48636e+06	2.12853e+06	2.34908e+06	2.00686e+06	2.18062e+06	2.69011e+06	2.47211e+06	9.1787e+06	5.77443e+06	5.42198e+06	3.11008e+06
789	218.115	2.761	4.04169e+06	5.34851e+06	4.75662e+06	623739	377666	613534	248500	239511	294050	329362	314807	2.28073e+07	1.18047e+07	6.26706e+06	1.22621e+07
790	218.115	3.663	650329	976190	1.01892e+06	352881	453010	339134	334139	489816	231976	337020	524938	5.15243e+06	3.191e+06	1.24228e+06	3.2989e+06
791	218.115	3.518	1.8177e+06	1.9605e+06	2.01901e+06	278401	135859	134575	195728	121333	152097	111178	97318.9	5.32663e+06	8.73203e+06	4.03193e+06	1.02694e+07
792	218.126	1.688	1.25549e+07	1.60626e+07	1.46196e+07	1.34098e+06	4.06233e+07	8.69718e+06	4.26959e+07	2.81432e+07	3.24386e+07	1.28208e+07	3.63891e+07	970878	1.55213e+06	717964	798467
793	218.126	1.836	2.11386e+07	2.02847e+07	1.99182e+07	2.00555e+06	7.02684e+07	1.822e+07	3.76981e+07	3.06605e+07	4.78588e+07	1.75281e+07	4.58394e+07	970878	1.55213e+06	579710	798467
794	218.151	6.146	4.53026e+07	5.78894e+07	4.34347e+07	2.06582e+07	3.48528e+07	1.56156e+07	2.32948e+07	2.14378e+07	3.00595e+07	4.63919e+07	4.72388e+07	6.05478e+07	6.59999e+07	4.62444e+07	7.14389e+07
795	219.013	0.792	1.30231e+07	1.42214e+07	1.33478e+07	656680	282027	3.95213e+06	1.84341e+07	2.08841e+07	1.67567e+07	1.69158e+07	1.52058e+07	2.31709e+07	3.0808e+07	2.05127e+07	1.77251e+07
796	219.05	3.907	1.33567e+07	1.32301e+07	1.2946e+07	6.9097e+06	1.53688e+07	1.10645e+06	1.44081e+07	1.64044e+07	1.66965e+07	2.00191e+07	1.9279e+07	66263.8	70696.2	54427.6	61844.9
797	219.073	1.84	729160	688495	649972	3.43526e+06	270015	7.3465e+06	205119	193193	217172	222619	224468	101878	98784.5	96344	95710.9
798	219.073	1.358	8.68427e+06	7.91064e+06	9.03886e+06	2.07321e+08	3.81024e+06	5.61626e+07	1.4775e+06	2.17155e+06	4.93039e+06	5.77148e+06	3.19168e+06	436115	846032	495436	1.21005e+06
799	219.073	1.01	7.80244e+07	7.59996e+06	2.60372e+08	4.37461e+08	8.08008e+06	1.30999e+08	1.89564e+08	1.84658e+08	2.22683e+08	7.74517e+06	1.95799e+08	8.10014e+06	5.13148e+06	5.96542e+06	6.17296e+06
800	219.089	3.84	5.40852e+07	5.50984e+07	5.68521e+07	1.688e+06	2.5e+06	3.90175e+06	2.21085e+06	1.44083e+06	2.46516e+06	2.05036e+06	2.85463e+06	1.79351e+08	1.63413e+08	1.25329e+08	1.66718e+08
801	219.092	1.63	3.18725e+06	3.35423e+06	3.0916e+06	2.0368e+07	602521	2.41364e+07	155468	224675	272042	145334	246103	738079	799087	711740	842271
802	219.11	1.915	5.15388e+07	5.75554e+07	5.23987e+07	2.6037e+08	1.21057e+08	1.08317e+08	3.43694e+07	2.78556e+07	8.06538e+07	1.05788e+08	5.81409e+07	3.86631e+07	9.83842e+07	4.86837e+07	3.71991e+07
803	219.11	2.478	3.08676e+08	2.92907e+08	2.96079e+08	4.05376e+08	2.65572e+08	2.8793e+08	3.62209e+08	1.46368e+08	2.60365e+08	2.54167e+08	2.77505e+08	2.12578e+08	4.14296e+08	3.40367e+08	3.33667e+08
804	219.11	2.299	2.4054e+08	2.88406e+08	2.91998e+08	3.94125e+08	3.75876e+08	2.10685e+08	3.14566e+07	1.15355e+08	3.245e+08	2.67766e+08	2.64876e+08	1.9705e+08	4.24758e+08	3.2497e+08	2.8835e+08
805	219.11	3.285	2.5599e+06	1.86496e+06	2.2625e+06	895767	469012	3.21769e+06	2.42271e+06	785595	1.99045e+06	1.40071e+06	1.95677e+06	3.26126e+06	5.94778e+06	2.88889e+06	6.86116e+06
806	219.966	0.06	8.87375e+06	9.00879e+06	3.70604e+06	640737	662339	778663	564275	736121	467394	338674	596711	346002	525714	523927	357683
807	219.966	16.521	2.92793e+07	3.31941e+07	2.87936e+07	1.06088e+07	8.36308e+06	7.70791e+06	6.21173e+06	5.49688e+06	6.84294e+06	5.09187e+06	5.92817e+06	5.76818e+06	3.60476e+06	4.13544e+06	3.25192e+06
808	219.986	3	1.0149e+06	1.28374e+06	807774	231168	164608	185838	99975.7	118967	158637	143869	140464	504761	9.27864e+06	4.05013e+06	5.89707e+06
809	220.084	2.106	1.20578e+07	1.15052e+07	1.13993e+07	1.79034e+07	1.16447e+07	2.00252e+07	6.82442e+06	6.01294e+06	7.82299e+06	6.8872e+06	7.81148e+06	1.18872e+07	1.78302e+07	1.27002e+07	1.61163e+07
810	220.084	1.523	5.40071e+06	4.84253e+06	4.94379e+06	5.17289e+06	7.13486e+06	8.07948e+06	2.52186e+06	2.22698e+06	3.0112e+06	2.78082e+06	3.37162e+06	6.8694e+06	8.57964e+06	7.18728e+06	7.70876e+06
811	220.094	2.948	924452	1.05851e+06	768230	190434	396764	609865	272586	448977	223892	297194	650796	4.23586e+06	3.3716e+06	3.02206e+06	4.54206e+06
812	220.109	4.978	1.13802e+06	1.14403e+06	1.25308e+06	30882.2	29209.9	33801.5	76954.6	25722.8	99245.8	70821.3	91598.2	2.30798e+06	4.36998e+06	3.29904e+06	3.44595e+06
813	220.182	10.288	5.54375e+06	5.32437e+06	4.32524e+06	5.80796e+06	3.77041e+06	3.8577e+06	5.72954e+06	6.30004e+06	5.52141e+06	3.87779e+06	4.50195e+06	6.17197e+06	5.88045e+06	6.40952e+06	7.36898e+06
814	220.984	0.766	1.36229e+07	1.45607e+07	1.43624e+07	2.81097e+06	3.97381e+06	5.04732e+06	1.79942e+07	2.12995e+07	2.00772e+07	1.5385e+07	1.86969e+07	2.97485e+07	2.75739e+07	2.18932e+07	2.27268e+07
815	221.029	4.457	2.74463e+06	2.37789e+06	2.3957e+06	689979	236006	1.64544e+06	95402.6	72089	87976.3	90624.1	70432	2.60929e+06	4.07421e+06	3.88811e+06	3.44322e+06
816	221.032	4.796	833099	785811	809973	59330.4	3.96697e+06	65475.9	818200	1.23664e+06	1.75804e+06	2.68328e+06	1.93414e+06	96531.5	94098.5	83721	83512.6
817	221.071	3.145	3.01945e+07	2.85377e+07	2.93825e+07	4.58541e+08	1.23301e+06	8.98482e+07	2.08986e+07	1.97972e+07	2.4007e+07	2.65475e+07	2.62484e+07	700096	7.63855e+06	6.3392e+06	413009
818	221.104	4.319	7.27766e+07	7.26263e+07	7.01031e+07	1.80247e+08	9.17524e+07	8.21773e+07	2.76581e+07	4.24918e+07	8.58699e+07	8.78687e+07	6.69178e+07	4.08254e+07	1.16329e+08	6.03023e+07	8.86107e+07
819	221.104	4.437	6.60041e+06	6.61415e+06	6.50071e+06	1.07464e+06	638381	445305	266660	237865	588757	553037	425654	1.19786e+07	5.68361e+07	8.52377e+06	9.13181e+06
820	222.024	3.909	1.03084e+07	9.08155e+06	9.72459e+06	5.02859e+06	1.05653e+07	675459	1.14711e+07	1.20614e+07	1.31691e+07	1.75718e+07	1.60372e+07	55161.4	57353.2	43049.7	51483
821	222.073	16.502	9.05153e+06	3.93383e+07	5.96933e+07	3.72001e+07	6.30071e+07	1.89229e+07	6.55735e+07	9.00234e+07	8.14858e+07	9.45227e+07	1.246e+08	3.95168e+07	4.42729e+07	2.47432e+07	3.07862e+07
822	222.073	1.455	1.04037e+08	5.05522e+07	2.18022e+08	1.52974e+08	6.40335e+08	5.41413e+06	4.71035e+07	5.48048e+07	1.05296e+08	7.51546e+07	8.93307e+07	8.3006e+07	6.08203e+07	5.09754e+07	2.39017e+06
823	222.073	1.031	1.96588e+08	2.48437e+08	3.41838e+08	1.0577e+08	6.80624e+08	4.25521e+07	3.14249e+08	1.62917e+08	2.77331e+08	1.90168e+08	1.95085e+08	2.39659e+06	3.12069e+06	3.70821e+06	8.65286e+06
824	222.088	6.082	1.26012e+07	1.31631e+07	9.98033e+06	8.58991e+06	1.13417e+07	6.60011e+06	1.00618e+07	1.14229e+07	2.00421e+07	1.79724e+07	1.58865e+07	3.93349e+06	5.9277e+06	5.44364e+06	1.0425e+07
825	222.099	2.539	3.13901e+07	3.05883e+07	3.11541e+07	5.76019e+06	6.06844e+07	4.57323e+07	3.41332e+07	3.25621e+07	3.91083e+07	2.6988e+07	4.30505e+07	134263	259558	294206	303785
826	222.1	2.241	5.34316e+07	4.77871e+07	4.71206e+07	4.02862e+07	7.72024e+07	8.14849e+07	1.31028e+08	8.72352e+07	8.31839e+07	7.01512e+07	7.63619e+07	822768	443770	152943	474970
827	222.111	3.066	878332	1.02066e+06	2.1491e+06	247812	310934	164499	65994.3	172433	246133	1.20083e+06	194953	1.27941e+06	4.04998e+06	4.11248e+06	2.47188e+06
828	222.125	5.825	2.40341e+06	2.63671e+06	1.60738e+06	179515	232261	163903	229092	264515	426955	399072	462762	7.44425e+06	7.42227e+06	6.30073e+06	7.63324e+06
829	222.161	7.012	3.57852e+06	3.44849e+06	3.39343e+06	3.22561e+06	3.67512e+06	3.10158e+06	4.2729e+06	3.26635e+06	5.09599e+06	3.10944e+06	3.84997e+06	3.93693e+06	5.1713e+06	3.44762e+06	3.67246e+06
830	222.161	8.831	7.73577e+06	7.77199e+06	7.20821e+06	8.01946e+06	1.01164e+07	1.04318e+07	8.37273e+06	8.10201e+06	8.66996e+06	8.47084e+06	7.79692e+06	1.0573e+07	1.03979e+07	8.37117e+06	9.18059e+06
831	222.161	8.638	3.20767e+07	3.3464e+07	3.49408e+07	2.0479e+07	2.01729e+07	2.07829e+07	9.40476e+06	3.41968e+07	4.05687e+07	2.81314e+07	4.62997e+07	6.1087e+07	6.61209e+07	4.04421e+07	4.32938e+07
832	223.037	1.921	1.12848e+07	1.33534e+07	1.10617e+07	9.52339e+06	1.16784e+07	1.22191e+07	6.96523e+06	1.05104e+07	1.17836e+07	9.95327e+06	1.19383e+07	9.7799e+06	8.28837e+06	1.00832e+07	9.91674e+06
833	223.051	0.967	1.70447e+06	1.82348e+06	2.46447e+06	3.32545e+07	3.47998e+06	2.38215e+07	1.02169e+06	943218	1.05196e+06	894435	946633	766397	1.2e+06	1.02954e+06	984606
834	223.076	1.105	1.53857e+07	2.70666e+07	3.20676e+07	7.99079e+06	6.38851e+07	3.35432e+06	2.84151e+07	7.26059e+06	7.53705e+06	7.64845e+06	2.50141e+07	3.16423e+06	1.79985e+06	1.80954e+06	709844
835	223.084	4.621	4.97609e+06	4.75058e+06	4.42808e+06	1.93221e+07	195354	4.44198e+07	129253	124667	86650.2	120626	171760	458844	369083	237080	300790
836	223.084	2.817	1.27921e+06	1.73852e+06	1.667e+06	3.38438e+06	8.7184e+06	1.52972e+06	1.08101e+06	1.35765e+06	4.90885e+06	2.48895e+06	928576	970992	563459	436199	1.15805e+06
837	223.084	2.932	1.67978e+07	2.02592e+07	2.04057e+07	2.02609e+07	1.4857e+07	2.44537e+07	7.88994e+06	8.46327e+06	1.20029e+07	1.21899e+07	1.91401e+07	1.38293e+06	376971	1.72091e+06	1.70416e+06
838	223.836	16.85	3.6076e+06	5.18275e+06	4.41525e+06	6.57932e+06	9.96451e+06	7.97555e+06	9.01393e+06	1.23902e+07	1.22616e+07	1.40073e+07	1.20255e+07	1.30709e+07	1.22691e+07	7.7561e+06	1.21737e+07
839	224.021	3.845	1.2267e+06	1.55094e+06	1.40779e+06	866286	97557.7	5.58983e+06	108348	93860.7	122596	116650	114201	2.09146e+06	2.88285e+06	3.14051e+06	2.04166e+06
840	224.026	16.329	2.8936e+07	2.31935e+07	2.23804e+07	2.72147e+07	7.33691e+06	2.88449e+07	2.91028e+07	4.33921e+07	3.00274e+07	2.57467e+07	8.18134e+06	3.04267e+07	3.75076e+07	3.76596e+07	3.27328e+07
841	224.035	6.57	9.25312e+06	1.0249e+07	1.53563e+07	8.41169e+06	7.10149e+06	8.17614e+06	7.22833e+06	7.46427e+06	9.22846e+06	9.34564e+06	7.73626e+06	6.79253e+06	8.26727e+06	7.04734e+06	7.1757e+06
842	224.104	3.795	1.15613e+06	1.01771e+06	1.14695e+06	138559	78078.3	143018	117293	87522.2	98791	133631	122133	2.49631e+06	1.23178e+07	5.45725e+06	6.70387e+06
843	224.115	3.014	1.67203e+06	1.97115e+06	2.80612e+06	5.63368e+06	3.91772e+06	2.76907e+06	1.28292e+06	1.2311e+06	2.15777e+06	2.35757e+06	1.71479e+06	280244	247099	161276	164344
844	224.14	6.6	3.43535e+07	3.29841e+07	2.88791e+07	3.15814e+07	3.68638e+07	3.42543e+07	3.32859e+07	3.64208e+07	3.73845e+07	4.26137e+07	3.48261e+07	3.53274e+07	3.3354e+07	3.37993e+07	3.563e+07
845	224.14	8.352	2.8525e+07	2.69962e+07	2.74159e+07	2.33666e+07	3.52207e+07	2.01943e+07	2.74708e+07	4.76175e+07	5.86642e+07	6.63924e+07	5.84335e+07	960503	1.08629e+07	6.22485e+06	4.51663e+06
846	224.14	7.957	1.17033e+06	1.22035e+06	1.39488e+06	2.90817e+06	1.99408e+06	1.28398e+06	2.46432e+06	1.23632e+06	3.05472e+06	2.03182e+06	2.88107e+06	396594	135603	409795	488894
847	224.14	5.701	5.78908e+06	5.84751e+06	5.51001e+06	1.48015e+06	1.54952e+06	990209	1.67195e+06	1.28838e+06	2.37912e+06	2.1878e+06	2.94158e+06	2.21785e+07	1.08238e+07	8.47045e+06	1.10227e+07
848	224.14	6.16	3.54279e+06	3.4533e+06	3.22469e+06	122236	302477	239876	184441	135879	240683	158975	210776	9.87823e+06	8.32716e+06	9.15249e+06	1.18317e+07
849	224.14	6.957	3.41523e+06	3.23505e+06	3.3271e+06	482415	436143	476428	577204	666788	663778	684575	556966	6.99503e+06	5.30735e+06	7.2368e+06	1.0656e+07
850	224.177	9.285	1.63903e+07	1.75761e+07	1.73825e+07	1.51132e+07	1.97428e+07	2.43313e+07	1.10507e+07	2.25597e+07	3.52334e+07	2.81835e+07	3.63873e+07	1.435e+07	8.48228e+06	4.62034e+06	5.25386e+06
851	224.177	9.14	2.28304e+06	2.57165e+06	2.36656e+06	745821	1.89573e+06	980537	733611	1.36364e+06	1.84143e+06	1.71534e+06	2.14518e+06	1.76521e+07	6.03471e+06	4.12751e+06	4.36632e+06
852	225.063	3.512	4.87272e+06	4.93363e+06	5.22857e+06	1.53056e+06	2.22507e+06	1.49407e+06	1.41461e+06	1.69746e+06	3.07438e+06	2.58751e+06	1.58215e+06	1.32198e+07	1.29868e+07	8.58505e+06	8.98161e+06
853	225.172	7.276	5.71917e+06	5.9239e+06	6.61039e+06	6.86055e+06	7.60524e+06	5.34556e+06	7.2241e+06	6.48071e+06	6.80901e+06	7.88417e+06	7.71427e+06	5.5603e+06	6.24323e+06	6.79769e+06	6.08045e+06
854	226.083	3.229	1.03834e+06	891000	942065	67164.2	211079	125310	404956	372427	632286	549214	571538	58931.9	5.70692e+06	2.70255e+06	1.10817e+06
855	226.095	2.014	1.6072e+07	1.48272e+07	1.57839e+07	2.13491e+07	2.4058e+07	2.53498e+07	1.62072e+07	1.43876e+07	2.09912e+07	1.77259e+07	3.42981e+07	3.4011e+06	3.0223e+06	2.41993e+06	1.92069e+06
856	226.12	5.308	7.526e+06	7.77478e+06	8.79982e+06	174722	329239	147928	145408	200883	382301	285617	273479	1.98893e+07	3.11375e+07	1.73511e+07	2.35819e+07
857	226.12	4.465	6.99071e+06	7.06732e+06	5.68436e+06	95396.4	224978	490281	188713	227296	173224	323317	303148	1.81725e+07	1.89364e+07	1.16859e+07	1.91213e+07
858	226.12	4.092	1.52134e+07	1.66453e+07	1.55173e+07	249836	131124	310651	283120	153321	107752	175999	125804	7.58834e+07	3.7396e+07	2.97682e+07	3.74867e+07
859	226.12	4.978	9.03997e+06	8.65737e+06	8.7441e+06	326592	336155	298037	411435	196783	265155	330342	372095	2.53715e+07	2.73018e+07	1.66934e+07	2.33831e+07
860	226.12	5.576	950879	847081	906309	240239	187395	95096.8	225931	128426	198321	178035	227752	3.72216e+06	2.34879e+06	2.31729e+06	6.49072e+06
861	226.156	6.721	1.10885e+06	1.021e+06	1.06602e+06	555137	1.34093e+06	519723	1.63906e+06	1.70911e+06	3.15227e+06	2.10343e+06	2.81786e+06	226982	239492	237063	272116
862	226.156	6.053	2.5305e+06	2.50491e+06	2.77042e+06	167841	433821	191815	298596	238735	335634	357777	276931	1.16846e+07	6.48377e+06	3.59831e+06	6.37453e+06
863	226.156	6.487	1.03544e+06	1.13668e+06	1.04741e+06	477832	1.34816e+06	648334	1.5878e+06	1.3841e+06	1.76525e+06	2.1855e+06	2.69104e+06	1.13804e+06	980212	691592	776880
864	226.192	9.837	3.69732e+07	3.25349e+07	3.53413e+07	2.28054e+07	2.15287e+07	2.14734e+07	1.38085e+07	9.97229e+06	2.60093e+07	1.87524e+07	2.98696e+07	1.47384e+08	6.3756e+07	4.75885e+07	5.16834e+07
865	226.192	9.978	3.21188e+07	3.63315e+07	3.57622e+07	1.76657e+07	1.72244e+07	1.61536e+07	2.22801e+06	1.51367e+07	1.47843e+07	1.09562e+07	1.40302e+07	1.507e+08	7.73047e+07	5.61598e+07	5.77307e+07
866	226.94	3.205	833612	790260	927395	116364	884794	289847	1.14305e+06	1.54527e+06	1.61422e+06	1.89788e+06	2.4025e+06	2.51633e+06	2.61978e+06	3.46655e+06	3.5005e+06
867	227.079	3.21	3.0027e+06	3.40388e+06	3.11718e+06	4.11931e+06	2.06278e+06	1.7461e+06	4.01217e+06	4.64004e+06	7.57831e+06	9.42043e+06	6.77619e+06	754136	516483	399579	442197
868	227.09	0.98	601951	563217	576722	1.89537e+07	985776	1.22894e+07	823394	735701	790128	952301	680302	604406	811142	695918	665546
869	227.151	5.821	3.96276e+06	4.41586e+06	3.1392e+06	78255.9	154463	74451.3	147575	64936.1	74181.2	201815	261785	1.75411e+07	1.07892e+07	6.65859e+06	5.659e+06
870	228.056	3.199	624977	784580	686077	7.1372e+06	141136	418031	101332	150823	130366	117047	109085	104631	104280	78166.9	88081.2
871	228.076	2.087	1.28824e+07	1.24035e+07	1.27164e+07	7.93316e+06	1.39723e+07	6.43985e+06	7.25567e+06	1.13009e+07	1.88541e+07	1.99306e+07	1.5278e+07	7.90614e+06	1.45598e+07	1.31135e+07	1.22421e+07
872	228.099	3.687	4.21226e+06	3.81909e+06	4.79658e+06	611055	474833	1.61367e+06	927219	529582	1.02165e+06	962088	1.14718e+06	3.0984e+07	1.20366e+07	1.04303e+07	1.41957e+07
873	228.099	3.994	1.40594e+06	2.22795e+06	1.66721e+06	223213	811947	1.1245e+06	666941	1.121e+06	1.00406e+06	1.07663e+06	1.01652e+06	7.13767e+06	2.67982e+06	2.74914e+06	897972
874	228.108	0.862	2.44415e+07	2.21251e+07	2.14656e+07	1.45885e+08	3.6904e+07	9.31191e+07	1.38645e+07	2.08291e+07	2.22245e+07	1.74509e+07	2.22594e+07	1.6129e+07	1.03403e+07	1.49875e+07	1.83748e+07
875	228.11	2.741	2.82295e+07	3.10455e+07	2.78937e+07	5.82278e+07	7.70569e+07	4.21091e+07	4.61486e+07	3.57656e+07	6.55248e+07	3.70096e+07	5.97954e+07	901921	866774	567730	709481
876	228.11	2.922	3.67687e+07	3.61349e+07	3.58345e+07	6.67296e+07	5.90745e+07	3.37311e+07	3.62466e+07	2.81774e+07	4.72276e+07	2.52703e+07	4.68597e+07	2.02407e+06	1.16487e+06	1.01487e+06	1.4085e+06
877	228.135	5.675	2.24851e+06	7.48713e+06	2.58755e+06	7.60461e+06	1.14035e+07	1.27613e+07	4.52906e+06	2.92189e+06	4.3444e+06	3.97545e+06	5.78058e+06	1.19317e+06	3.66855e+06	4.23717e+06	3.14684e+06
878	228.135	5.267	1.73056e+06	1.88375e+06	1.9296e+06	2.19707e+06	2.83516e+06	1.70159e+06	1.35855e+06	1.25744e+06	1.21445e+06	1.69175e+06	1.74429e+06	8.9989e+06	2.75328e+06	3.10765e+06	7.79953e+06
879	228.135	5.453	764804	805725	838305	350371	316521	287926	226902	240653	317308	300548	301235	4.44618e+06	6.81252e+06	4.77744e+06	5.1687e+06
880	228.136	4.21	1.27525e+06	1.45472e+06	1.37548e+06	172452	172991	202913	401789	583636	500513	540904	474994	1.03138e+07	3.30543e+06	3.14549e+06	8.73937e+06
881	228.147	2.865	3.53716e+07	3.33129e+07	3.48783e+07	5.45904e+07	5.22437e+07	9.16504e+07	4.39088e+07	2.65497e+07	5.2309e+07	1.68071e+07	4.78433e+07	1.49734e+06	1.22138e+06	831368	1.01301e+06
882	228.172	7.831	681182	818072	318401	3.99023e+06	204885	4.17977e+06	166141	224628	439296	228943	203148	802120	1.51591e+06	1.00873e+06	747085
883	228.172	7.493	1.19131e+07	1.46664e+07	1.079e+07	1.4016e+07	1.9773e+07	1.38381e+07	1.72454e+07	1.64471e+07	1.70964e+07	1.71674e+07	1.73592e+07	1.79242e+07	1.31427e+07	1.17149e+07	1.22188e+07
884	228.172	7.375	3.1724e+06	4.12419e+06	3.20151e+06	1.87754e+06	1.54224e+06	1.39793e+06	1.48079e+06	966530	958193	989694	1.4244e+06	2.03827e+06	4.15675e+06	6.53166e+06	3.92103e+06
885	228.172	6.286	8.06847e+06	7.81825e+06	4.45179e+06	1.65902e+06	1.58052e+06	908105	1.47992e+06	1.7462e+06	2.57466e+06	2.59489e+06	2.67523e+06	1.8009e+07	7.67169e+06	5.574e+06	1.62683e+07
886	228.172	6.471	8.06847e+06	7.81825e+06	4.45179e+06	1.5621e+06	943737	864492	962008	598353	2.57466e+06	2.59489e+06	2.67523e+06	1.8009e+07	2.251e+07	1.42326e+07	1.62683e+07
887	228.172	8.364	2.42317e+06	1.61504e+06	1.79957e+06	1.11368e+06	322627	752506	194904	223238	277155	157478	735060	2.8215e+06	1.79219e+07	8.31655e+06	8.49943e+06
888	228.208	10.628	2.12842e+08	2.38663e+08	2.41183e+08	2.30516e+08	2.51709e+08	2.86305e+08	8.18135e+07	7.87582e+07	1.0292e+08	9.80541e+07	1.18453e+08	6.03894e+08	3.99785e+08	3.4484e+08	3.60199e+08
889	228.208	10.223	1.84472e+06	1.82178e+06	1.83508e+06	2.7997e+06	2.03357e+06	1.47818e+06	1.78781e+06	1.87193e+06	3.5314e+06	3.27545e+06	3.29692e+06	1.1154e+06	1.1974e+06	936029	1.00889e+06
890	229.057	1	2.03326e+06	1.3532e+06	2.57933e+06	8.10402e+06	6.65564e+06	7.28745e+06	1.35e+06	1.29408e+06	1.49649e+06	1.72859e+06	2.18599e+06	1.1212e+06	2.06598e+06	1.30443e+06	1.0281e+06
891	229.094	3.297	512169	551175	750836	1.08452e+06	4.22695e+06	532014	797988	126175	1.23099e+06	1.26648e+06	186821	690378	647784	475029	160134
892	229.167	5.134	1.1318e+07	1.0776e+07	1.00183e+07	1.32792e+07	1.48573e+07	1.33269e+07	1.1711e+07	1.0137e+07	1.00965e+07	1.15747e+07	8.47873e+06	1.20976e+07	1.64056e+07	1.44661e+07	1.12657e+07
893	229.167	6.007	7.62879e+06	7.70482e+06	7.92121e+06	687187	1.09463e+06	533495	167248	285079	1.23609e+06	1.54368e+06	1.43058e+06	2.71068e+07	2.79951e+07	1.38433e+07	1.62725e+07
894	230.018	1.269	4.61235e+06	5.10046e+06	5.29653e+06	8.49119e+06	7.95949e+06	2.01734e+07	1.68166e+06	1.5863e+06	2.82437e+06	2.70077e+06	4.13366e+06	440151	3.65894e+06	2.28411e+06	3.51914e+06
895	230.089	1.003	3.85166e+06	1.9464e+06	1.13523e+06	1.64415e+07	1.2171e+07	1.57155e+07	1.58695e+06	1.26002e+06	1.85356e+06	2.02857e+06	2.90893e+06	857344	814112	650636	786150
896	230.115	3.838	2.5697e+06	2.1163e+06	2.14288e+06	436779	269028	423122	252839	327911	286088	277882	266498	8.91718e+06	5.31779e+06	7.30313e+06	6.28892e+06
897	230.115	4.173	425988	2.23866e+06	452963	376516	144420	190482	264517	228055	180574	336705	342637	1.26836e+06	1.06766e+07	2.19352e+06	3.40785e+06
898	230.115	3.323	1.86193e+07	1.96616e+07	1.91753e+07	8.12056e+06	1.4747e+07	9.87194e+06	8.39853e+06	9.13843e+06	1.91147e+07	1.41372e+07	1.78792e+07	1.42776e+07	1.65131e+07	1.31408e+07	1.65808e+07
899	230.115	4.436	614537	315253	416630	348350	283322	384575	135738	214070	180877	270129	192124	3.36576e+06	1.91156e+06	811330	2.65859e+06
900	230.126	1.967	6.33201e+06	6.04255e+06	5.42599e+06	1.12626e+07	1.08665e+07	8.62528e+06	2.70303e+06	1.99672e+06	7.01817e+06	7.03251e+06	6.19201e+06	1.2029e+06	3.42196e+06	2.47819e+06	1.37253e+06
901	230.126	3.364	4.34684e+06	3.83309e+06	4.37019e+06	7.28984e+06	3.0378e+06	3.027e+07	1.10474e+06	1.17502e+06	2.69401e+06	1.77626e+06	2.29691e+06	270455	1.72234e+06	1.04763e+06	994750
902	230.126	2.969	3.4814e+06	3.77586e+06	3.39252e+06	3.65619e+06	3.33567e+06	1.32809e+07	2.37686e+06	2.38678e+06	5.7641e+06	3.75249e+06	4.03798e+06	1.16998e+06	3.19525e+06	954999	1.69309e+06
903	230.151	5.836	812611	886669	696788	148772	120284	8.49604e+06	144270	131417	166050	178538	120196	639281	1.23145e+06	657478	475810
904	230.151	4.784	379740	414502	366930	54235.3	180000	78688.4	170688	171960	233950	187202	98971.8	145878	3.28644e+06	938961	1.19293e+06
905	230.151	5.976	1.34693e+07	1.28655e+07	1.38744e+07	4.79632e+06	8.3775e+06	7.82023e+06	7.43455e+06	6.46918e+06	8.49716e+06	8.51608e+06	8.99085e+06	2.439e+07	2.91866e+07	2.39404e+07	2.51564e+07
906	230.151	5.14	3.01984e+06	2.86407e+06	2.76771e+06	318600	339636	1.58486e+06	96323.5	459470	423411	203192	370659	5.52849e+06	1.19546e+07	7.90968e+06	1.3271e+07
907	230.162	2.718	2.40804e+07	2.43971e+07	2.4923e+07	9.86934e+06	1.75924e+07	1.37234e+07	6.85096e+07	5.70599e+07	6.43895e+07	2.04213e+07	5.23119e+07	295361	271032	115118	121125
908	230.162	2.938	9.71042e+06	1.11574e+07	1.10603e+07	3.75515e+06	9.66658e+06	8.89554e+06	2.82197e+07	2.23052e+07	2.76983e+07	9.33248e+06	2.36825e+07	211581	178513	146947	202931
909	230.187	7.373	1.17221e+06	949679	886472	623469	194215	8.72884e+06	69452.2	132426	82829.1	78399	104596	316142	200366	188980	192125
910	230.187	6.855	2.7754e+06	2.3977e+06	2.30444e+06	551599	2.65604e+06	817227	3.84257e+06	3.10918e+06	3.65915e+06	3.91069e+06	4.26247e+06	769692	2.33249e+06	2.14578e+06	2.81043e+06
911	230.188	8.331	1.18801e+06	1.12242e+06	1.11642e+06	475044	230033	787350	369214	290810	248934	352296	278536	2.19831e+06	3.0716e+06	3.18912e+06	2.44331e+06
912	230.188	7.069	3.35162e+06	3.68961e+06	3.17587e+06	85838.2	199936	80592.1	88214.1	84327.3	44300.9	86633.8	108421	3.4494e+06	7.509e+06	1.1424e+07	1.51673e+07
913	231.063	3.707	1.6598e+06	1.77818e+06	1.89022e+06	3.0528e+06	1.98015e+06	4.12164e+06	1.60132e+06	1.93715e+06	3.35895e+06	3.58732e+06	2.70325e+06	43178.9	1.12038e+06	551514	378808
914	231.073	1.022	8.6009e+06	6.14241e+06	7.81185e+06	5.11285e+07	3.15473e+07	5.46128e+07	7.02708e+06	6.86468e+06	8.19075e+06	9.64021e+06	8.37034e+06	5.83612e+06	5.54183e+06	4.42902e+06	5.35148e+06
915	231.082	0.849	6.9822e+06	5.2842e+06	5.65831e+06	4.22188e+07	1.92624e+07	2.97634e+07	2.53931e+06	9.00983e+06	5.81005e+06	7.555e+06	1.24538e+07	2.6472e+06	1.42276e+06	2.02733e+06	3.06324e+06
916	231.11	3.631	7.93724e+07	8.31405e+07	8.48632e+07	6.49582e+07	4.60656e+07	3.24615e+07	4.87481e+07	1.08007e+08	2.00631e+08	1.93895e+08	1.20114e+08	1.95364e+07	8.09029e+07	5.35541e+07	6.47832e+07
917	231.11	3.281	8.8891e+06	8.57206e+06	9.768e+06	8.76864e+06	2.12655e+07	1.32198e+07	2.57567e+06	3.3397e+06	7.28694e+06	5.59901e+06	5.67535e+06	2.7171e+06	8.43479e+06	4.14969e+06	5.46874e+06
918	231.11	3.549	3.84296e+07	4.11668e+07	3.90453e+07	3.10101e+07	1.72815e+07	1.58587e+07	2.51964e+07	5.93732e+07	9.50449e+07	9.81254e+07	6.1674e+07	1.16161e+07	5.43896e+07	3.51866e+07	5.29173e+07
919	231.987	16.475	2.09671e+07	1.95812e+07	1.80784e+07	1.75289e+07	1.5779e+07	1.62091e+07	1.61735e+07	1.57032e+07	1.45659e+07	1.61339e+07	1.113e+07	1.53971e+07	1.36357e+07	1.44917e+07	1.29166e+07
920	231.987	0.058	1.04505e+07	6.50226e+06	6.45308e+06	5.86203e+06	5.98404e+06	6.26036e+06	4.61039e+06	4.27743e+06	4.15725e+06	5.89583e+06	5.60122e+06	7.4041e+06	5.38589e+06	5.81942e+06	5.34053e+06
921	232.07	5.15	2.35219e+07	2.26977e+07	2.26753e+07	39440.5	40130.8	34567.4	46554.9	35735	47731	44172	122229	3.20865e+07	4.47745e+07	2.62185e+07	3.01937e+07
922	232.072	5.133	3.93578e+06	3.82462e+06	3.68443e+06	38101.3	625283	39352.2	1.85587e+06	580197	863475	1.32281e+06	1.14459e+06	171640	2.91713e+07	521768	2.49908e+06
923	232.113	3.548	4.80868e+06	5.64521e+06	3.88241e+06	2.89239e+06	1.31375e+06	1.42129e+06	3.57949e+06	5.01501e+06	8.66907e+06	1.43635e+07	8.37138e+06	887164	5.07968e+06	3.34156e+06	4.86956e+06
924	232.13	3.639	947951	851532	1.04948e+06	155119	137280	234884	139336	97722.2	130664	116123	121525	6.47352e+06	3.19809e+06	2.43363e+06	5.01864e+06
925	232.142	1.896	2.82866e+07	2.82509e+07	2.74695e+07	4.78378e+06	4.80577e+07	2.80238e+07	5.48993e+07	4.6087e+07	6.79579e+07	2.22673e+07	6.85246e+07	395451	233273	308592	250687
926	232.167	4.967	686220	664889	717966	43738.6	164303	8.01759e+06	37156.3	37578.6	26194	117258	109597	268872	38185.9	33572	46947.2
927	232.985	16.39	3.96023e+07	3.96749e+07	3.32784e+07	3.57262e+07	2.97902e+07	2.72831e+07	3.41323e+07	2.89017e+07	3.29067e+07	3.37723e+07	3.33814e+07	4.12181e+07	3.18191e+07	2.86886e+07	3.29221e+07
928	233.089	2.979	3.86236e+06	4.77316e+06	4.12992e+06	1.20392e+06	2.38165e+06	3.04186e+06	4.01311e+06	3.19537e+06	5.19947e+06	5.0639e+06	6.21758e+06	2.13729e+06	3.87766e+06	5.47742e+06	3.06065e+06
929	233.137	0.857	1.61892e+06	1.33704e+06	1.39728e+06	5.61222e+06	5.5258e+06	6.85967e+06	2.55158e+06	2.45887e+06	2.95772e+06	1.30071e+06	2.83719e+06	428981	460672	405122	424675
930	233.982	1.553	1.79302e+07	1.4799e+07	1.81253e+07	1.40164e+07	2.44674e+07	1.12812e+07	2.84027e+07	2.99123e+07	2.53156e+07	2.88656e+07	1.95544e+07	1.84331e+07	1.92115e+07	1.99934e+07	1.93176e+07
931	233.982	0.059	1.9584e+08	7.63834e+07	1.01436e+08	9.58918e+07	6.97732e+07	9.83462e+07	1.00166e+08	6.86026e+07	7.28742e+07	9.45247e+07	9.4648e+07	9.43106e+07	9.52703e+07	9.461e+07	8.42258e+07
932	233.982	16.479	3.37052e+08	3.59588e+08	1.54654e+08	2.69076e+08	1.97381e+08	2.48354e+08	2.90546e+08	2.32453e+08	2.4557e+08	3.03536e+08	2.2808e+08	3.6384e+08	2.69376e+08	2.78155e+08	2.3887e+08
933	233.982	3.192	3.3407e+06	3.84227e+06	2.86621e+06	1.59192e+06	2.77269e+06	8.76236e+06	3.44329e+06	2.76515e+06	2.78456e+06	3.87343e+06	2.54177e+07	1.54641e+07	1.65299e+07	2.64905e+07	2.29136e+07
934	234.05	3.276	5.4504e+06	5.76444e+06	5.58693e+06	82950.1	454895	509209	388431	805308	620927	838551	797192	9.35531e+06	1.46003e+07	1.37518e+07	1.23877e+07
935	234.084	1.211	1.61326e+07	1.65121e+07	1.61899e+07	8.01334e+07	2.78161e+07	3.52004e+07	1.03718e+07	1.07471e+07	1.59157e+07	1.39149e+07	1.75126e+07	3.54791e+06	3.74576e+06	3.01249e+06	5.91589e+06
936	234.11	3.285	502181	705900	535993	195425	328417	452144	153351	494399	185806	458617	130897	1.03391e+06	2.50748e+06	1.21997e+06	2.16653e+06
937	234.161	8.743	3.80193e+07	4.06385e+07	5.12266e+07	4.49167e+07	5.38915e+07	5.44757e+07	5.57106e+07	4.83517e+07	5.51784e+07	4.27528e+07	5.42048e+07	5.55732e+07	4.51698e+07	5.16244e+07	5.67451e+07
938	235.087	3.215	2.31212e+07	2.2948e+07	2.33166e+07	2.4831e+07	2.66023e+07	2.19364e+07	2.39859e+07	2.36197e+07	5.1197e+07	4.27939e+07	5.38917e+07	1.62662e+06	1.55795e+06	1.37273e+06	1.13061e+06
939	235.12	3.079	1.09704e+07	1.08936e+07	1.07948e+07	5.4654e+07	219235	6.18598e+07	55267.5	63025.8	97596.8	93494.1	96362.4	5.14355e+06	2.78948e+06	2.92846e+06	102788
940	235.12	4.96	9.97748e+06	9.08045e+06	8.59066e+06	188555	29514	272117	29221.9	80514	140259	87909.4	73783.6	4.16494e+07	2.87226e+07	1.44004e+07	1.53274e+07
941	235.12	4.878	1.31747e+07	8.9354e+06	1.53623e+07	321552	473196	323034	396137	520404	874443	863930	838158	1.36377e+07	5.614e+07	3.52174e+07	4.09314e+07
942	235.982	16.379	2.59827e+08	3.8514e+08	2.5056e+08	2.62496e+08	3.09525e+08	3.29591e+08	3.22151e+08	2.91546e+08	3.04691e+08	3.27813e+08	3.25524e+08	3.49236e+08	2.94613e+08	3.05257e+08	2.83314e+08
943	235.983	16.486	6.9223e+07	1.02182e+08	2.05906e+08	2.24763e+08	8.58608e+07	3.70919e+08	1.18259e+08	5.82129e+07	3.11789e+08	4.31686e+08	1.19174e+08	9.27307e+07	2.20495e+08	1.51326e+08	9.27631e+07
944	236.079	1.437	1.77183e+06	1.96112e+06	2.19649e+06	271704	3.021e+06	1.83443e+06	637447	582515	553664	766886	942098	7.60353e+06	4.84047e+06	4.26648e+06	5.02749e+06
945	236.09	6.592	4.1254e+07	3.83737e+07	3.54148e+07	5.12623e+07	5.49987e+07	2.66179e+07	4.74815e+07	5.30523e+07	8.31393e+07	9.10856e+07	8.59996e+07	1.32166e+06	2.33969e+06	659650	416612
946	236.104	5.054	1.38236e+06	1.51818e+06	1.51132e+06	40865	35108.1	40635.2	33384.8	29946	37436.2	37363.8	56589.7	2.73676e+06	3.91598e+06	4.70055e+06	4.10742e+06
947	236.115	1.952	2.55464e+06	2.36415e+06	1.9585e+06	4.13813e+06	1.4716e+06	7.86922e+06	3.25994e+06	4.67631e+06	5.46645e+06	1.97554e+06	3.58944e+06	179963	163904	155745	157229
948	236.115	2.705	6.12019e+06	5.63441e+06	6.02259e+06	2.8826e+06	6.72066e+06	1.21745e+07	1.33605e+07	9.61757e+06	1.29421e+07	3.9194e+06	1.14177e+07	70732.6	187233	54972.5	218378
949	236.116	3.995	2.21811e+06	2.35555e+06	2.23325e+06	117928	183660	201422	248882	129915	285292	413608	425762	1.47493e+07	7.23878e+06	3.10932e+06	4.49455e+06
950	236.124	4.86	1.03457e+06	1.03587e+06	1.06616e+06	28874.7	29600.1	32965.3	24679.6	37283	121948	140195	90455	1.74433e+06	5.37568e+06	1.89538e+06	6.16831e+06
951	236.126	3.028	1.55675e+07	1.48124e+07	1.61988e+07	4.71316e+06	2.55106e+07	4.66825e+07	3.87982e+06	3.8404e+06	5.83875e+06	5.71712e+06	6.27688e+06	2.81522e+07	4.28225e+07	3.25789e+07	2.56008e+07
952	236.177	7.862	1.83894e+07	2.55109e+07	1.82937e+07	1.37908e+07	3.74502e+07	1.87182e+07	1.28458e+07	1.5124e+07	1.67601e+07	1.87511e+07	2.11363e+07	8.58386e+06	1.1865e+07	1.48965e+07	1.92845e+07
953	236.177	7.829	2.19641e+07	2.55109e+07	2.80475e+07	1.65077e+07	4.48378e+07	2.24058e+07	1.53765e+07	2.60696e+07	3.84721e+07	4.67451e+07	2.48564e+07	2.99993e+07	1.38445e+07	1.73288e+07	1.92845e+07
954	236.177	7.733	1.23117e+08	1.00214e+08	1.03792e+08	1.28673e+08	1.01651e+08	1.3938e+08	1.29826e+08	1.19239e+08	1.04611e+08	1.3736e+08	1.06229e+08	1.00231e+08	1.14178e+08	9.40596e+07	1.0239e+08
955	236.177	9.086	1.92453e+06	1.92995e+06	719498	901879	1.23469e+06	818989	1.16497e+06	834866	977885	1.19231e+06	1.09393e+06	4.86801e+06	2.98658e+06	1.20239e+06	1.70972e+06
956	236.957	0.059	1.8323e+07	1.70702e+07	1.68759e+07	1.44765e+07	4.98694e+06	1.49784e+07	6.60534e+06	5.59182e+06	9.94733e+06	4.03855e+06	9.74661e+06	4.09589e+06	1.41799e+07	3.79756e+06	3.89252e+06
957	237.059	0.843	3.38192e+06	2.85194e+06	2.80818e+06	1.00135e+07	5.39356e+06	8.4478e+06	1.30009e+06	2.23855e+06	1.50908e+06	3.56676e+06	2.16939e+06	536962	138472	322242	295282
958	237.063	16.542	1.2042e+06	7.51128e+06	8.47835e+06	1.61737e+07	4.4987e+07	2.48663e+07	4.78674e+07	3.27753e+07	1.18687e+07	1.06553e+07	1.20712e+07	9.06882e+06	6.83744e+06	5.4205e+06	5.58008e+06
959	237.063	3.923	1.281e+07	1.24416e+07	1.19853e+07	1.26886e+06	3.94485e+06	1.06534e+06	1.61659e+07	2.35815e+07	4.61978e+07	4.66012e+07	2.64499e+07	573692	806241	324185	302737
960	237.072	0.865	2.69287e+06	2.01287e+06	2.04798e+06	2.27395e+07	4.28666e+06	1.58915e+07	1.13544e+06	1.8956e+06	1.83622e+06	1.88376e+06	1.77176e+06	400810	91170.6	414281	250704
961	237.084	0.962	1.99063e+06	2.30383e+06	3.23434e+06	4.50036e+07	9.87174e+06	6.78073e+06	3.32461e+06	1.92712e+06	2.12524e+06	3.07228e+06	3.71704e+06	931077	1.18172e+06	1.00275e+06	947634
962	237.099	3.839	5.51592e+07	5.63826e+07	5.78981e+07	1.76605e+06	2.61774e+06	4.01582e+06	2.2865e+06	1.49712e+06	2.52521e+06	2.13181e+06	2.93437e+06	1.8148e+08	1.69752e+08	1.26023e+08	1.68079e+08
963	237.099	3.918	6.60923e+07	7.11731e+07	7.10722e+07	6.28842e+08	4.10688e+06	2.82275e+08	4.43663e+06	7.56346e+06	1.21587e+07	1.56789e+07	7.65157e+06	777844	1.93703e+06	1.31686e+06	1.31476e+06
964	237.099	3.3	5.21394e+07	5.94348e+07	5.8116e+07	1.57335e+08	1.9251e+07	5.01114e+07	7.11146e+06	1.26457e+07	2.20955e+07	2.41057e+07	1.81799e+07	2.05186e+07	1.70989e+08	1.06645e+08	1.16393e+08
965	237.1	4.074	1.02449e+06	1.14302e+06	1.19774e+06	1.27363e+06	92752.9	1.42405e+06	46720.1	98249.8	61441.9	105094	127852	806489	5.79101e+06	1.59353e+06	1.97757e+06
966	237.112	7.007	4.68227e+06	4.8687e+06	4.659e+06	4.171e+06	4.26269e+06	4.45023e+06	5.42878e+06	4.3081e+06	6.62709e+06	3.80749e+06	5.21408e+06	5.65091e+06	6.70596e+06	4.91674e+06	4.75379e+06
967	237.136	6.324	2.01152e+06	2.11615e+06	2.02947e+06	29841.4	63992.5	31659.8	84337.2	100010	107224	78526.8	171502	4.44494e+06	7.16704e+06	4.55271e+06	5.9467e+06
968	237.975	1.381	1.17495e+07	1.14312e+07	1.02762e+07	4.78611e+06	7.33815e+06	5.35244e+06	8.80522e+06	1.12606e+07	1.11289e+07	1.10291e+07	9.69041e+06	5.5148e+06	1.22342e+07	1.47801e+07	1.35723e+07
969	237.978	16.586	2.92572e+07	2.93643e+07	3.91316e+07	3.45818e+07	1.20065e+07	6.76624e+07	1.78405e+07	1.14517e+08	8.67263e+07	1.18239e+08	2.24578e+07	2.71841e+07	3.53771e+07	6.42571e+06	3.93792e+06
970	238.12	5.626	1.03326e+07	1.01722e+07	1.0656e+07	340000	1.07681e+06	620228	1.05133e+06	969741	1.33937e+06	1.72596e+06	1.69328e+06	1.94475e+07	4.79181e+07	2.16279e+07	2.77721e+07
971	238.12	6.161	888756	1.0978e+06	1.06611e+06	817107	554785	694537	319434	546412	682676	785072	555012	1.51393e+06	3.00522e+06	1.47166e+06	826902
972	238.12	5.546	2.27741e+06	2.13157e+06	2.15249e+06	102911	363906	176203	324855	442137	429150	535361	677710	6.36226e+06	8.59066e+06	5.35446e+06	5.9085e+06
973	238.12	4.572	1.68064e+06	1.89734e+06	1.59267e+06	302016	163273	278167	166986	750171	919372	1.30672e+06	189140	3.43559e+06	1.34788e+07	7.98504e+06	1.11757e+07
974	238.156	8.723	2.89241e+06	2.85865e+06	2.81377e+06	3.31717e+06	3.52191e+06	1.66398e+06	3.62229e+06	4.33302e+06	6.33842e+06	7.57776e+06	6.31306e+06	199976	2.91606e+06	1.28767e+06	1.02739e+06
975	238.156	7.226	1.44176e+06	1.52216e+06	1.78357e+06	300476	586346	3.58735e+06	1.14644e+06	1.18447e+06	1.04398e+06	390814	537065	2.1186e+06	5.8875e+06	5.13975e+06	5.06086e+06
976	238.156	6.184	1.43001e+06	1.24582e+06	1.3772e+06	257410	399516	327443	233666	180007	353700	378880	341080	5.47225e+06	7.13067e+06	3.42838e+06	3.75518e+06
977	238.156	6.75	1.21134e+06	1.26837e+06	1.29489e+06	320431	256138	232895	188522	177161	224277	151894	111546	4.6578e+06	2.75918e+06	4.60128e+06	6.77666e+06
978	238.193	10.048	768444	786466	712758	564473	400939	400844	127120	158149	223477	162449	136384	1.06628e+06	4.83514e+06	2.90816e+06	1.93562e+06
979	238.957	16.383	1.77542e+06	2.25689e+06	2.65198e+06	2.30267e+06	2.16675e+06	1.9532e+06	2.86553e+06	2.73433e+06	2.4212e+06	2.89471e+06	2.87812e+06	2.98282e+06	2.74735e+06	3.05983e+06	2.94111e+06
980	239.931	0.052	3.23712e+07	3.35551e+07	3.05612e+07	2.99789e+07	3.23623e+07	3.07019e+07	2.90509e+07	2.8521e+07	2.77991e+07	1.88002e+07	2.75304e+07	2.40572e+07	2.51389e+07	1.86971e+07	2.35057e+07
981	240.066	2.875	1.19393e+06	970314	976117	1.03216e+07	5.11739e+06	1.30139e+07	2.70258e+06	2.53271e+06	3.12437e+06	2.94467e+06	3.3936e+06	4.45974e+06	4.92301e+06	2.56449e+06	5.75785e+06
982	240.066	6.571	2.29995e+07	2.06981e+07	2.96741e+07	2.05071e+07	1.43708e+07	1.79881e+07	1.4256e+07	1.93469e+07	1.79137e+07	1.76446e+07	1.85713e+07	1.35146e+07	1.44185e+07	1.8353e+07	1.48019e+07
983	240.084	0.974	3.15471e+08	3.79782e+08	4.40823e+08	2.82651e+08	9.07376e+08	2.97502e+08	3.54795e+08	2.45195e+08	3.76054e+08	3.2636e+08	2.62429e+08	9.33977e+06	1.54302e+07	7.50101e+06	1.98055e+07
984	240.099	3.229	904620	1.30604e+06	817061	238605	272284	227908	185770	209845	254706	252902	241124	9.4211e+06	2.29771e+06	1.90862e+06	4.78199e+06
985	240.133	7.596	4.69193e+06	3.9786e+06	4.3705e+06	5.0885e+06	3.97491e+06	4.5262e+06	4.31863e+06	4.44292e+06	5.10436e+06	4.06745e+06	4.36195e+06	4.36354e+06	1.00586e+07	3.93026e+06	3.26624e+06
986	240.136	5.793	5.27313e+06	4.45142e+06	5.3776e+06	493061	1.5364e+06	477465	1.33585e+06	1.10913e+06	1.39773e+06	1.76151e+06	1.59333e+06	1.65204e+07	1.82384e+07	1.15297e+07	1.45499e+07
987	240.136	6.799	4.42524e+06	4.41947e+06	4.29253e+06	2.48796e+06	3.04593e+06	1.9047e+06	2.13914e+06	1.46934e+06	4.68319e+06	1.9566e+06	2.84281e+06	3.36335e+06	3.89281e+06	4.56769e+06	4.16586e+06
988	240.136	7.32	4.99407e+07	5.06488e+07	4.97455e+07	4.51823e+07	5.13659e+07	3.81148e+07	4.73096e+07	4.13608e+07	4.65204e+07	3.83722e+07	5.61714e+07	5.44701e+07	4.75898e+07	4.70293e+07	4.90407e+07
989	240.136	6.022	1.27477e+06	1.08079e+06	1.23834e+06	435041	584319	574274	555685	711459	723547	829396	1.11512e+06	2.14826e+06	6.1225e+06	3.76485e+06	3.43866e+06
990	240.136	4.547	3.10264e+06	2.71321e+06	3.28732e+06	92440.7	165624	395704	115762	189389	100130	111877	424686	1.37498e+07	7.09415e+06	5.50461e+06	8.08555e+06
991	240.136	5.404	1.32423e+06	1.14305e+06	1.22447e+06	531739	702556	488372	1.62543e+06	1.64778e+06	2.01845e+06	3.14572e+06	3.15379e+06	644749	990529	522212	984229
992	240.172	7.282	1.26929e+06	1.154e+06	1.32794e+06	634320	984298	1.12034e+06	796060	477296	910911	805038	951233	1.02371e+07	2.66944e+06	2.00534e+06	3.28522e+06
993	240.172	7.525	567842	869633	522759	102318	125617	5.61529e+06	98027.8	52861.5	50673.4	104341	136348	2.45116e+06	386523	344518	533925
994	240.172	8.274	629619	711455	690306	140467	218986	8.40794e+06	116757	152737	176114	240812	152148	1.99386e+06	216470	79696.4	337990
995	240.172	6.657	1.77602e+06	1.31044e+06	1.20647e+06	408718	475179	3.49608e+06	312097	472308	586716	390959	498710	8.35687e+06	3.55515e+06	1.6209e+06	1.93018e+06
996	240.208	10.512	1.61461e+07	1.47167e+07	1.67655e+07	2.94274e+07	2.07495e+07	1.97419e+07	5.50453e+06	6.71354e+06	8.46658e+06	7.59128e+06	8.43502e+06	3.2371e+07	2.46721e+07	2.92146e+07	2.29032e+07
997	240.208	10.224	1.76789e+06	1.77842e+06	1.66324e+06	1.35623e+06	1.2879e+06	606351	1.45777e+06	1.17399e+06	1.92639e+06	2.02645e+06	2.95249e+06	5.41772e+06	2.10788e+06	931952	1.2857e+06
998	240.91	0.063	1.25244e+07	2.11833e+07	1.24296e+07	2.58603e+07	6.14972e+07	1.58093e+07	1.6491e+07	2.45461e+07	5.7942e+07	2.4437e+07	7.66157e+07	1.41562e+07	1.96173e+07	2.20892e+07	1.40959e+07
999	241.05	4.345	8.10459e+06	8.19777e+06	8.22217e+06	9.93627e+06	9.67505e+06	1.05118e+07	8.82215e+06	9.47856e+06	1.08968e+07	7.26367e+06	8.62786e+06	7.39829e+06	9.13747e+06	8.46078e+06	6.96841e+06
1000	241.167	6.346	4.55184e+06	4.24135e+06	5.03142e+06	143744	148508	153814	131056	178538	519066	298924	246700	1.47289e+07	1.74147e+07	8.4933e+06	2.50009e+06
1001	241.167	6.21	835124	744386	783871	90606.7	103680	54086.2	87697.4	178538	519066	298924	246700	2.2779e+06	7.64433e+06	850239	2.50009e+06
1002	241.975	16.38	3.68459e+06	3.56074e+06	3.02458e+06	3.11338e+06	2.90337e+06	3.88288e+06	1.88626e+06	3.95995e+06	2.26642e+06	3.57591e+06	4.14967e+06	2.6946e+06	3.47108e+06	3.7741e+06	3.8407e+06
1003	242.055	1.359	155905	213760	178885	1.30649e+07	402760	6.54563e+06	151454	151379	201261	177742	169999	82621.7	146831	135807	125976
1004	242.08	4.218	4.74372e+07	4.21354e+07	4.46992e+07	2.97625e+07	5.4275e+07	2.17424e+07	7.7429e+07	6.61069e+07	7.88515e+07	7.58308e+07	8.77422e+07	2.72124e+07	2.72652e+07	1.55242e+07	2.00462e+07
1005	242.091	3.234	2.56671e+06	4.90547e+06	2.70713e+06	5.82486e+06	3.57299e+06	1.06186e+07	189324	892888	1.41548e+06	464370	583639	3.31985e+06	7.50848e+06	2.65563e+06	2.62685e+06
1006	242.091	3.038	2.21359e+06	4.90547e+06	4.68481e+06	800298	1.14936e+06	1.09822e+06	380516	892888	1.41548e+06	1.20143e+06	927274	3.40287e+06	1.05538e+07	5.74338e+06	1.19081e+07
1007	242.115	3.804	2.39669e+06	2.44408e+06	2.54478e+06	3.9558e+06	1.15803e+07	2.27583e+06	179995	273368	233570	234499	249978	5.94011e+06	1.82505e+07	6.39798e+06	7.24017e+06
1008	242.115	4.143	1.85816e+06	1.73194e+06	1.73228e+06	617064	534370	1.1171e+06	455931	860750	961770	542245	500926	1.12376e+07	1.13418e+07	9.65429e+06	1.2935e+07
1009	242.115	3.343	5.39284e+06	5.80654e+06	7.05056e+06	763990	2.40117e+06	612164	1.32659e+06	590644	931407	782137	874533	2.91784e+07	2.07406e+07	1.3182e+07	2.3792e+07
1010	242.126	3.486	3.83559e+07	3.82791e+07	4.47162e+07	1.18027e+08	9.44484e+07	7.8088e+07	4.94892e+07	3.21223e+07	7.93281e+07	3.25657e+07	6.28777e+07	1.09635e+07	3.27566e+06	1.39657e+06	2.62464e+06
1011	242.126	3.378	4.45415e+07	4.14513e+07	4.37157e+07	1.18726e+08	1.56788e+08	9.005e+07	4.39141e+07	3.49345e+07	6.88956e+07	4.644e+07	6.35669e+07	1.03748e+07	4.56326e+06	5.21991e+06	5.1124e+06
1012	242.151	4.742	804231	1.1521e+06	853442	73133	59781.8	183889	175037	120201	167567	69799.3	132598	4.96018e+06	1.52943e+06	1.61279e+06	1.53866e+06
1013	242.188	8.984	1.97815e+06	1.89329e+06	1.87449e+06	6.39375e+06	5.34801e+06	3.54844e+06	360580	408754	392356	516901	438631	2.94846e+06	1.51033e+06	1.30396e+06	1.95477e+06
1014	242.188	7.394	4.55527e+06	2.72164e+06	4.40544e+06	859065	547265	4.12349e+07	257564	251441	461530	425475	422317	2.19925e+06	1.07945e+06	433263	600242
1015	242.188	8.337	1.63532e+06	1.67937e+06	1.2938e+06	717281	749547	9.89597e+06	324023	278125	324951	402652	373763	3.86097e+06	890268	927485	849663
1016	242.188	7.293	4.21342e+06	3.2711e+06	4.95534e+06	3.91324e+06	7.46105e+06	1.44214e+07	2.67606e+06	3.74559e+06	5.53781e+06	6.54786e+06	5.81973e+06	5.06508e+06	1.39682e+06	1.19236e+06	1.19401e+06
1017	242.188	7.616	5.42818e+06	4.95627e+06	5.1323e+06	1.13732e+06	654031	312033	263326	513442	468156	392296	242034	2.7307e+07	1.74003e+07	8.96314e+06	1.15743e+07
1018	242.188	6.665	1.31019e+06	1.40419e+06	1.5439e+06	975662	1.58254e+06	969889	1.51473e+06	2.34869e+06	2.83148e+06	2.68937e+06	3.34818e+06	348569	1.66083e+06	309852	1.1268e+06
1019	242.188	8.628	1.06169e+06	971023	911309	2.33943e+06	1.29552e+06	1.88466e+06	176154	216511	183709	193427	386655	3.63613e+06	1.08379e+06	918678	1.09626e+06
1020	242.188	7.041	2.28788e+06	2.29278e+06	2.52908e+06	168063	115533	274401	101340	98299.1	223618	267544	227196	1.036e+07	1.58838e+06	1.21463e+06	1.6538e+06
1021	242.224	11.107	6.17283e+07	5.00376e+07	4.85864e+07	4.67796e+07	4.68656e+07	8.28851e+07	2.9803e+07	2.78426e+07	3.56385e+07	3.34489e+07	3.16828e+07	1.04872e+08	1.0368e+08	8.43468e+07	8.86052e+07
1022	242.224	10.988	1.76669e+08	2.02432e+08	1.7182e+08	1.19717e+08	1.1604e+08	2.1189e+08	1.28856e+08	1.30431e+08	1.56309e+08	1.46578e+08	1.67225e+08	2.57411e+08	3.83767e+08	3.42227e+08	2.61047e+08
1023	242.906	2.352	2.55405e+07	1.76197e+07	1.66935e+07	2.02684e+07	1.38539e+07	9.94901e+06	2.02659e+07	1.97166e+07	1.06939e+07	1.87901e+07	1.11998e+07	3.18316e+07	8.41295e+06	4.1187e+06	9.16678e+06
1024	242.906	0.06	1.20636e+07	5.48735e+07	5.20118e+07	1.42561e+07	1.85362e+07	1.76033e+07	1.56304e+07	5.72095e+07	1.88539e+07	7.20698e+07	1.72721e+07	4.43908e+07	1.88995e+07	6.97447e+07	1.33158e+07
1025	242.906	2.578	1.8979e+07	1.1688e+07	1.13994e+07	1.24417e+07	9.81152e+06	7.53116e+06	2.90139e+07	1.67166e+07	2.05036e+07	4.62921e+07	1.58085e+07	3.17537e+07	1.39857e+07	1.44109e+07	1.65231e+07
1026	243.086	0.96	6.27367e+07	6.01009e+07	6.09295e+07	7.46892e+07	6.67747e+07	8.33879e+07	6.34403e+07	5.41578e+07	8.42529e+07	9.16827e+07	9.67014e+07	4.21588e+07	9.20075e+06	1.75692e+07	1.48033e+07
1027	243.11	3.811	1.59121e+06	1.62395e+06	1.58219e+06	4.21944e+06	1.10225e+07	2.17079e+06	183909	159319	208094	198001	193844	1.14387e+06	1.19205e+06	1.04935e+06	661032
1028	243.13	3.451	4.49851e+06	4.1794e+06	4.32156e+06	1.22877e+07	8.76391e+06	8.12044e+06	250881	3.70911e+06	9.94182e+06	3.48997e+06	6.22957e+06	1.13451e+06	1.04189e+07	6.48452e+06	9.95945e+06
1029	243.146	6.547	3.44514e+06	3.32209e+06	3.12675e+06	7.23781e+06	5.61282e+06	2.9114e+06	2.8027e+06	2.72366e+06	3.9773e+06	4.24504e+06	4.36114e+06	2.50502e+06	2.19405e+06	2.01764e+06	1.50136e+06
1030	243.183	5.68	2.69876e+08	2.65878e+08	2.87727e+08	3.32885e+08	3.1503e+08	3.32912e+08	2.71127e+08	2.87172e+08	2.4887e+08	3.01355e+08	2.71503e+08	2.28375e+08	2.92751e+08	3.034e+08	2.20802e+08
1031	243.183	6.829	3.20786e+06	3.44531e+06	4.93766e+06	1.60497e+06	1.57819e+06	1.41216e+06	1.39435e+06	1.47535e+06	658204	1.71832e+06	583396	1.6724e+07	1.72154e+07	7.67078e+06	9.55736e+06
1032	243.183	7.304	724031	997832	1.05079e+06	941256	626126	547839	897854	880982	719351	737504	783955	1.13407e+06	6.93641e+06	3.29493e+06	1.1492e+06
1033	244.069	1.317	2.61467e+07	2.30549e+07	2.20451e+07	1.82569e+08	9.26984e+07	5.79941e+07	2.96513e+07	2.714e+07	3.2278e+07	3.82235e+07	5.95051e+07	1.3341e+06	707863	693015	577791
1034	244.069	1.004	7.34367e+07	7.25463e+07	6.79267e+07	2.93725e+08	2.51594e+08	2.05816e+08	6.52265e+07	7.12164e+07	8.30692e+07	1.11296e+08	1.44532e+08	2.40837e+06	2.28692e+06	1.8277e+06	2.49905e+06
1035	244.088	3.399	5.14517e+07	5.47256e+07	5.48732e+07	6.31806e+07	7.64213e+07	5.42192e+07	5.94058e+07	6.79665e+07	7.95591e+07	9.34378e+07	7.9172e+07	1.37465e+07	4.74159e+07	1.92147e+07	1.24555e+07
1036	244.131	4.546	757983	1.54992e+06	702745	1.90599e+06	912731	1.09293e+06	979137	474713	551533	553190	629770	2.9213e+06	1.38001e+06	3.08952e+06	1.37646e+06
1037	244.131	3.315	7.05506e+06	6.30096e+06	6.67303e+06	755480	831148	543685	431189	412948	865559	545497	722836	2.4278e+07	2.03276e+07	1.01996e+07	1.51803e+07
1038	244.131	3.809	3.28564e+06	1.98681e+06	2.1337e+06	1.72926e+06	1.77962e+07	1.47508e+06	263669	237601	366361	536359	452869	2.89469e+06	6.20632e+06	5.80451e+06	8.76592e+06
1039	244.131	4.262	5.36914e+06	5.26936e+06	5.24221e+06	1.58261e+06	2.45007e+06	3.28108e+06	1.97017e+06	348065	1.64075e+06	2.11617e+06	1.09046e+06	2.0153e+07	1.38781e+07	8.04035e+06	1.04593e+07
1040	244.142	3.506	2.44816e+06	2.15626e+06	2.52662e+06	6.46916e+06	1.38996e+06	1.56088e+07	1.01968e+06	561773	2.14514e+06	767591	1.60113e+06	187050	214767	151220	153641
1041	244.167	6.53	1.51049e+07	1.52978e+07	1.46481e+07	1.44313e+07	1.93773e+07	2.14211e+07	1.4228e+07	1.66617e+07	1.28199e+07	1.63562e+07	1.27755e+07	1.97422e+07	2.30724e+07	1.96577e+07	1.47418e+07
1042	244.167	5.703	2.17915e+06	2.21836e+06	2.49558e+06	55712.3	129380	141189	44833.3	52611.5	46131.2	171248	165885	3.97223e+06	8.18564e+06	3.88923e+06	8.15198e+06
1043	244.178	3.06	4.97587e+06	5.21358e+06	4.91012e+06	3.69341e+06	2.1616e+06	4.31143e+06	1.46228e+07	9.24872e+06	1.14383e+07	4.1957e+06	9.34609e+06	1.92421e+06	3.07109e+06	2.59432e+06	1.92834e+06
1044	244.178	3.193	3.78979e+07	1.85982e+07	1.89666e+07	1.08445e+07	1.0834e+07	1.50626e+07	4.90957e+07	3.38426e+07	7.92223e+07	1.59144e+07	4.41945e+07	1.16704e+06	1.95744e+06	1.07716e+06	728909
1045	244.178	3.281	6.98243e+06	7.69714e+06	7.95278e+06	3.8855e+06	6.06292e+06	6.38257e+06	1.91732e+07	1.59223e+07	2.14698e+07	5.52479e+06	1.7624e+07	52685.1	109343	195364	108007
1046	244.203	7.979	6.20655e+06	5.93022e+06	9.69904e+06	3.59691e+06	1.76531e+06	5.63854e+07	231497	150409	204651	316112	219202	4.12024e+06	2.84881e+06	2.16676e+06	2.20014e+06
1047	244.203	7.298	1.85307e+06	1.52707e+06	1.6395e+06	383607	291689	431376	158713	597361	228790	226812	235010	3.30691e+06	7.4562e+06	3.92334e+06	7.06239e+06
1048	244.906	11.156	8.33883e+06	3.27305e+06	3.3153e+06	569084	1.17654e+06	1.1228e+06	1.723e+06	4.8017e+06	1.07774e+06	1.1024e+06	1.90426e+06	2.98686e+06	4.59576e+06	4.17164e+06	3.10162e+06
1049	244.906	9.877	7.03865e+06	1.4498e+06	1.33818e+06	1.76194e+06	1.43238e+06	1.99894e+06	3.12504e+06	1.35235e+06	796705	758866	722946	1.103e+06	1.64482e+06	1.53263e+06	1.38802e+06
1050	244.906	10.573	2.43458e+07	1.24697e+07	1.11148e+07	3.95316e+06	4.15123e+06	6.12218e+06	6.00095e+06	1.43901e+07	1.42613e+07	4.97062e+06	1.61431e+07	5.4346e+06	1.49022e+07	7.54997e+06	1.34665e+07
1051	244.906	16.861	7.8772e+07	1.44916e+08	7.51323e+07	1.25705e+08	4.22217e+07	5.97314e+07	6.67782e+07	1.27308e+08	1.55551e+08	1.11697e+08	1.1984e+08	1.68839e+08	1.86515e+08	1.26155e+08	1.11619e+08
1052	244.906	2.595	4.19108e+06	3.88699e+06	3.36773e+06	2.45582e+06	2.40159e+06	794762	9.07304e+06	1.10607e+07	2.98482e+06	4.56941e+06	4.21654e+06	1.07636e+07	6.43031e+06	8.50736e+06	1.19029e+07
1053	245.029	1.223	7.60032e+06	8.87179e+06	8.25482e+06	3.68715e+07	1.39479e+07	2.44701e+06	1.15074e+06	2.06969e+06	5.00051e+06	6.39229e+06	5.20455e+06	153670	335233	254097	186128
1054	245.079	4.153	526866	592512	555392	2.38831e+06	1.32885e+06	1.31394e+06	286818	502178	956301	1.21781e+06	880741	68972.2	110668	165066	168358
1055	245.126	3.714	8.2051e+06	8.14643e+06	7.46044e+06	1.49587e+07	5.53642e+07	1.16705e+07	1.75873e+06	1.83893e+06	2.25446e+06	2.38116e+06	2.57478e+06	1.03582e+07	5.46624e+06	4.50537e+06	7.31724e+06
1056	245.137	1.879	3.24008e+07	2.19473e+07	2.41711e+07	1.8032e+07	5.82668e+07	2.75893e+07	5.18485e+07	4.35653e+07	5.0533e+07	2.61053e+07	5.69379e+07	163285	148714	141311	142657
1057	245.144	6.077	2.02558e+06	2.00903e+06	2.03945e+06	1.00687e+07	507333	4.17367e+06	463065	271924	465622	337952	330777	131983	120824	103640	116272
1058	245.162	4.733	4.11618e+06	4.45639e+06	4.55808e+06	40738.2	36182.7	40105.3	35428.4	32959.4	36473.2	32594.6	35184.3	2.56782e+07	1.13402e+07	8.3889e+06	8.41956e+06
1059	245.182	3.195	2.10552e+06	1.92166e+06	2.02933e+06	1.02347e+06	2.07266e+06	1.4275e+06	4.99162e+06	3.59757e+06	6.53866e+06	1.58014e+06	4.03547e+06	40512.8	150300	35838.8	123049
1060	246.05	0.963	5.83573e+07	5.94301e+07	6.31296e+07	1.54657e+08	5.94164e+07	5.22989e+08	3.4126e+07	3.36269e+07	5.13987e+07	7.64498e+07	7.78456e+07	3.80861e+07	2.04973e+07	1.83862e+07	3.3963e+07
1061	246.1	3.963	5.7386e+06	6.23449e+06	6.16874e+06	2.54081e+07	4.80484e+06	2.32166e+07	3.03919e+06	3.35543e+06	5.21058e+06	4.76265e+06	4.82123e+06	1.11815e+06	3.98356e+06	2.90487e+06	3.71806e+06
1062	246.121	3.065	1.81067e+06	1.49736e+06	1.45188e+06	5.8028e+06	96642.4	1.13284e+07	175734	77820.2	419855	113720	208129	35893.9	47936	35046.1	38013.9
1063	246.121	2.748	5.1726e+07	5.73516e+07	5.07726e+07	1.38118e+08	8.75646e+07	1.06282e+08	8.52077e+07	6.37659e+07	1.45324e+08	7.16159e+07	1.04084e+08	4.04536e+06	3.08441e+06	2.25947e+06	2.80224e+06
1064	246.121	1.063	6.32192e+07	6.23806e+07	6.38611e+07	4.33546e+08	1.52734e+08	2.53019e+08	4.42505e+07	6.10582e+07	8.43462e+07	9.21662e+07	7.87841e+07	1.45384e+06	1.47924e+06	1.6376e+06	1.28165e+06
1065	246.121	1.799	2.29268e+08	2.06069e+08	2.11062e+08	9.55197e+08	3.45331e+08	5.51357e+08	1.78705e+08	2.61e+08	4.29071e+08	2.77357e+08	2.88292e+08	770561	536320	776638	732632
1066	246.121	1.684	7.28599e+07	7.95456e+07	7.64323e+07	2.01605e+07	1.43443e+08	1.35357e+07	4.51242e+06	5.96017e+06	8.94058e+06	1.0504e+08	9.93698e+07	176065	188498	443342	264742
1067	246.146	3.397	3.53265e+06	3.29193e+06	3.51161e+06	119164	250345	428466	94067.4	146271	154530	128893	203006	1.15858e+07	1.25783e+07	7.69245e+06	1.20705e+07
1068	246.902	16.86	2.43421e+07	2.18669e+07	2.25989e+07	2.52481e+07	3.17751e+07	3.48045e+07	4.75659e+07	1.85928e+07	1.82529e+07	3.05877e+07	4.38061e+07	3.52177e+07	3.31835e+07	3.18697e+07	3.09777e+07
1069	247.082	1.921	2.09343e+07	2.41549e+07	2.49857e+07	2.70795e+07	1.85825e+07	2.39999e+07	1.73369e+07	2.3346e+07	1.75173e+07	1.82152e+07	2.37693e+07	2.05001e+07	1.93945e+07	2.02272e+07	2.34389e+07
1070	247.105	3.444	8.4861e+06	8.21302e+06	8.77577e+06	6.72356e+06	8.00729e+06	1.07033e+07	7.96191e+06	5.75998e+06	1.11282e+07	1.18353e+07	1.46212e+07	4.28677e+06	1.02859e+07	4.76982e+06	7.28713e+06
1071	247.12	4.961	2.45207e+06	2.2672e+06	2.53473e+06	83899.1	79355.8	91830	79557.8	69882.4	83051.3	79311	79543.6	8.17585e+06	1.16454e+07	3.67609e+06	3.63335e+06
1072	247.124	3.674	1.97896e+06	1.55641e+06	1.76175e+06	7.68679e+06	3.56055e+06	3.84626e+06	2.10785e+06	1.56412e+06	1.7594e+06	2.26161e+06	2.16936e+06	1.96187e+06	1.38181e+06	1.3115e+06	46504.5
1073	248.065	0.959	4.66788e+06	5.17385e+06	4.22778e+06	2.00828e+07	1.31393e+07	2.86371e+07	3.90361e+06	4.3565e+06	8.039e+06	1.21545e+07	1.25777e+07	341239	358484	291267	261911
1074	248.066	3.85	4.14169e+06	3.99644e+06	3.90406e+06	3.04781e+06	88770.3	1.34061e+07	98588.6	202239	111553	214989	140952	6.5136e+06	7.59912e+06	8.16144e+06	6.00974e+06
1075	248.1	1.27	2.22852e+07	2.08078e+07	2.15934e+07	8.63423e+07	3.38686e+07	5.90604e+07	1.32836e+07	1.44507e+07	2.67395e+07	1.92454e+07	2.27094e+07	281468	452986	302833	338260
1076	248.1	0.957	1.80785e+07	2.03018e+07	2.28055e+07	2.35025e+07	5.43555e+07	4.77681e+07	1.30952e+07	1.50284e+07	1.76452e+07	2.02489e+07	1.94362e+07	2.25577e+06	3.65987e+06	2.71087e+06	2.20283e+06
1077	248.108	7.124	347583	517365	359374	68059.7	93245	91299.4	91930.2	60469.7	72479.8	52079	85018.5	1.21013e+06	3.44267e+06	3.17392e+06	1.97913e+06
1078	248.126	3.36	1.01235e+06	1.19035e+06	1.09149e+06	281834	164134	130625	74309.6	71525.6	166988	96644.3	96262.6	4.9723e+06	2.1704e+06	1.82059e+06	3.25845e+06
1079	248.126	3.625	645221	628305	721781	1.08833e+06	2.05197e+06	1.29481e+06	849741	578212	594141	703410	744331	2.78853e+06	1.58187e+06	1.50696e+06	1.80966e+06
1080	248.141	6.531	4.17031e+06	3.48172e+06	3.94128e+06	60124.3	113175	62222.1	215587	157657	191930	229768	296606	1.12837e+07	8.93989e+06	1.03501e+07	1.20553e+07
1081	248.177	9.178	2.82095e+07	2.64132e+07	2.75427e+07	2.95846e+07	2.38206e+07	6.52343e+07	5.30829e+06	8.74978e+06	1.57266e+07	1.46924e+07	1.57207e+07	4.4422e+07	3.78764e+07	2.92722e+07	2.57357e+07
1082	248.177	9.05	2.569e+07	2.5793e+07	2.57586e+07	1.35583e+07	7.85906e+06	6.24131e+06	455036	847152	1.96792e+06	1.44188e+06	1.52442e+06	9.68166e+07	7.91093e+07	5.27261e+07	4.46684e+07
1083	249.03	1.375	307208	362740	352489	1.72207e+06	521724	7.60669e+06	301912	298290	396581	350236	334979	162804	289327	267606	248233
1084	249.03	1.072	1.48444e+06	1.64293e+06	1.60655e+06	5.52263e+06	2.91185e+06	1.08588e+07	1.40058e+06	1.33738e+06	1.1469e+06	1.13271e+06	1.22932e+06	1.30953e+06	1.20076e+06	1.42056e+06	1.05974e+06
1085	249.067	3.05	1.09277e+08	1.1692e+08	1.1925e+08	1.29232e+08	7.79861e+07	8.73176e+07	8.83346e+07	1.83791e+08	2.45801e+08	2.2499e+08	1.95126e+08	1.77244e+06	9.64839e+06	7.95837e+06	4.57325e+06
1086	249.067	2.96	5.70454e+06	1.52899e+07	1.67049e+07	9.55003e+07	5.00017e+07	4.71166e+06	2.21168e+07	2.44107e+07	1.17707e+08	1.13754e+08	5.14067e+07	849346	7.55923e+06	804736	1.04792e+06
1087	249.103	3.075	1.72405e+07	1.80289e+07	1.85898e+07	3.06976e+07	1.22806e+06	5.21609e+07	1.49444e+06	1.52377e+06	2.00785e+06	2.53365e+06	1.99538e+06	9.69403e+06	2.63424e+07	1.98647e+07	2.51993e+07
1088	249.136	5.404	4.75758e+07	4.70052e+07	4.72851e+07	1.4759e+06	1.85564e+06	2.02337e+06	1.06705e+06	1.54959e+06	1.8162e+06	3.06647e+06	2.84008e+06	1.20792e+08	2.21632e+08	8.03473e+07	1.30466e+08
1089	249.18	9.05	3.67094e+06	3.80344e+06	3.7227e+06	1.93099e+06	1.19252e+06	976305	653168	146498	2.59135e+06	1.93838e+06	2.44877e+06	1.43382e+07	1.13599e+07	8.17338e+06	6.84738e+06
1090	250.056	1.928	8.00055e+06	7.76773e+06	6.73334e+06	8.29509e+06	8.32416e+06	6.92657e+06	8.53693e+06	6.06355e+06	7.77913e+06	6.01057e+06	7.78137e+06	9.03738e+06	7.34523e+06	6.1509e+06	8.94215e+06
1091	250.105	1.516	1.64456e+07	1.65477e+07	1.72213e+07	3.73461e+07	600467	1.80114e+08	320417	278851	371418	376919	327981	361566	264717	404124	292130
1092	250.106	5.498	4.22683e+06	3.79141e+06	3.94093e+06	5.3276e+06	3.52952e+06	5.09552e+06	3.83892e+06	2.76586e+06	2.64946e+06	3.41214e+06	2.93542e+06	2.70955e+06	4.21754e+06	3.59025e+06	3.42929e+06
1093	250.106	2.973	1.18467e+07	1.33957e+07	1.05144e+07	735934	524036	591623	731498	378736	505026	458012	447172	5.65228e+07	4.8956e+07	5.35521e+07	8.26138e+07
1094	250.12	5.864	2.04927e+06	2.41884e+06	2.00585e+06	129404	202692	79368.3	350625	230446	514756	364574	544397	6.01772e+06	7.94323e+06	4.84914e+06	6.70165e+06
1095	250.141	3.624	7.51341e+06	6.98342e+06	8.251e+06	806579	389211	6.93437e+07	93349.7	90405.1	168815	109476	109843	2.18791e+06	4.07383e+06	1.61246e+06	1.3985e+06
1096	250.141	3.471	1.35643e+08	1.3785e+08	1.3944e+08	1.59435e+07	3.72647e+07	8.4363e+07	5.32779e+06	6.43213e+06	1.05492e+07	1.07046e+07	1.02097e+07	3.42153e+08	5.11499e+08	3.28344e+08	2.72286e+08
1097	250.156	6.401	1.18106e+07	1.15364e+07	1.13172e+07	1.41259e+06	2.46682e+06	1.27931e+06	3.29703e+06	2.38221e+06	3.91392e+06	3.91491e+06	5.12829e+06	3.29361e+07	3.07213e+07	2.01216e+07	2.61771e+07
1098	250.156	7.268	1.91483e+06	2.31554e+06	2.0499e+06	303947	363641	330588	173999	249304	291490	351511	379672	5.41561e+06	6.12815e+06	5.70714e+06	7.55778e+06
1099	250.157	6.847	1.76639e+06	1.84472e+06	1.53904e+06	100077	66774.9	65747.7	68571.9	130648	209299	136558	220439	3.99854e+06	3.63074e+06	4.26525e+06	6.11846e+06
1100	250.157	7.534	1.92301e+06	1.75337e+06	1.55412e+06	110272	85400.8	211866	274059	472614	193087	178924	340435	4.80755e+06	4.98948e+06	5.85302e+06	1.29393e+07
1101	250.193	9.578	2.827e+07	3.02899e+07	3.00842e+07	4.72896e+07	3.09245e+07	3.63329e+07	4.47501e+06	8.51047e+06	1.32266e+07	1.24744e+07	1.28272e+07	7.44168e+07	4.60787e+07	3.45521e+07	3.0047e+07
1102	250.985	1.552	1.76053e+06	178316	1.32195e+06	7.39232e+06	1.01307e+07	8.46951e+06	1.16828e+06	1.19146e+06	455224	5.71444e+06	2.53455e+06	1.37475e+06	1.74243e+06	3.45997e+06	3.0526e+06
1103	250.985	3.204	4.47599e+06	4.26719e+06	4.55262e+06	1.14897e+06	4.45328e+06	1.24573e+06	7.94765e+06	8.03028e+06	1.03503e+07	1.12491e+07	1.21977e+07	1.09177e+07	1.51775e+07	1.40854e+07	1.42852e+07
1104	251.04	3.849	4.68079e+06	4.35368e+06	4.19537e+06	3.12898e+06	121837	1.53759e+07	102478	88775.7	121826	113710	150877	5.33737e+06	6.0493e+06	6.49121e+06	4.49623e+06
1105	251.065	1.009	9.30158e+06	8.96522e+06	1.05057e+07	1.35489e+08	3.8853e+07	2.1429e+08	7.15273e+06	6.16238e+06	1.03202e+07	1.17153e+07	1.13826e+07	1.44822e+06	1.37519e+06	2.17032e+06	1.32796e+06
1106	251.065	1.336	7.95629e+06	1.02802e+07	7.75197e+06	7.39769e+07	1.76581e+07	7.37612e+07	1.12157e+07	7.59003e+06	1.06743e+07	7.43021e+06	9.47176e+06	393000	1.86469e+06	2.1883e+06	1.00264e+06
1107	251.115	3.845	1.06102e+07	1.07932e+07	1.11201e+07	73334	64002.8	1.27418e+06	71081.7	61577.4	80429.1	116683	97538.5	5.52998e+07	3.30782e+07	2.30664e+07	1.8425e+07
1108	251.115	4.127	2.87412e+06	2.70358e+06	2.86447e+06	32461.4	28849.5	94187.8	26371	26353.2	30411.1	28593.5	27641.4	1.51747e+07	1.29041e+07	3.57941e+06	2.84328e+06
1109	251.152	9.505	5.09398e+07	5.27088e+07	5.42629e+07	6.7063e+07	5.45661e+07	6.31242e+07	6.63957e+07	5.43454e+07	6.60358e+07	5.63545e+07	6.32213e+07	6.53467e+07	7.28188e+07	5.58017e+07	5.93689e+07
1110	251.152	9.614	1.676e+07	7.04042e+06	7.21686e+06	5.57355e+06	1.5548e+07	4.22068e+06	5.83343e+06	1.63374e+07	6.2892e+06	2.5068e+07	1.80104e+07	4.42028e+06	6.00654e+06	1.2051e+07	6.12329e+06
1111	252.084	1.322	2.13277e+06	2.44059e+06	2.91302e+06	4.2873e+06	276614	6.36883e+07	362629	265929	341195	691474	834776	263207	277734	271908	226699
1112	252.084	1.006	1.57853e+07	1.63092e+07	2.17152e+07	4.9929e+07	5.95159e+06	3.29478e+08	3.34944e+06	2.19792e+06	3.5697e+06	4.41527e+06	2.98887e+06	1.38274e+06	1.31301e+06	1.04935e+06	1.26791e+06
1113	252.085	3.938	8.9902e+06	8.24641e+06	8.80438e+06	1.29047e+06	7.26559e+06	8.13207e+06	8.64202e+06	6.90806e+06	1.08966e+07	1.44866e+07	1.60419e+07	3.95777e+06	2.23604e+07	8.7184e+06	6.04958e+06
1114	252.111	1.5	2.74745e+06	2.95369e+06	2.81171e+06	2.61492e+06	1.67246e+06	7.40942e+06	7.98331e+06	6.54498e+06	5.09162e+06	2.33696e+06	4.64178e+06	65748.4	81185.2	71136.1	70628.4
1115	252.111	2.339	7.95841e+06	8.86597e+06	8.29945e+06	797109	9.39951e+06	8.95693e+06	2.1175e+07	1.80252e+07	1.91426e+07	7.58229e+06	1.9112e+07	76125.9	217578	84066.1	84722.8
1116	252.121	1.807	1.65155e+08	1.60255e+08	1.59602e+08	9.87711e+08	2.63706e+06	6.5688e+08	1.82794e+06	2.16283e+06	2.58197e+06	3.50638e+06	4.97803e+06	506052	490685	478562	475417
1117	252.121	1.048	3.11694e+06	3.88173e+06	3.15014e+06	1.54098e+07	2.32598e+06	1.15148e+07	4.4194e+06	3.84594e+06	2.82799e+06	2.86638e+06	2.56595e+06	3.67039e+06	3.48531e+06	2.78545e+06	3.3656e+06
1118	252.136	6.876	2.45099e+06	2.09572e+06	2.70521e+06	301521	250785	180537	172698	275814	223258	672553	475827	7.44495e+06	7.1036e+06	5.96482e+06	1.03987e+07
1119	252.136	6.009	4.41904e+06	3.46659e+06	3.43033e+06	101342	602313	506849	598949	386452	781383	1.37678e+06	620191	1.12221e+07	1.56984e+07	1.35582e+07	1.58106e+07
1120	252.172	7.436	5.73175e+06	7.97576e+06	8.01223e+06	190810	128490	260270	268831	379652	378547	286765	148924	2.4942e+07	2.91064e+07	1.94473e+07	2.43912e+07
1121	252.172	6.7	8.20618e+07	9.15305e+07	8.61748e+07	4.15545e+07	9.2075e+07	4.52677e+07	8.88938e+07	5.7415e+07	1.1193e+08	9.86081e+07	1.26495e+08	1.01402e+08	1.23461e+08	1.03213e+08	1.05473e+08
1122	252.208	10.15	7.71984e+07	7.43339e+07	7.61495e+07	6.32427e+07	5.60087e+07	5.81643e+07	2.24403e+07	4.33495e+07	5.43204e+07	5.5422e+07	5.30188e+07	1.39776e+08	9.04341e+07	6.9832e+07	9.24948e+07
1123	252.208	10.489	3.51725e+06	3.35498e+06	3.46408e+06	1.57858e+06	1.06762e+06	1.0308e+06	287707	620994	657094	586046	588816	8.63272e+06	1.27783e+07	8.72334e+06	1.03654e+07
1124	253.058	3.417	3.51504e+06	3.01953e+06	3.1617e+06	5.64444e+06	4.08721e+06	1.82778e+06	2.61114e+06	5.62983e+06	8.99103e+06	1.21485e+07	5.46978e+06	63594	186494	97175.9	162054
1125	253.092	3.63	3.66304e+06	3.39619e+06	3.17286e+06	3.21927e+06	1.69916e+06	1.63274e+06	1.54641e+06	5.34036e+06	6.69192e+06	8.46126e+06	4.34975e+06	2.10561e+06	7.41363e+06	5.91596e+06	9.46003e+06
1126	253.092	3.547	2.31743e+06	2.27637e+06	2.36098e+06	1.48435e+06	819918	702957	1.34367e+06	3.08756e+06	3.7259e+06	4.83271e+06	3.37622e+06	465589	2.32707e+06	2.0802e+06	2.39849e+06
1127	253.095	2.966	7.50633e+06	4.67165e+06	6.83827e+06	1.83373e+07	569768	3.49704e+07	1.20103e+06	1.38086e+06	849949	1.24043e+06	727569	4.07005e+06	7.04488e+06	3.4256e+06	3.7966e+06
1128	253.095	3.06	1.38907e+07	1.72723e+07	1.84316e+07	4.07038e+07	1.22658e+06	6.26618e+07	1.80962e+06	2.612e+06	2.78184e+06	3.25738e+06	1.95855e+06	7.07873e+06	7.04488e+06	6.78919e+06	7.51278e+06
1129	253.095	3.42	1.10992e+06	1.21601e+06	1.11071e+06	266935	227513	834217	383172	339500	559448	568544	600994	2.13808e+06	3.96831e+06	2.20006e+06	2.57995e+06
1130	254.115	5.343	2.67615e+06	3.14666e+06	2.44551e+06	59383.5	304104	34372.6	28957.5	34664.9	28773	79506.2	29526.2	6.88054e+06	1.6192e+07	7.41945e+06	6.89235e+06
1131	254.115	4.731	2.06607e+06	2.28724e+06	2.54656e+06	40864.2	36294.5	40229.3	35537.9	86072.2	36585.9	32695.4	148612	1.00328e+07	7.26647e+06	6.44472e+06	8.01358e+06
1132	254.115	4.027	817508	863259	687211	55085.6	49232.5	62193.3	51833.5	44736.5	167818	70249.1	56039.9	1.64706e+06	5.78641e+06	3.83467e+06	4.95716e+06
1133	254.115	4.391	7.39846e+06	6.78034e+06	7.07362e+06	732299	467992	733073	401089	457362	724365	668569	754568	2.18887e+07	2.44903e+07	2.15339e+07	2.56673e+07
1134	254.151	5.781	6.50173e+06	6.42054e+06	5.97254e+06	1.20196e+06	1.37286e+06	1.09094e+06	1.51069e+06	1.6351e+06	2.08864e+06	2.65511e+06	2.15448e+06	9.88848e+06	1.6587e+07	8.63956e+06	1.20023e+07
1135	254.152	6.305	2.38651e+06	2.22131e+06	1.99013e+06	274674	450698	167533	422864	362962	578477	513666	640130	8.26999e+06	1.04263e+07	5.73465e+06	9.83602e+06
1136	254.188	7.173	7.61879e+06	6.72953e+06	6.63934e+06	299428	642314	349554	532288	157405	317485	166540	621952	2.24651e+07	2.41176e+07	1.6131e+07	1.78542e+07
1137	254.188	6.839	1.50151e+06	1.36696e+06	1.54243e+06	34773.1	35798.6	36203.2	37018.5	79281.3	33201	69810.9	91511.1	4.75789e+06	4.31096e+06	3.11952e+06	3.07306e+06
1138	254.224	10.813	3.66708e+08	3.40058e+08	3.41346e+08	3.76181e+08	3.66161e+08	3.21678e+08	1.80534e+08	1.99506e+08	2.93963e+08	2.42202e+08	2.64558e+08	7.63088e+08	5.65131e+08	4.33702e+08	5.77287e+08
1139	254.224	11.161	6.31335e+06	7.62991e+06	7.35714e+06	6.3075e+06	8.72886e+06	4.35538e+06	5.02304e+06	5.44695e+06	8.11354e+06	7.13714e+06	8.48168e+06	8.28086e+06	8.51864e+06	7.15492e+06	8.11199e+06
1140	254.224	10.959	4.32671e+07	4.68397e+07	4.88488e+07	4.38144e+07	3.44571e+07	3.43638e+07	2.13401e+07	6.22118e+07	2.82316e+07	2.15611e+07	8.2323e+07	1.75347e+08	1.23369e+08	1.16931e+08	1.22477e+08
1141	255.074	1.054	1.05426e+07	9.38497e+06	1.26719e+07	7.27307e+07	5.56787e+07	8.793e+07	1.32883e+07	6.85048e+06	8.75164e+06	6.70699e+06	6.07313e+06	4.78845e+06	4.54699e+06	3.63394e+06	4.39081e+06
1142	255.074	4.643	1.10068e+06	1.09752e+06	1.15836e+06	281236	1.19671e+06	350876	3.12592e+06	1.83401e+06	2.26924e+06	3.25033e+06	2.56253e+06	84914.5	49038	85163.2	36466.1
1143	255.074	3.857	2.34108e+06	2.17826e+06	2.43094e+06	2.95626e+06	4.18492e+06	1.62367e+06	4.55849e+06	4.25343e+06	5.07446e+06	5.01917e+06	5.11671e+06	122527	92284.3	75678.9	131216
1144	255.108	3.706	4.0034e+06	4.08286e+06	3.80787e+06	9.30685e+06	5.12901e+06	8.33311e+06	1.74365e+06	3.17764e+06	4.69867e+06	5.28226e+06	4.67565e+06	143310	396863	280320	353243
1145	255.183	7.323	766640	611682	745818	44000.4	42135.1	165325	64964.4	52731.7	178815	61928	98856.5	1.25938e+06	4.35038e+06	1.75997e+06	1.53934e+06
1146	256.048	4.297	2.31278e+06	2.7065e+06	2.10819e+06	728962	7.87402e+06	1.70482e+06	1.59053e+06	2.23102e+06	3.27154e+06	4.26389e+06	3.75939e+06	64595.3	73685.9	59537.8	63654.2
1147	256.059	3.677	1.31446e+06	1.6143e+06	1.50007e+06	287108	2.29121e+06	221062	4.26064e+06	2.00742e+06	2.34017e+06	2.29206e+06	2.7387e+06	621334	488175	230416	408157
1148	256.095	3.079	5.66644e+06	5.2104e+06	5.59603e+06	3.98436e+06	1.86992e+06	3.50941e+06	1.9296e+06	2.024e+06	2.84132e+06	2.00501e+06	1.86176e+06	1.14071e+07	1.31906e+07	7.77932e+06	8.56887e+06
1149	256.096	3.313	2.58588e+07	2.22107e+07	2.08092e+07	1.52925e+07	1.5902e+07	1.99662e+07	2.44491e+07	2.7075e+07	2.92681e+07	2.51985e+07	2.46494e+07	2.69115e+07	2.88932e+07	2.19659e+07	2.11025e+07
1150	256.131	4.596	2.67198e+06	2.77974e+06	3.19983e+06	328817	957764	672040	428818	497527	693457	770548	807455	1.69994e+07	1.11088e+07	9.06687e+06	1.44185e+07
1151	256.131	3.939	2.24666e+06	2.80789e+06	2.41997e+06	230813	161549	227650	221000	201708	268267	281859	282843	7.11201e+06	1.14709e+07	9.02983e+06	1.21265e+07
1152	256.167	6.667	903862	1.38011e+06	897557	440705	395625	575563	165265	541529	742178	818416	1.3186e+06	3.83974e+06	6.96697e+06	3.70752e+06	4.4662e+06
1153	256.178	3.473	1.14243e+06	1.34932e+06	1.13005e+06	56798.2	49987.3	415534	41523	36746.8	51060.9	42809.6	43800.7	3.6067e+06	5.11427e+06	3.91682e+06	3.56243e+06
1154	256.204	8.574	1.07283e+06	912514	1.18337e+06	573045	395596	542616	295130	479198	336716	462230	329369	3.94749e+06	3.95176e+06	4.97768e+06	3.69235e+06
1155	256.204	8.244	2.71615e+06	2.17574e+06	1.87812e+06	459367	610468	530700	87984.2	439230	429911	544352	526549	8.83281e+06	8.04571e+06	1.14398e+07	8.55678e+06
1156	256.204	8.356	1.18983e+06	563816	1.089e+06	189610	225645	298755	181285	193069	213118	160391	189356	2.98771e+06	1.11111e+06	1.86527e+06	1.53649e+06
1157	256.204	8.816	481917	394246	462496	440353	376404	173417	79454.9	478850	109531	431402	168155	2.84842e+06	1.38558e+06	1.31806e+06	1.08077e+06
1158	256.204	9.438	1.08105e+06	1.1925e+06	1.09084e+06	192049	453050	194630	243296	323252	683401	702347	488778	2.47619e+06	2.81475e+06	3.23865e+06	3.89223e+06
1159	256.24	11.444	6.06197e+07	6.58772e+07	5.96792e+07	6.79106e+07	1.16669e+08	4.62383e+07	7.19901e+07	7.10267e+07	1.00349e+08	9.79945e+07	1.51333e+08	2.71531e+07	2.94852e+07	2.63812e+07	3.02563e+07
1160	256.24	11.544	4.9312e+08	4.72756e+08	4.13916e+08	4.86647e+08	7.10876e+08	4.56422e+08	3.66301e+08	4.33908e+08	5.21216e+08	5.25311e+08	5.98455e+08	5.03549e+08	5.03345e+08	4.61866e+08	5.42264e+08
1161	256.24	11.141	2.07314e+07	2.05611e+07	2.00942e+07	1.09488e+07	7.91298e+06	1.00014e+07	3.49376e+06	3.88607e+06	5.28537e+06	4.94366e+06	5.58781e+06	7.61012e+07	6.94939e+07	5.25397e+07	4.64791e+07
1162	256.829	2.605	3.15119e+06	4.1747e+06	4.46585e+06	2.64868e+06	5.02964e+06	3.66303e+06	6.01501e+06	1.59252e+07	5.83851e+06	6.95567e+06	9.1902e+06	3.7667e+06	4.22306e+06	297566	4.04346e+06
1163	256.998	2.91	934655	1.07938e+06	1.12568e+06	130957	811980	453351	1.11227e+06	1.34786e+06	793304	824007	1.00485e+06	3.78393e+06	4.79512e+06	4.86689e+06	4.00281e+06
1164	257.005	4.07	1.15354e+06	1.20529e+06	1.19394e+06	376754	1.00618e+06	30952.5	1.0594e+06	28407.5	885282	1.26511e+06	33317.9	2.13333e+06	2.90459e+06	3.77572e+06	4.03186e+06
1165	257.066	0.978	5.21093e+07	4.69672e+07	4.48121e+07	8.34685e+07	9.41011e+07	7.67943e+07	4.36167e+07	4.25285e+07	6.55776e+07	9.9118e+07	9.60576e+07	7.40145e+06	1.13314e+07	8.33041e+06	1.02368e+07
1166	257.199	7.843	955534	977773	1.07562e+06	33280.7	34936.5	33058.2	33100.2	32280.8	32956.6	38025.4	35368.5	742245	6.0219e+06	4.42188e+06	1.99176e+06
1167	257.199	7.356	1.08656e+07	1.10313e+07	1.16107e+07	799553	636026	300631	437243	710528	1.49084e+06	1.32789e+06	934411	3.7889e+07	4.40581e+07	1.94288e+07	2.47815e+07
1168	258.035	1.392	5.07864e+06	5.51729e+06	5.41966e+06	5.83756e+06	3.82008e+06	2.00156e+06	3.80111e+06	6.90323e+06	8.17153e+06	6.93618e+06	5.22662e+06	1.07776e+06	9.30592e+06	7.56533e+06	6.74733e+06
1169	258.082	3.703	3.41625e+06	2.86767e+06	3.29041e+06	1.15623e+07	4.17369e+06	1.16658e+07	1.55691e+06	2.06669e+06	3.47504e+06	3.59967e+06	3.10908e+06	117044	266954	189919	139434
1170	258.082	3.594	1.55776e+06	1.20279e+06	1.08216e+06	4.0687e+06	1.0911e+06	3.22265e+06	658899	784339	1.22386e+06	1.23959e+06	3.10172e+06	842818	1.07029e+06	780532	799793
1171	258.085	1.004	6.16707e+06	5.80547e+06	5.74849e+06	4.26407e+07	4.3293e+07	3.49997e+07	3.11295e+06	3.94508e+06	7.19694e+06	8.44294e+06	9.96839e+06	1.36434e+06	1.29554e+06	964701	1.25105e+06
1172	258.085	1.666	9.37975e+06	9.90546e+06	8.77955e+06	9.79127e+06	4.5092e+06	3.95037e+06	529813	530001	500396	776851	765447	1.50454e+07	2.76591e+07	2.3148e+07	2.60162e+07
1173	258.1	3.947	7.75604e+06	7.95408e+06	8.10657e+06	375989	405305	652065	237093	275274	389662	228388	327115	1.75598e+07	2.58851e+07	1.79708e+07	2.77792e+07
1174	258.146	3.625	3.2962e+06	3.9634e+06	4.93886e+06	770431	141043	554053	215824	456828	583345	552981	281261	2.05629e+07	9.71794e+06	6.37414e+06	8.41925e+06
1175	258.183	6.253	1.70541e+06	1.81979e+06	2.46489e+06	337584	791956	7.05646e+06	540578	439573	591162	668937	611723	1.80263e+06	3.95614e+06	2.13158e+06	4.69041e+06
1176	258.183	7.073	5.66142e+06	6.38392e+06	6.55142e+06	1.06167e+06	841998	1.47427e+06	955377	1.3695e+06	819263	1.04724e+06	1.03648e+06	1.41075e+07	1.98049e+07	1.50206e+07	1.5444e+07
1177	258.183	5.96	954185	330223	861221	508507	698136	6.65499e+06	345028	542401	656656	663452	642917	3.86821e+06	4.83626e+06	2.67312e+06	3.33955e+06
1178	258.219	9.527	2.46001e+06	2.78485e+06	2.33238e+06	2.93913e+06	1.21442e+06	3.87422e+06	1.40092e+06	1.55886e+06	2.53482e+06	2.39844e+06	1.64699e+06	3.27314e+06	3.20933e+06	3.29419e+06	3.63841e+06
1179	258.219	10.095	787098	991321	928460	244949	761647	219784	451429	621499	897734	646009	878155	1.42387e+06	3.14097e+06	2.99204e+06	1.76195e+06
1180	258.219	8.303	4.09434e+06	4.04543e+06	3.81088e+06	715926	606108	668880	580547	453613	820477	840614	1.01661e+06	5.65064e+06	9.80519e+06	1.2905e+07	1.24703e+07
1181	258.219	8.7	1.53283e+06	1.68384e+06	1.65932e+06	211092	280605	158951	264351	213855	441032	324882	407548	2.69611e+06	5.22689e+06	5.40078e+06	4.84126e+06
1182	258.219	7.943	1.75099e+06	1.97281e+06	1.54876e+06	189331	258969	281626	105146	50971.1	246247	188330	316205	4.71809e+06	4.93709e+06	5.34809e+06	4.67776e+06
1183	258.219	8.058	1.16261e+06	1.10456e+06	1.08327e+06	484536	270763	1.03976e+06	329669	462339	337977	298463	313795	745694	4.28825e+06	4.74835e+06	6.25679e+06
1184	258.234	10.334	9.50594e+06	7.47982e+06	6.98455e+06	1.32003e+07	1.09651e+07	8.66322e+06	8.032e+06	9.88215e+06	1.22389e+07	1.12293e+07	1.15646e+07	3.67981e+06	5.21514e+06	4.79118e+06	4.80168e+06
1185	258.954	16.466	2.74127e+07	2.94943e+07	2.5741e+07	2.81146e+07	2.39882e+07	2.79534e+07	3.03709e+07	3.9375e+07	3.09317e+07	2.57004e+07	2.71829e+07	1.55385e+07	2.66819e+07	2.60574e+07	3.21527e+07
1186	259.045	1.262	1.80494e+07	1.75316e+07	1.65673e+07	1.30084e+07	2.35147e+07	1.55573e+07	1.69578e+07	1.32281e+07	2.16383e+07	1.56428e+07	2.84283e+07	1.40771e+07	3.92984e+06	5.54616e+06	8.47461e+06
1187	259.051	3.101	2.33593e+06	2.17584e+06	2.06462e+06	190196	119022	143103	86619.7	103318	126190	116001	114681	562074	8.51638e+06	7.25796e+06	8.82458e+06
1188	259.082	3.304	2.68981e+06	2.95158e+06	2.59642e+06	2.18908e+06	3.02998e+06	2.19552e+06	1.46174e+06	1.59547e+06	1.32502e+06	1.57401e+06	1.6778e+06	1.3436e+06	5.15102e+06	3.44286e+06	4.33299e+06
1189	259.153	1.898	2.05086e+07	1.41746e+07	1.1703e+07	4.19033e+06	5.53631e+07	1.69399e+07	2.50653e+07	1.92398e+07	2.97536e+07	8.90015e+06	3.23891e+07	157481	143428	136288	137587
1190	259.178	5.291	3.71614e+06	3.88926e+06	3.97401e+06	71644.8	71647	77608.4	64750.5	59676.5	63591	64388.6	68569.4	1.70959e+07	9.57411e+06	8.54655e+06	7.69032e+06
1191	260.079	3.281	1.92026e+06	2.0584e+06	1.98004e+06	475987	4.04531e+06	2.04619e+06	1.55818e+06	1.68388e+06	1.88628e+06	1.92916e+06	2.00049e+06	979543	1.32543e+06	686521	1.34213e+06
1192	260.083	1.765	5.61609e+06	5.3667e+06	5.71883e+06	1.25832e+07	5.69449e+06	6.86574e+06	3.36514e+06	3.65639e+06	5.4698e+06	3.71083e+06	5.32817e+06	7.5042e+06	5.8889e+06	2.83189e+06	3.66672e+06
1193	260.083	2.936	7.34373e+06	8.31325e+06	6.94656e+06	9.71072e+06	1.27007e+07	7.80904e+06	1.16238e+07	7.1493e+06	1.71571e+07	5.17208e+06	1.16772e+07	200127	80092.2	83438.7	72243.3
1194	260.116	4.37	2.31493e+06	2.55158e+06	2.51175e+06	6.05378e+06	2.48456e+06	3.73194e+06	632367	1.15287e+06	1.67784e+06	1.80702e+06	1.61745e+06	1.66741e+06	4.5094e+06	2.56328e+06	3.13844e+06
1195	260.126	3.705	612689	743154	672260	110135	63146.6	105767	58066	59276.9	75333	65976.9	65528.1	5.30914e+06	2.14469e+06	1.62665e+06	3.03929e+06
1196	260.126	3.024	2.50262e+06	1.8981e+06	2.16279e+06	890524	634115	715900	385134	458294	611112	554222	587341	1.91606e+07	1.45682e+07	1.1717e+07	1.31623e+07
1197	260.137	3.397	1.14823e+07	1.03225e+07	1.04934e+07	7.31236e+07	6.91871e+06	8.69519e+07	4.04044e+06	2.67796e+06	6.74404e+06	3.9251e+06	6.40902e+06	478827	555066	269647	546141
1198	260.137	1.35	1.46471e+06	1.1836e+06	1.90181e+06	9.19665e+06	1.5717e+07	3.79533e+06	1.91918e+06	2.89436e+06	3.60808e+06	2.79722e+06	3.51335e+06	129502	989562	126636	124660
1199	260.137	1.003	1.10944e+06	690124	630756	1.09411e+07	9.5407e+06	1.32434e+07	826834	719545	800630	697888	2.0276e+06	686701	652073	521136	629677
1200	260.137	1.923	2.38623e+07	2.20237e+07	2.33942e+07	6.3571e+06	4.58995e+07	3.12255e+07	4.58344e+07	3.43929e+07	1.76515e+07	1.63828e+07	4.51677e+07	196970	179393	170463	172088
1201	260.137	3.004	9.32689e+08	9.06082e+08	9.23881e+08	3.95333e+09	1.62189e+09	1.50769e+09	1.21568e+09	1.50926e+09	1.45741e+09	1.35756e+09	1.05495e+09	2.50454e+06	1.35652e+07	3.78006e+06	4.66744e+06
1202	260.137	2.921	6.11329e+08	6.1148e+08	5.90468e+08	1.28494e+09	8.28709e+08	9.02874e+08	4.78343e+08	6.31431e+08	8.78485e+08	8.497e+08	7.18923e+08	4.38108e+06	4.95334e+06	2.24894e+06	3.73362e+06
1203	260.137	2.347	1.9239e+07	1.99788e+07	1.84889e+07	5.87751e+06	5.02485e+07	6.95334e+06	3.82728e+07	2.69245e+07	4.46562e+07	1.23854e+07	4.00555e+07	213809	201750	118310	75125.7
1204	260.162	3.767	2.15103e+06	2.21739e+06	1.67534e+06	117246	65232.1	205211	99250.8	74059.6	83595.1	91850	103346	9.03011e+06	4.45539e+06	3.40162e+06	4.85948e+06
1205	260.198	6.632	734499	707076	753324	2.68105e+06	2.4709e+06	1.76496e+06	679195	336150	690832	789387	520844	3.04074e+06	251752	901817	998968
1206	260.198	5.575	3.96865e+06	3.62238e+06	3.62314e+06	32499.8	36739.3	5.02942e+07	81112.5	25082	28449.6	27671.9	27796.3	117272	1.23486e+06	136282	390680
1207	261.074	3.774	734932	928220	882659	8.08498e+06	101040	3.36149e+06	153733	125774	266868	143990	160077	116890	144550	120964	123732
1208	261.097	0.959	6.44697e+07	6.1366e+07	6.28494e+07	8.2606e+07	7.85904e+07	8.84457e+07	6.08624e+07	5.6364e+07	8.6898e+07	9.40285e+07	9.98246e+07	4.13188e+07	1.09542e+07	1.78414e+07	1.54431e+07
1209	261.103	3.565	3.14806e+06	3.06552e+06	3.48237e+06	111784	255465	162833	150613	84227.3	298379	243246	175948	1.38636e+07	6.53979e+06	4.82709e+06	5.75431e+06
1210	261.111	2.978	9.08574e+06	8.89587e+06	9.30026e+06	1.17438e+06	1.70995e+07	1.6455e+07	1.64697e+07	1.31369e+07	7.6621e+06	6.81435e+06	1.00124e+07	126909	125842	78203.7	109659
1211	261.111	2.859	1.10101e+07	1.14869e+07	1.0978e+07	5.53744e+06	1.77643e+07	5.08644e+06	2.65722e+07	1.9015e+07	2.26938e+07	1.63647e+07	2.12518e+07	99321.5	85360.8	70279.8	70898.7
1212	261.136	5.779	1.13882e+06	1.14001e+06	1.2383e+06	32481	30941.2	30070.8	29706.4	26596.7	30789.7	29310	32384.7	4.31845e+06	4.25037e+06	2.2823e+06	2.40562e+06
1213	261.14	2.918	6.77593e+07	7.07163e+07	1.73547e+08	1.52707e+08	9.58173e+07	1.22812e+08	1.34411e+08	6.80672e+07	1.01784e+08	9.77933e+07	8.26766e+07	699548	392892	281374	902780
1214	262.048	2.749	1.2403e+07	1.36915e+07	1.3942e+07	1.3182e+07	1.29223e+07	1.30084e+07	8.05187e+06	1.09387e+07	9.42471e+06	1.32312e+07	1.18414e+07	6.15301e+06	7.92333e+06	6.67826e+06	7.62576e+06
1215	262.08	1.263	3.57242e+06	3.29819e+06	2.98701e+06	8.94889e+06	7.813e+06	1.62918e+07	2.97078e+06	2.35346e+06	3.76206e+06	2.01715e+06	4.57759e+06	453190	418055	427307	633923
1216	262.098	3.02	340064	411900	395970	2.26453e+06	1.13171e+06	6.14957e+06	163226	192775	212155	192405	187852	97732.4	93112	70431.2	78631.9
1217	262.131	3.226	1.39067e+07	1.45581e+07	1.41848e+07	1.77045e+07	1.4474e+07	2.55219e+07	2.19534e+07	1.86714e+07	2.43785e+07	8.485e+06	2.32674e+07	526007	356485	339863	472750
1218	262.135	2.79	2.07148e+06	2.12106e+06	2.09846e+06	4.10218e+06	1.47905e+06	6.40253e+06	4.42253e+06	2.31193e+06	4.53475e+06	1.09022e+06	4.5454e+06	57869.2	71517.4	64695.5	68071.3
1219	262.135	3.059	1.81029e+06	1.94217e+06	2.28922e+06	159016	653171	1.00786e+06	6.88567e+06	4.86697e+06	6.01483e+06	1.43129e+06	5.45775e+06	37436.2	49995.8	36552	42220.8
1220	262.141	4.046	2.7993e+06	2.66181e+06	2.41802e+06	7.48188e+06	7.61246e+06	5.09204e+06	3.48253e+06	3.48937e+06	3.53525e+06	5.55276e+06	2.52627e+06	3.79917e+06	6.39669e+06	1.03366e+07	4.18761e+06
1221	262.141	3.512	861888	1.09914e+06	976029	303681	181970	257319	120878	126503	185324	298949	208957	1.9467e+06	3.93441e+06	2.384e+06	2.58464e+06
1222	262.157	6.988	1.81971e+06	2.34803e+06	2.15835e+06	78293.5	90450.3	89648.3	137922	139538	293005	543500	113584	4.85404e+06	4.79801e+06	7.30436e+06	9.33979e+06
1223	262.193	9.557	3.43847e+06	3.01115e+06	3.19864e+06	2.03342e+06	1.71927e+06	1.58402e+06	728774	766627	1.45151e+06	1.65143e+06	1.6695e+06	6.66248e+06	8.50612e+06	5.58078e+06	5.58513e+06
1224	262.949	1.286	4.02018e+06	3.82683e+06	3.19512e+06	582131	1.87614e+06	534813	5.53721e+06	6.06607e+06	5.6913e+06	2.1593e+06	4.59464e+06	1.30919e+07	4.41017e+06	6.48803e+06	7.92469e+06
1225	263.032	3.976	600438	590623	800819	932807	197779	5.88523e+06	79533.2	165922	299718	377288	270139	65637.2	160661	128320	63863.9
1226	263.046	1.425	1.27623e+06	1.14886e+06	1.30548e+06	3.96892e+06	2.90535e+06	7.40431e+06	489469	498472	606615	921760	1.00046e+06	117012	333030	253319	222979
1227	263.137	1.381	1.89577e+06	1.96736e+06	1.72553e+06	6.92959e+06	4.07948e+06	6.84344e+06	2.72811e+06	2.4638e+06	3.31007e+06	4.10659e+06	4.9104e+06	145587	258729	239305	294126
1228	263.137	1.492	5.98015e+06	6.08181e+06	6.30849e+06	7.86858e+06	6.69295e+06	6.84344e+06	8.31403e+06	7.22175e+06	1.08428e+07	1.10192e+07	1.22146e+07	80030.6	1.08557e+06	1.24981e+06	1.01301e+06
1229	263.152	5.949	3.75092e+07	3.51843e+07	3.78502e+07	81905.1	80549.1	88738.6	68923.1	68696.7	73545.1	76545.7	78296.3	1.80682e+08	1.51736e+08	3.22276e+07	5.49869e+07
1230	264.111	3.514	1.38326e+06	1.26937e+06	1.41765e+06	2.51662e+06	778520	1.10272e+07	448485	223728	607766	376499	493640	42204.9	794278	625089	576700
1231	264.147	3.116	6.97322e+06	6.10833e+06	6.89251e+06	3.4897e+06	4.58636e+06	6.83511e+06	1.68516e+07	1.25027e+07	1.53895e+07	5.40588e+06	1.35782e+07	3.35329e+06	161337	137263	131881
1232	264.172	6.661	726071	748198	765403	33558.3	35130.8	137983	382829	31621.9	103635	162644	628751	4.37807e+06	2.11618e+06	1.55677e+06	1.22057e+06
1233	264.172	7.389	673251	468110	460389	100838	49107.4	43412.6	48527.6	48765.6	100951	130677	151399	1.10565e+06	1.24826e+06	1.88216e+06	3.24649e+06
1234	264.172	8.121	862590	715939	938464	1.30012e+06	30850.6	516820	26867.4	26073.1	541161	30239.9	202236	1.90704e+06	1.89949e+06	2.44904e+06	3.43805e+06
1235	264.209	10.004	5.06944e+06	5.13879e+06	4.95324e+06	2.2473e+06	2.27133e+06	4.02898e+06	1.49925e+06	1.51634e+06	2.17979e+06	2.26422e+06	2.81425e+06	1.5566e+07	1.2961e+07	9.13783e+06	8.70231e+06
1236	265.095	3.771	2.2434e+07	2.3171e+07	2.30738e+07	1.39437e+07	8.28872e+06	9.19497e+06	1.00012e+07	2.08054e+07	2.98809e+07	2.86082e+07	1.83601e+07	1.04216e+07	5.45279e+07	4.80694e+07	4.02135e+07
1237	265.095	3.922	1.26964e+06	1.21202e+06	1.18552e+06	72652	50850.1	56081.3	69563.2	88755.9	81635.4	202730	89029.2	4.97155e+06	5.34669e+06	1.53643e+06	2.1377e+06
1238	265.131	4.369	1.74679e+07	1.93879e+07	1.73467e+07	94881.6	84160.2	92513.4	137742	91514.5	87794.2	287580	224560	8.4374e+07	4.16721e+07	3.10629e+07	1.59136e+07
1239	265.165	5.68	1.32349e+07	1.33377e+07	1.24873e+07	1.83981e+07	1.59191e+07	1.67542e+07	1.37958e+07	1.45779e+07	1.29195e+07	1.61401e+07	1.24093e+07	8.63624e+06	1.09683e+07	1.12652e+07	8.41805e+06
1240	266.09	3.106	1.86152e+06	1.73186e+06	1.58953e+06	1.02628e+06	1.77511e+06	904427	3.47117e+06	3.01645e+06	3.53619e+06	4.29981e+06	4.5191e+06	55813.1	63617.8	48782.1	57187.9
1241	266.111	3.793	392647	340428	436651	5.55584e+06	44827.1	1.9333e+06	68204.5	50893.3	145767	124521	71018.9	51858.9	52730.3	41599.6	54894.4
1242	266.115	3.751	1.59436e+06	1.68828e+06	1.83294e+06	351556	201566	337611	252700	188561	212839	233857	263127	1.17392e+07	5.00782e+06	4.08954e+06	5.49861e+06
1243	266.126	1.577	2.46607e+06	2.72321e+06	2.62786e+06	9.87798e+06	1.78552e+06	1.0158e+07	4.67298e+06	3.29188e+06	4.09256e+06	1.71531e+06	3.26874e+06	164602	79508.4	74003.1	69555.6
1244	266.126	2.567	617711	5.03699e+06	677718	2.63649e+07	3.6675e+06	2.06688e+06	8.49899e+06	5.84447e+06	8.31696e+06	3.10896e+06	6.53238e+06	83851.6	413230	377663	220760
1245	266.126	2.702	1.14347e+07	1.18468e+07	1.09858e+07	5.01334e+07	1.11217e+07	4.21579e+07	1.49262e+07	1.16708e+07	1.55804e+07	6.12913e+06	1.42527e+07	1.08315e+06	1.12183e+06	817013	1.42566e+06
1246	266.149	8.202	5.15914e+06	3.32995e+06	3.92453e+06	810141	1.25041e+06	454097	1.32994e+06	1.77605e+06	3.36804e+06	2.31731e+06	2.43467e+06	2.54337e+06	7.9066e+06	4.25117e+06	5.17677e+06
1247	266.152	5.291	4.68392e+06	4.66363e+06	4.50963e+06	76419.8	144047	56097.5	102105	87505.4	213290	90359.4	193011	2.06143e+07	1.59501e+07	1.31878e+07	1.87056e+07
1248	266.152	6.392	2.40975e+06	2.32871e+06	2.51199e+06	175569	180536	126010	323046	103864	131025	113597	172639	1.19951e+07	9.54357e+06	5.39289e+06	9.10531e+06
1249	266.155	10.98	2.20298e+08	2.97007e+08	3.24331e+08	2.22187e+08	3.03681e+08	2.37626e+08	1.88296e+08	1.98956e+08	1.491e+08	1.8361e+08	1.63502e+08	1.23272e+08	1.30512e+08	1.77368e+08	1.01413e+08
1250	266.155	11.658	4.83986e+06	3.17956e+06	2.6951e+06	3.26688e+06	4.46157e+06	1.93514e+06	3.81858e+06	3.90762e+06	1.57217e+06	1.67597e+06	6.45068e+06	5.25582e+06	2.59368e+06	1.79856e+06	4.00398e+06
1251	266.188	7.962	3.43948e+06	5.32133e+06	7.00544e+06	107159	390051	1.69545e+06	135002	193067	308959	234181	81963.6	3.04652e+07	1.19712e+07	4.51566e+06	1.15354e+07
1252	266.224	10.601	1.26115e+08	1.35441e+08	1.31372e+08	1.34655e+08	1.93429e+08	9.09461e+07	2.02767e+08	2.25564e+08	2.81336e+08	2.89583e+08	2.83952e+08	1.54986e+07	1.54943e+07	1.4418e+07	1.68807e+07
1253	266.224	10.859	4.21105e+06	4.28426e+06	2.14472e+06	1.10564e+06	3.71948e+06	755780	662503	960968	1.05831e+06	1.06305e+06	7.85028e+06	2.03004e+06	1.43687e+07	9.47724e+06	1.06363e+07
1254	267.002	1.186	1.65365e+06	1.84799e+06	3.01468e+06	3.97845e+06	5.96848e+06	6.82232e+06	1.20863e+06	1.15611e+06	1.76781e+06	1.61357e+06	1.82265e+06	112371	84752.5	84422.6	133603
1255	267.012	1.214	772553	656476	579256	7.14508e+06	1.4053e+06	4.25793e+06	323202	316304	486560	607854	508477	230649	220330	323183	333365
1256	267.074	3.306	7.23358e+06	7.07161e+06	6.15532e+06	1.46968e+06	1.0991e+07	2.09897e+06	9.50563e+06	1.07043e+07	1.43075e+07	1.74474e+07	1.34178e+07	60661.6	118971	72077.9	78990
1257	267.096	1.544	7.47583e+07	7.6027e+07	7.73873e+07	1.21163e+07	2.47903e+07	6.64313e+07	2.26158e+08	1.27361e+08	1.75939e+08	8.79937e+07	1.61556e+08	4.03356e+06	7.79718e+06	8.20828e+06	7.22114e+06
1258	268.08	1.025	1.02148e+07	1.25749e+07	1.24381e+07	3.51516e+07	1.51859e+07	2.97902e+07	8.28831e+06	5.27912e+06	6.41181e+06	5.89892e+06	1.04633e+07	4.98156e+06	9.28084e+06	7.8216e+06	8.70101e+06
1259	268.08	1.475	1.31348e+07	1.07103e+07	1.04802e+07	4.14109e+07	1.13058e+07	1.84001e+07	1.68444e+07	6.68285e+06	1.03651e+07	6.84658e+06	1.51434e+07	1.06103e+07	2.21277e+07	1.83125e+07	1.59913e+07
1260	268.08	2.775	7.5851e+06	7.39164e+06	7.08519e+06	364753	220853	358785	145319	140063	171956	168253	166254	9.72532e+06	2.37676e+07	1.37095e+07	2.6182e+07
1261	268.103	1.799	9.56703e+06	7.87024e+06	6.57556e+06	1.09767e+07	8.57118e+06	6.81844e+06	7.31965e+06	8.2289e+06	8.16911e+06	7.80888e+06	7.17795e+06	96140.2	111172	79069.9	93610.4
1262	268.131	4.875	3.08719e+06	2.40042e+06	3.29686e+06	403845	655487	538966	753786	560214	1.13903e+06	1.17399e+06	798753	1.47269e+07	8.91811e+06	9.34156e+06	8.6959e+06
1263	268.165	8.821	2.08586e+06	2.3304e+06	2.36259e+06	209769	263108	320093	248623	431180	432307	39863.7	437955	5.00775e+06	6.11132e+06	6.39666e+06	4.55485e+06
1264	268.167	5.757	1.06192e+06	1.04019e+06	1.06945e+06	145442	315841	175467	188470	124266	148867	120823	167456	7.68876e+06	2.82109e+06	2.0193e+06	1.86487e+06
1265	268.204	7.718	7.99483e+06	7.89843e+06	7.98285e+06	357899	263789	591073	232559	120043	121100	159752	140473	4.45087e+07	1.40091e+07	1.1858e+07	1.61986e+07
1266	268.204	8.48	1.60846e+07	1.56539e+07	1.34087e+07	410338	526235	1.98716e+06	258658	82657.4	333882	308521	290302	9.62611e+07	2.64458e+07	1.9634e+07	3.0655e+07
1267	268.204	8.335	7.19808e+06	5.76941e+06	8.40861e+06	236235	347542	1.98717e+06	176958	159529	63671	216946	92694.3	4.51033e+07	1.28836e+07	1.04346e+07	1.73164e+07
1268	268.204	9.319	1.31734e+06	1.47499e+06	1.11132e+06	294508	361974	385545	264037	259781	288750	310449	122448	1.21826e+07	1.9095e+06	2.37721e+06	3.2109e+06
1269	268.204	7.351	592981	534505	499730	129778	161923	37905	28830.1	87033.1	50501.1	121540	145185	5.73047e+06	1.30554e+06	599015	780357
1270	268.24	11.263	2.75406e+08	2.44232e+08	2.69707e+08	2.34711e+08	3.10637e+08	1.85558e+08	8.28803e+07	2.56947e+08	3.57908e+08	3.50789e+08	1.10845e+08	3.69054e+08	2.835e+08	2.60488e+08	3.16281e+08
1271	269.09	3.638	1.83509e+06	1.87671e+06	2.1988e+06	5.35538e+06	2.28507e+06	2.10427e+06	2.21671e+06	1.62419e+06	3.11812e+06	5.09315e+06	5.03339e+06	54198.8	56633	44248.1	51639
1272	269.124	4.154	2.05233e+06	1.93184e+06	1.76807e+06	7.36655e+06	3.4078e+06	3.41339e+06	662601	1.31741e+06	2.48175e+06	2.60645e+06	2.11255e+06	45721.3	796136	664926	591628
1273	269.949	0.066	4.08678e+06	3.4136e+06	2.77133e+06	1.03707e+07	1.07545e+07	1.00412e+07	1.07994e+07	1.01159e+07	9.41234e+06	9.25875e+06	9.1648e+06	8.52361e+06	9.09668e+06	8.59308e+06	8.36389e+06
1274	270.095	1.32	3.05525e+06	4.30965e+06	4.216e+06	1.83978e+07	534954	7.88744e+07	561819	514236	598016	736298	938264	442900	572309	457541	381468
1275	270.095	1.022	3.70255e+07	4.45961e+07	5.33853e+07	3.80989e+08	1.27838e+07	7.22707e+08	5.84438e+06	1.21761e+07	4.24685e+06	1.97134e+07	1.39639e+07	2.0284e+06	1.92612e+06	1.53935e+06	1.85996e+06
1276	270.1	4.184	2.25486e+06	1.88691e+06	1.94862e+06	4.00327e+06	2.00118e+06	1.85202e+06	557506	756119	1.37793e+06	1.4666e+06	1.14647e+06	5.07057e+06	2.60043e+06	1.79313e+06	1.61822e+06
1277	270.11	3.58	2.17333e+06	2.07029e+06	2.12238e+06	112707	100398	189534	90034.5	87194.4	118809	105588	105942	1.47399e+07	9.52721e+06	7.21288e+06	9.56137e+06
1278	270.147	5.238	7.84027e+06	8.2266e+06	9.53757e+06	410453	1.62571e+06	793859	1.19233e+06	1.12355e+06	2.04402e+06	1.72086e+06	2.07864e+06	2.64998e+07	2.18239e+07	1.73347e+07	2.1621e+07
1279	270.147	4.346	1.0737e+06	1.28898e+06	1.15203e+06	117283	123422	215494	124411	128693	122098	130286	122929	1.88099e+06	8.52716e+06	2.32866e+06	2.31274e+06
1280	270.183	6.801	1.22127e+07	1.23419e+07	9.74958e+06	1.12423e+07	1.15713e+07	1.10962e+07	1.08272e+07	1.07919e+07	1.09556e+07	1.1553e+07	1.13663e+07	9.05239e+06	9.73544e+06	1.25155e+07	1.00427e+07
1281	270.183	6.519	1.53576e+07	1.43626e+07	1.64827e+07	1.91139e+07	1.78057e+07	1.58113e+07	1.83467e+07	1.68613e+07	1.60038e+07	1.93705e+07	1.95057e+07	1.7176e+07	1.76416e+07	1.55005e+07	1.32025e+07
1282	270.219	8.878	7.17304e+06	4.84883e+06	8.52473e+06	1.00615e+07	4.54027e+06	4.68277e+07	5.1695e+06	4.95782e+06	551528	3.15076e+06	3.51649e+06	7.00036e+06	1.53878e+07	2.87091e+06	3.55783e+07
1283	270.219	12.717	4.53182e+06	4.72155e+06	4.11084e+06	1.66964e+07	8.68747e+06	5.61244e+06	2.33309e+06	3.04219e+06	3.59802e+06	3.49354e+06	2.47076e+06	1.92444e+06	2.2754e+06	1.63303e+06	2.39503e+06
1284	270.219	10.088	5.05132e+06	5.33896e+06	5.03737e+06	5.8759e+06	6.66309e+06	4.52534e+06	2.12899e+06	3.22544e+06	3.95482e+06	4.44111e+06	3.76099e+06	7.87943e+06	6.72231e+06	6.42849e+06	8.8483e+06
1285	270.219	8.213	1.86908e+07	2.58615e+07	1.84025e+07	1.87665e+06	1.10814e+06	6.23048e+06	1.25276e+06	413085	595769	379724	577576	8.86245e+07	2.45146e+07	2.00222e+07	7.28269e+07
1286	270.219	8.112	1.88985e+07	1.48874e+07	3.30557e+07	1.37535e+06	617039	1.97704e+07	1.59002e+06	1.94002e+06	1.27288e+06	2.57433e+06	2.5407e+06	7.79013e+07	4.11719e+07	2.79014e+07	7.28269e+07
1287	270.219	9.486	1.61939e+06	3.43588e+06	2.30412e+06	1.1178e+06	1.67149e+06	1.53222e+06	1.05103e+06	1.04853e+06	954454	1.38407e+06	1.44338e+06	1.20783e+07	4.11943e+06	3.36128e+06	4.76662e+06
1288	270.219	7.975	1.88202e+07	1.62011e+07	1.35316e+07	265081	456264	4.53174e+06	187882	283026	329008	252573	312898	8.31057e+07	3.19499e+07	2.40237e+07	4.7277e+07
1289	270.219	9.76	1.82957e+06	1.90797e+06	2.1994e+06	1.74135e+06	2.01006e+06	1.49634e+06	1.13927e+06	1.41965e+06	1.60713e+06	1.96004e+06	1.70904e+06	5.90419e+06	2.79569e+06	2.72926e+06	2.81209e+06
1290	270.219	8.702	2.50652e+07	3.16461e+07	2.83232e+07	1.00615e+07	6.2852e+06	1.51697e+07	5.9531e+06	5.60089e+06	5.24321e+06	6.3048e+06	4.09691e+06	8.98064e+07	2.21717e+07	2.19522e+07	3.55783e+07
1291	270.256	11.886	2.00385e+08	2.03762e+08	1.98751e+08	1.92706e+08	2.46696e+08	1.62838e+08	2.2552e+08	1.79548e+08	1.77653e+08	3.0575e+08	2.91995e+08	1.39367e+08	2.07035e+08	2.11535e+08	2.39507e+08
1292	271.085	3.405	195089	214975	343257	3.66165e+06	42592.3	43122.1	37868	31544.3	51661.6	37366.8	40698.8	200446	61191.1	52860.8	103390
1293	271.178	6.011	792493	591479	792220	61643.8	46400.1	77687.2	60985.4	75785.9	48524.5	80585.2	53595.1	4.49181e+06	2.26915e+06	1.46923e+06	1.49621e+06
1294	271.215	6.78	9.93036e+06	9.95183e+06	1.02637e+07	1.29058e+07	1.23945e+07	1.15882e+07	1.00391e+07	1.13363e+07	9.6169e+06	1.15085e+07	1.01723e+07	8.58478e+06	1.08849e+07	1.18862e+07	1.16104e+07
1295	271.215	7.831	7.0407e+06	7.91441e+06	7.24277e+06	567572	224945	113089	248961	159003	228049	377070	373072	1.58112e+07	3.12132e+07	2.07564e+07	2.24184e+07
1296	271.259	11.882	3.21731e+07	3.39793e+07	3.36152e+07	3.17851e+07	4.16891e+07	2.70417e+07	3.67013e+07	2.66478e+07	4.08868e+07	5.19282e+07	4.70707e+07	2.75655e+07	3.4437e+07	3.58469e+07	4.04511e+07
1297	272.098	4.147	1.39777e+06	1.05068e+06	1.07334e+06	4.53206e+06	2.05927e+06	1.9751e+06	602661	845631	1.66259e+06	1.59414e+06	1.22534e+06	128789	418835	407259	316668
1298	272.126	3.787	1.36632e+06	1.40857e+06	1.36344e+06	277664	449484	355977	199586	175661	202972	292214	248836	1.21957e+07	7.73307e+06	3.55632e+06	8.14064e+06
1299	272.162	5.251	536940	609082	723818	124549	70561.5	57294.5	81046.5	31699.4	140769	103373	107854	2.32912e+06	1.32292e+06	868064	2.57944e+06
1300	272.199	6.834	1.88985e+06	1.94029e+06	1.80152e+06	89566.1	114527	86460.9	80690.8	179286	289664	166629	332254	5.36151e+06	8.44832e+06	4.17478e+06	6.88515e+06
1301	272.199	7.606	2.18831e+06	2.07119e+06	1.93185e+06	1.04949e+06	1.16247e+06	2.38051e+06	757986	798065	705254	732843	600594	6.43053e+06	5.32481e+06	5.02613e+06	4.14989e+06
1302	272.235	10.815	3.70655e+08	3.44978e+08	3.48965e+08	3.86467e+08	3.74745e+08	3.38649e+08	1.84364e+08	2.04737e+08	2.97833e+08	2.46147e+08	2.67437e+08	7.71044e+08	5.69374e+08	4.37538e+08	5.82076e+08
1303	272.235	8.634	6.44107e+07	6.51566e+07	6.30606e+07	2.35352e+08	733889	5.0185e+08	1.04651e+06	1.04079e+06	978200	1.05416e+06	1.01614e+06	2.02522e+06	3.99902e+06	3.51778e+06	5.23743e+06
1304	272.235	10.202	8.07627e+06	8.82466e+06	9.26347e+06	1.32074e+07	1.62656e+07	1.26268e+07	4.58708e+06	7.16352e+06	8.80424e+06	8.87536e+06	6.65035e+06	6.57886e+06	5.49176e+06	5.27818e+06	7.45308e+06
1305	272.235	9.694	745491	807982	732399	763619	466799	323206	453641	598546	481707	453556	481350	2.84386e+06	1.44943e+06	1.36688e+06	2.00646e+06
1306	272.235	9.39	2.46974e+06	3.11203e+06	2.84089e+06	2.5637e+06	2.62129e+06	2.13229e+06	1.28356e+06	1.39588e+06	1.57654e+06	1.68898e+06	1.50753e+06	5.92591e+06	4.3009e+06	3.67771e+06	5.3479e+06
1307	272.235	8.737	2.36601e+06	2.88113e+06	2.81712e+06	1.79506e+06	1.17085e+06	3.11222e+06	812536	843701	897219	965017	1.02803e+06	6.23416e+06	1.3897e+06	4.06424e+06	4.45885e+06
1308	272.235	8.995	1.36773e+06	2.28743e+06	2.25284e+06	1.76477e+06	983760	2.45794e+06	478707	654639	634205	645207	888890	5.46409e+06	3.52928e+06	3.81356e+06	4.30243e+06
1309	272.235	8.855	2.65619e+06	2.1529e+06	2.41422e+06	2.43059e+06	1.76497e+06	5.5803e+06	457630	928494	1.07248e+06	921932	1.01877e+06	2.35292e+06	2.56783e+06	1.27217e+06	1.2646e+06
1310	272.235	8.469	1.42179e+07	9.39188e+06	1.21534e+07	8.09019e+06	4.42373e+06	1.08498e+07	2.76958e+06	5.20066e+06	3.13374e+06	5.77663e+06	3.15186e+06	2.54987e+07	1.54338e+07	2.45134e+07	3.52192e+07
1311	273.085	1.067	2.79671e+06	2.8905e+06	2.8265e+06	2.51213e+07	4.22185e+06	2.72258e+07	3.96536e+06	3.45082e+06	2.53745e+06	2.5719e+06	2.30233e+06	3.2933e+06	3.12724e+06	2.49928e+06	3.01982e+06
1312	273.158	5.863	1.19852e+06	1.19585e+06	1.22996e+06	30613.3	31960.1	32318.4	28907.6	28537.2	29024.1	29882.9	32130.7	1.57501e+06	9.10693e+06	1.86933e+06	3.97455e+06
1313	273.169	2.8	2.48765e+06	2.67289e+06	2.25308e+06	3.0054e+06	2.1177e+06	6.29177e+06	3.24141e+06	2.2745e+06	6.21222e+06	2.36628e+06	5.28742e+06	74850.7	109948	83680.1	88046.5
1314	274.015	3.491	1.67291e+06	1.49547e+06	1.71554e+06	69718.8	205598	74347.3	80997.7	116283	62676.4	161689	130561	5.9608e+06	2.34915e+06	3.57319e+06	6.9325e+06
1315	274.101	0.836	1.04901e+07	8.90395e+06	8.77008e+06	2.44729e+07	2.91455e+06	2.06601e+07	532855	560155	450767	604220	416886	4.16067e+06	2.38183e+06	3.30327e+06	3.79805e+06
1316	274.132	3.311	2.95849e+06	3.16806e+06	3.11683e+06	1.5521e+07	237451	2.26378e+07	50347.5	56607.5	71001.4	74960.3	83815.4	488297	330631	309751	613863
1317	274.193	9.654	6.46436e+06	6.76863e+06	7.5794e+06	3.15187e+06	4.1186e+06	4.16144e+07	1.38197e+06	2.20388e+06	3.194e+06	3.19717e+06	3.59454e+06	4.01816e+06	3.55213e+06	2.66402e+06	2.30672e+06
1318	274.193	9.357	907597	934212	905050	355292	493332	241957	357326	307199	572556	490159	510731	2.79185e+06	2.4402e+06	2.66402e+06	2.30672e+06
1319	275.032	0.99	586571	542629	548445	524752	442404	451973	558833	474592	532193	539418	482881	2.0816e+07	2.04247e+07	2.50525e+07	1.61781e+07
1320	275.111	1.263	6.63174e+06	6.47698e+06	6.39683e+06	2.35498e+07	7.96858e+06	1.58714e+07	5.37465e+06	5.42883e+06	1.12912e+07	7.30608e+06	9.96762e+06	465002	447120	474634	512632
1321	275.112	0.947	2.90443e+06	3.03544e+06	4.93695e+06	1.26461e+07	8.77982e+06	1.029e+07	4.08691e+06	3.44379e+06	5.10495e+06	4.84612e+06	4.84723e+06	1.16385e+06	1.01133e+06	1.031e+06	1.04373e+06
1322	275.119	3.626	5.07852e+06	4.77037e+06	4.7854e+06	1.35097e+07	7.5658e+06	5.5276e+06	4.22682e+06	3.53943e+06	5.29602e+06	3.54742e+06	5.03193e+06	1.23709e+06	542653	406878	333948
1323	275.148	0.919	1.76829e+06	2.09593e+06	1.62815e+06	1.85366e+07	5.54927e+06	1.35742e+07	1.50424e+06	644038	713881	1.37258e+06	2.80079e+06	721299	626776	638962	646851
1324	276.061	0.965	4.38515e+06	3.89043e+06	4.4694e+06	1.43531e+07	3.88016e+06	2.38937e+07	4.11206e+06	5.02069e+06	6.91979e+06	1.13085e+07	1.08686e+07	417048	238543	451759	607675
1325	276.095	1.292	2.05967e+07	1.96045e+07	1.77477e+07	1.02571e+08	3.88704e+07	5.82617e+07	1.21793e+07	1.30811e+07	2.20083e+07	1.12444e+07	1.69857e+07	293801	288705	282649	325316
1326	276.096	0.968	1.94383e+07	1.46785e+07	1.70047e+07	8.38184e+07	7.27203e+07	6.15066e+07	8.54092e+06	1.1318e+07	1.51576e+07	1.58022e+07	1.19187e+07	618847	830522	712545	681448
1327	276.111	4	7.02514e+06	7.08811e+06	7.92902e+06	7.97073e+07	5.55295e+06	2.22639e+07	316890	492412	697052	1.05484e+06	514659	1.69681e+06	4.7491e+06	1.23786e+06	1.17473e+06
1328	276.111	3.61	2.17739e+07	1.94873e+07	2.2204e+07	2.83631e+07	5.67098e+07	2.71233e+07	2.93294e+07	2.29854e+07	4.03019e+07	2.55049e+07	3.75049e+07	1.10837e+07	4.27871e+06	3.23583e+06	3.05212e+06
1329	276.172	8.175	2.10029e+06	1.92175e+06	1.94344e+06	154564	106507	404390	86068.7	245998	252635	172165	138240	5.39291e+06	8.17166e+06	5.3396e+06	6.8307e+06
1330	276.173	7.586	3.30011e+06	3.02449e+06	3.26411e+06	160122	341489	199769	390281	269697	487043	398358	652684	8.33812e+06	1.44647e+07	1.11965e+07	9.68596e+06
1331	276.176	11.542	537065	991445	2.697e+06	2.27619e+06	4.82094e+06	1.75282e+06	740029	3.02394e+06	5.16181e+06	1.60913e+06	1.92641e+06	2.68519e+06	4.01173e+06	4.29697e+06	4.57224e+06
1332	276.176	11.656	6.18221e+06	5.9791e+06	1.73365e+07	6.75942e+06	1.03066e+07	5.0222e+06	2.60053e+06	1.02238e+07	1.07184e+07	4.96034e+06	1.16855e+07	7.04376e+06	6.23089e+06	7.14334e+06	6.91286e+06
1333	276.209	9.939	3.48182e+08	3.46986e+08	3.9251e+08	3.87004e+08	3.14583e+08	2.59681e+08	6.81958e+07	9.65818e+07	1.55888e+08	1.37381e+08	1.3395e+08	6.77637e+08	8.84016e+08	6.45169e+08	6.56001e+08
1334	277.134	4.256	3.93008e+06	3.85707e+06	3.7319e+06	34321.1	59839.7	145931	1.09228e+06	89573.5	210873	192603	1.85973e+06	9.93338e+06	2.50613e+07	8.81829e+06	1.53307e+07
1335	277.168	6.719	1.47714e+06	1.36333e+06	1.49096e+06	131250	35882.1	36754.8	31162.3	30384.4	120546	35395	32267.2	4.69193e+06	5.05631e+06	3.67398e+06	3.61582e+06
1336	277.989	0.776	2.35841e+06	4.17291e+06	4.65525e+06	5.57245e+06	7.90192e+06	7.9472e+06	9.23338e+06	7.5288e+06	6.56982e+06	1.19576e+07	7.64406e+06	8.50607e+06	1.04255e+07	1.12703e+07	1.04578e+07
1337	278.03	0.952	2.05232e+07	2.2597e+07	2.33015e+07	1.2733e+06	3.33576e+07	1.18707e+06	1.92643e+07	2.16661e+07	2.35253e+07	2.21518e+07	2.56256e+07	1.29278e+06	1.89022e+06	2.18306e+06	2.94066e+06
1338	278.04	1.243	3.35679e+06	2.60046e+06	2.84306e+06	8.19868e+07	9.40223e+06	1.91469e+07	3.50906e+06	3.35336e+06	4.64371e+06	2.34389e+06	9.1972e+06	236744	491141	185481	428240
1339	278.04	0.974	9.98074e+07	1.07586e+08	8.17558e+07	1.48748e+08	1.82857e+08	1.79761e+08	3.09645e+07	6.87102e+07	8.67177e+07	1.19407e+08	5.55559e+07	3.42183e+06	9.52513e+06	4.62903e+06	1.09054e+07
1340	278.066	1.885	1.11985e+06	1.09135e+06	1.16751e+06	1.19129e+06	461211	1.15117e+07	244150	437828	838578	730780	1.51039e+06	140106	127604	121252	122407
1341	278.093	2.771	2.33947e+06	2.49147e+06	2.69013e+06	1.00665e+07	1.65005e+06	1.50887e+07	372246	169511	553680	203629	426526	91154.8	112653	101908	107225
1342	278.093	1.08	3.84747e+07	3.50059e+07	3.6972e+07	3.24362e+08	6.69497e+07	1.55526e+08	3.41748e+07	3.72647e+07	4.39907e+07	5.23382e+07	4.73121e+07	813545	1.04745e+06	921104	829729
1343	278.093	1.804	1.31152e+08	1.30849e+08	1.30855e+08	6.10068e+08	2.00266e+08	3.27283e+08	1.73038e+08	1.68955e+08	1.89603e+08	1.58493e+08	1.5952e+08	1.30525e+07	1.47679e+07	9.37157e+06	1.03627e+07
1344	278.093	1.688	4.89101e+07	4.57527e+07	4.87469e+07	1.27637e+07	7.95319e+07	9.31919e+06	2.43553e+06	3.27346e+06	7.96289e+07	6.28844e+07	5.91723e+07	5.53428e+06	9.30102e+06	6.58811e+06	6.76305e+06
1345	278.126	3.706	1.88799e+06	1.86277e+06	1.87011e+06	4.60358e+06	1.01174e+06	9.25088e+06	436114	211559	807271	335530	835038	1.84377e+06	3.10572e+06	498781	752163
1346	278.126	2.127	7.75713e+06	7.97239e+06	7.75186e+06	1.59885e+07	1.02322e+07	1.49578e+07	1.13466e+07	9.17644e+06	1.02361e+07	4.0384e+06	1.06907e+07	107250	130329	244309	148980
1347	278.13	4.998	1.7162e+06	1.48123e+06	1.6422e+06	133017	376172	391850	6.69325e+06	1.55354e+06	6.27853e+06	1.56408e+06	5.84587e+06	102637	90070.8	74760.4	90333.2
1348	278.13	3.177	3.54252e+07	3.56779e+07	3.55928e+07	9.8876e+07	1.29317e+07	2.33356e+07	3.61206e+07	3.29283e+07	4.52303e+07	4.6102e+07	4.42165e+07	1.525e+07	3.2037e+07	1.7938e+07	1.95234e+07
1349	278.151	9.216	7.87503e+06	8.04634e+06	7.92954e+06	9.46702e+06	8.35499e+06	9.28219e+06	7.64596e+06	8.22459e+06	7.35509e+06	7.92839e+06	8.16692e+06	9.1702e+06	8.96517e+06	9.55634e+06	9.58207e+06
1350	278.152	6.625	1.05417e+06	853740	1.42601e+06	244378	959510	397278	666003	708188	500710	388491	435764	2.58112e+06	3.5116e+06	2.45751e+06	5.08728e+06
1351	278.163	3.462	1.00723e+07	9.37488e+06	8.45941e+06	1.03621e+07	6.99376e+06	1.39248e+07	2.30664e+07	1.70963e+07	2.26983e+07	9.59293e+06	1.80179e+07	373777	658825	440059	540303
1352	278.163	3.346	1.32411e+07	1.32766e+07	1.24365e+07	6.99942e+06	6.37381e+06	1.01114e+07	3.71772e+07	2.00338e+07	3.22397e+07	1.13919e+07	2.46609e+07	421850	353219	222627	329093
1353	278.188	7.542	7.98505e+06	3.21827e+06	6.48093e+06	322765	1.34827e+06	629371	1.0659e+06	759130	1.40042e+06	813251	2.11976e+06	1.24901e+07	1.85456e+07	1.52107e+07	1.27152e+07
1354	278.188	7.872	3.36279e+06	3.52665e+06	3.34252e+06	1.09511e+06	1.78856e+06	1.53902e+06	626723	626956	721517	652277	944487	6.48144e+06	9.14157e+06	6.9082e+06	6.0303e+06
1355	278.188	7.362	2.34886e+07	1.92341e+07	1.77117e+07	1.13573e+06	2.89976e+06	1.31597e+06	3.87126e+06	1.99437e+06	4.36787e+06	2.39365e+06	3.14086e+06	5.38663e+07	6.55164e+07	4.53646e+07	4.43992e+07
1356	278.188	8.179	2.44651e+06	4.45405e+06	2.29586e+06	2.56011e+06	1.18649e+06	1.37531e+06	764395	1.15064e+06	1.59098e+06	1.4272e+06	1.53085e+06	2.55269e+06	8.96105e+06	6.72415e+06	2.10166e+06
1357	278.224	10.445	1.07746e+09	1.02174e+09	1.05388e+09	9.21572e+08	1.07642e+09	7.83488e+08	9.92226e+08	1.17898e+09	1.40665e+09	1.19754e+09	1.26642e+09	8.35074e+08	9.21992e+08	8.67706e+08	8.62467e+08
1358	278.949	3.289	1.19329e+07	1.19974e+07	1.16507e+07	1.44737e+06	1.93656e+06	1.38516e+06	855211	1.18121e+06	1.86344e+06	1.94058e+06	1.42751e+06	8.29269e+06	2.62815e+07	2.3597e+07	2.34309e+07
1359	279.11	4.003	1.44833e+06	1.42888e+06	1.43735e+06	1.08126e+06	7.43143e+06	803192	64719.7	55762.1	65267.6	60442.1	63910	1.83347e+06	4.84895e+06	1.32825e+06	1.20681e+06
1360	279.114	2.981	1.08908e+06	993868	835669	165635	120302	130016	131103	67396.6	107701	400029	269487	4.50752e+06	2.68734e+06	1.46223e+06	1.51259e+06
1361	279.122	1.435	891870	963141	1.1291e+06	1.70024e+06	844855	5.70021e+06	2.25126e+06	1.54717e+06	1.56535e+06	406600	1.23425e+06	96064.7	155466	127568	111553
1362	279.122	2.752	9.00916e+06	7.56837e+06	8.41483e+06	4.02225e+06	8.6552e+06	9.87292e+06	1.23071e+07	1.52208e+07	1.76483e+07	1.49671e+07	1.3742e+07	63300.8	78230	70767.9	74460.5
1363	279.147	5.207	851827	935146	908026	89330.5	117365	68110.6	49046.9	90355.8	136984	211038	178351	3.35785e+06	4.62295e+06	1.73744e+06	1.13086e+06
1364	279.147	5.309	1.40067e+06	1.44293e+06	1.46727e+06	33502.7	30732.6	40091.3	29088.9	26149.7	29736.6	29940.7	29660.2	7.40126e+06	5.96676e+06	2.56502e+06	1.78554e+06
1365	279.147	4.93	1.1028e+06	1.02931e+06	1.11414e+06	31802.5	29923.3	33340.8	27864.2	25949.9	30503.7	74833.6	30003	8.77545e+06	1.96795e+06	1.65717e+06	1.18419e+06
1366	280.046	1.326	4.86268e+06	6.22813e+06	3.9663e+06	1.23792e+08	3.88993e+07	3.5857e+07	4.54022e+06	4.92365e+06	4.67109e+06	9.12384e+06	1.29472e+07	209307	220859	216226	180275
1367	280.046	1.005	4.78042e+07	4.80144e+07	4.87852e+07	1.78356e+08	1.75207e+08	9.64326e+07	4.5093e+07	3.96053e+07	6.89907e+07	8.5035e+07	1.15003e+08	704715	669179	534806	646195
1368	280.092	2.779	1.80567e+07	1.75943e+07	1.5638e+07	2.78162e+07	2.45649e+07	1.89664e+07	2.06838e+07	1.56033e+07	2.24245e+07	1.95978e+07	2.34749e+07	2.67415e+06	4.00099e+06	2.24184e+06	4.41686e+06
1369	280.106	1.733	4.72881e+06	4.41556e+06	4.57321e+06	1.22444e+07	3.96656e+06	2.31485e+07	8.53158e+06	6.37435e+06	6.45518e+06	2.03184e+06	5.37528e+06	60894.6	64065.3	52422.2	59797.5
1370	280.106	2.921	1.81405e+07	1.73914e+07	1.68978e+07	9.48402e+06	1.90697e+07	2.47845e+07	3.00448e+07	2.15889e+07	2.5832e+07	2.22442e+07	3.16069e+07	2.49038e+06	2.82104e+06	2.64198e+06	2.80245e+06
1371	280.142	1.892	6.83181e+06	6.85059e+06	5.76667e+06	1.38981e+06	2.44409e+06	4.43324e+06	2.78006e+07	1.71386e+07	1.88276e+07	6.49274e+06	1.49119e+07	148796	135518	128772	129999
1372	280.142	1.539	2.4126e+06	1.88713e+06	1.66711e+06	642831	262366	2.21267e+06	1.69701e+07	1.30866e+07	1.28112e+07	4.51478e+06	1.19928e+07	3.96543e+06	1.19317e+07	3.84724e+06	4.335e+06
1373	280.167	6.059	2.21467e+06	2.17684e+06	2.49662e+06	104192	109104	110312	114723	87906.4	88608.1	111723	190386	1.47324e+07	5.6511e+06	3.84566e+06	3.84145e+06
1374	280.17	11.574	2.35688e+06	1.2507e+06	1.23569e+06	9.03008e+06	4.74484e+07	2.01437e+07	6.61085e+06	4.47664e+06	4.04899e+06	7.33661e+06	5.78721e+06	1.85117e+06	4.73101e+06	3.18509e+06	3.31741e+06
1375	280.171	11.651	1.46838e+07	1.24001e+07	1.49883e+07	8.60591e+06	1.80938e+07	1.01045e+07	3.60604e+06	1.09713e+06	520458	1.51329e+06	1.12574e+06	181129	191443	180970	185228
1376	280.204	7.458	7.53224e+06	7.02451e+06	7.0341e+06	167221	655871	336941	703583	372900	358184	515180	699334	2.60151e+07	2.39272e+07	1.84188e+07	2.06648e+07
1377	280.204	7.749	1.14835e+07	1.06313e+07	1.0377e+07	214688	559796	259742	862373	536791	817682	483237	862715	2.91372e+07	3.74821e+07	2.65428e+07	2.27153e+07
1378	280.204	8.472	5.70436e+06	4.60639e+06	4.69053e+06	543362	719411	482661	325428	287172	453281	359912	668988	1.63475e+07	1.37837e+07	1.05912e+07	1.23295e+07
1379	280.24	11.042	4.43282e+09	4.28241e+09	4.74928e+09	4.50594e+09	6.70759e+09	2.85586e+09	5.39371e+09	4.48184e+09	6.97831e+09	6.24772e+09	6.35788e+09	9.20429e+08	6.7682e+08	6.06219e+08	7.10088e+08
1380	280.24	11.14	6.68391e+07	6.77775e+07	5.99187e+07	4.58131e+07	4.90275e+08	3.26277e+08	7.11168e+07	6.66814e+08	6.6393e+08	1.55636e+08	7.43348e+08	9.08118e+07	1.06802e+08	9.28655e+07	1.14683e+08
1381	280.947	3.292	5.98534e+06	6.37613e+06	6.1295e+06	601180	800138	571522	397114	513511	841140	740215	649596	4.2261e+06	1.36072e+07	1.28473e+07	1.265e+07
1382	280.964	0.764	1.47391e+06	2.74873e+06	3.37742e+06	5.7138e+06	6.18789e+06	6.03983e+06	5.49113e+06	5.02184e+06	5.30148e+06	7.85934e+06	5.70803e+06	6.16109e+06	6.97906e+06	8.85155e+06	8.01596e+06
1383	281.043	2.91	3.81257e+06	3.55392e+06	3.38664e+06	616956	1.79632e+06	1.41139e+06	4.67736e+06	4.37532e+06	3.28308e+06	3.31282e+06	3.57749e+06	1.02609e+07	1.06961e+07	1.17583e+07	8.02173e+06
1384	281.09	2.985	3.72471e+06	3.32729e+06	3.1974e+06	1.76441e+06	1.77078e+06	740542	2.84038e+06	6.32335e+06	5.74779e+06	4.96447e+06	3.89041e+06	576234	1.62782e+06	1.92494e+06	1.03234e+06
1385	281.09	3.617	4.03747e+06	4.1925e+06	3.95732e+06	2.82289e+06	3.32275e+06	5.57338e+06	2.43594e+06	1.78214e+06	3.2504e+06	3.48509e+06	3.37561e+06	6.17088e+06	8.32969e+06	4.62983e+06	6.58793e+06
1386	281.108	5.296	1.14112e+06	1.01519e+06	960001	29951.3	27474.8	32250.3	25033.1	24947.9	26584.4	26766.8	26536.5	725491	9.5459e+06	1.0684e+06	641990
1387	281.111	0.984	4.32685e+06	5.90669e+06	5.62522e+06	1.59114e+07	4.62418e+06	2.5822e+07	4.71776e+06	3.60223e+06	7.10449e+06	5.49847e+06	7.52633e+06	1.12587e+06	1.04804e+06	1.37198e+06	1.48153e+06
1388	281.986	16.336	3.39204e+06	3.23444e+06	3.25975e+06	3.67916e+06	3.20137e+06	3.04909e+06	3.4276e+06	3.67657e+06	3.91612e+06	3.80976e+06	3.90515e+06	4.08455e+06	3.65843e+06	3.85999e+06	3.80631e+06
1389	282.067	3.597	3.16731e+06	3.1875e+06	2.79218e+06	58673.3	2.68722e+06	87051.8	3.6047e+06	3.97637e+06	6.555e+06	4.53338e+06	1.23136e+07	58663.6	64153.2	51145.7	55388.7
1390	282.095	0.958	2.82144e+07	4.14195e+07	3.86295e+07	1.32615e+08	1.011e+08	7.18099e+07	3.357e+07	3.38876e+07	2.78578e+07	3.42622e+07	3.38827e+07	2.30461e+06	2.70601e+06	2.56739e+06	2.27716e+06
1391	282.096	1.776	5.53616e+06	5.26661e+06	5.47859e+06	1.7624e+07	9.09038e+06	5.4253e+06	317171	395462	402652	425541	583304	6.03789e+06	1.01789e+07	7.26291e+06	7.30786e+06
1392	282.106	1.934	1.33268e+07	1.4238e+07	1.34809e+07	3.83482e+07	3.57065e+07	1.55803e+07	6.68627e+06	9.80423e+06	2.74859e+07	3.22564e+07	1.72925e+07	5.1249e+06	2.0614e+07	8.82703e+06	6.65551e+06
1393	282.106	2.475	1.55512e+07	1.48776e+07	1.44361e+07	2.15765e+07	1.79411e+07	1.50059e+07	1.08898e+07	6.43229e+06	1.52697e+07	1.27975e+07	1.74773e+07	7.5953e+06	1.99323e+07	1.46137e+07	1.32075e+07
1394	282.119	2.964	2.58576e+07	2.97787e+07	2.73886e+07	3.35744e+07	2.15579e+07	2.14301e+07	2.60354e+07	2.62166e+07	1.69185e+07	3.88067e+07	3.1414e+07	245587	96941.1	120516	311676
1395	282.18	9.543	1.2479e+06	1.46782e+06	1.36072e+06	526641	795243	612284	688554	829474	990035	889959	1.26059e+06	3.22777e+06	2.01846e+06	1.86515e+06	1.92558e+06
1396	282.219	9.031	1.76425e+06	2.14817e+06	1.92994e+06	82798.7	255280	276494	240406	172930	186103	235692	261319	1.68983e+07	3.20902e+06	2.64625e+06	4.3521e+06
1397	282.219	9.841	3.73382e+06	3.13229e+06	3.0986e+06	149876	381991	167152	167547	202412	332131	384775	224543	2.07828e+07	6.91189e+06	5.97221e+06	6.88324e+06
1398	282.219	9.171	3.33161e+06	4.43802e+06	3.53351e+06	192064	178840	319336	128787	98990.5	86862.5	145267	103598	1.95077e+07	5.13563e+06	5.86436e+06	8.17676e+06
1399	282.219	8.198	5.97826e+06	5.17518e+06	5.21928e+06	446031	1.16636e+06	378581	2.00751e+06	1.46136e+06	2.5978e+06	2.37418e+06	2.87818e+06	1.42356e+07	1.91576e+07	1.19985e+07	1.56896e+07
1400	282.219	9.579	1.61174e+06	1.83184e+06	1.71604e+06	172018	130794	79914.2	70145.1	159857	69073.5	92361.3	117682	8.44161e+06	3.86055e+06	4.76197e+06	5.8691e+06
1401	282.255	11.657	1.97149e+09	1.65864e+09	1.95829e+09	1.55166e+09	1.96152e+09	1.38571e+09	1.73763e+09	1.9984e+09	2.04895e+09	2.35457e+09	2.91604e+09	1.77185e+09	1.75552e+09	1.35701e+09	1.93514e+09
1402	283.069	3.181	5.74113e+06	5.3116e+06	5.5473e+06	1.34952e+06	1.97605e+07	3.66888e+06	5.76499e+06	6.73765e+06	7.65085e+06	1.03064e+07	1.00664e+07	53954.7	90182	43330.7	61537.2
1403	283.072	1.009	1.32653e+06	1.44836e+06	2.08517e+06	2.67322e+07	3.00017e+06	2.25154e+07	968186	842555	619546	627957	562139	804097	763549	610227	737324
1404	283.088	3.429	3.35685e+06	3.02215e+06	2.94025e+06	1.68217e+06	1.21104e+06	856422	701631	819945	978548	1.15369e+06	846094	1.13668e+07	1.60283e+07	9.01085e+06	9.21859e+06
1405	283.091	1.005	5.31921e+06	4.63239e+06	6.62712e+06	1.00622e+07	8.6378e+06	1.36142e+07	2.81279e+06	3.36059e+06	3.63595e+06	8.82805e+06	6.15901e+06	3.17587e+06	2.08863e+06	3.68642e+06	4.2837e+06
1406	283.116	1.91	1.79001e+06	1.76805e+06	1.47555e+06	1.60943e+06	1.20299e+07	1.30771e+06	815913	1.30691e+06	1.37176e+06	1.26607e+06	1.9972e+06	250150	227828	216487	218549
1407	283.121	5.731	6.25568e+06	6.79317e+06	6.93078e+06	97329.3	47937	367747	30581.7	25995.8	167797	111482	88873.6	2.77174e+07	1.62775e+07	1.22814e+07	1.18434e+07
1408	283.164	0.862	852448	789907	896797	4.28479e+06	1.60955e+06	3.84279e+06	465684	787293	638100	357251	1.10318e+06	361324	388017	341228	357697
1409	283.215	8.148	1.33752e+06	975043	962697	105945	89161.2	37462.7	147780	94290.5	231392	218552	106642	3.68537e+06	3.91838e+06	2.9285e+06	2.1366e+06
1410	284.017	2.91	1.27758e+06	1.30944e+06	999072	370820	385645	267493	1.4955e+06	1.63427e+06	816824	1.04205e+06	874150	3.96504e+06	4.38087e+06	4.46189e+06	3.70202e+06
1411	284.036	16.371	2.72193e+06	3.02343e+06	4.35547e+06	3.82867e+06	2.3565e+06	3.10475e+06	3.41714e+06	3.82406e+06	2.66354e+06	2.87465e+06	6.05449e+06	5.09571e+06	3.6024e+06	5.69665e+06	5.13251e+06
1412	284.036	0.849	5.7971e+07	4.98693e+07	5.07579e+07	3.4191e+07	4.95134e+07	5.51972e+07	4.80534e+07	4.74607e+07	4.4267e+07	4.50953e+07	3.03655e+07	6.21542e+07	3.94013e+07	5.83944e+07	5.63967e+07
1413	284.068	3.133	1.00482e+06	879870	842872	1.27245e+07	109957	3.92375e+06	65945.4	61315.4	134347	107312	96705.8	52454	61055.5	47660.2	54884.5
1414	284.075	1.444	9.69983e+06	9.52205e+06	1.00283e+07	3.80399e+07	1.24713e+07	7.67236e+07	388857	403608	655821	776897	486092	3.63416e+06	1.23537e+07	1.39577e+07	9.18562e+06
1415	284.091	3.418	2.9809e+06	2.82408e+06	2.99943e+06	1.08646e+06	1.89597e+06	1.27541e+06	4.2303e+06	3.69358e+06	3.15375e+06	3.16611e+06	3.00006e+06	3.1135e+06	3.87931e+06	2.19e+06	2.16688e+06
1416	284.112	0.95	4.00363e+06	4.90445e+06	4.63582e+06	7.36622e+07	9.95828e+06	3.28703e+07	777571	1.45502e+06	2.74167e+06	3.96612e+06	1.82797e+06	205464	186613	175375	157700
1417	284.126	4.051	5.84577e+06	5.62921e+06	6.08544e+06	8.03615e+06	452637	189144	294640	4.73369e+06	58805.7	7.32143e+06	48796.3	2.14894e+06	414265	550740	2.54413e+07
1418	284.126	3.794	3.51609e+07	3.11382e+07	3.35769e+07	5.1032e+07	2.86176e+06	7.5652e+06	6.41716e+06	2.93313e+07	1.47933e+06	1.63722e+08	1.88916e+06	1.55889e+06	1.29194e+06	925288	1.38793e+08
1419	284.126	3.35	2.01073e+06	2.71072e+06	2.08434e+06	199542	175344	159887	137207	154267	193493	204282	228414	5.61787e+06	7.37471e+06	2.85259e+06	6.18927e+06
1420	284.126	3.886	6.5471e+06	6.59548e+06	7.02869e+06	9.7405e+06	524391	896265	1.49535e+06	5.8283e+06	277327	2.32138e+07	263560	2.27628e+06	1.5097e+06	1.12576e+06	3.00038e+07
1421	284.126	3.568	3.27501e+06	3.16125e+06	3.30032e+06	75152.4	65866.5	139033	63941.1	65201.4	77942.1	93624.5	79113.4	1.13279e+07	1.16519e+07	6.06841e+06	8.41732e+06
1422	284.162	5.638	1.18743e+07	1.14889e+07	1.16331e+07	2.61509e+06	5.35524e+06	3.57281e+06	6.21679e+06	5.26444e+06	6.98384e+06	6.53216e+06	7.34083e+06	2.40609e+07	2.66219e+07	1.80075e+07	2.20575e+07
1423	284.162	8.07	7.85437e+06	7.56769e+06	7.7584e+06	7.68018e+06	7.66066e+06	8.15296e+06	9.32421e+06	7.95075e+06	8.19318e+06	9.49505e+06	9.46346e+06	8.42598e+06	8.8917e+06	8.20907e+06	8.87452e+06
1424	284.162	8.279	2.53266e+06	3.63683e+06	2.74461e+06	2.27776e+06	2.33362e+06	2.26485e+06	2.69862e+06	3.74186e+06	4.20841e+06	3.61088e+06	2.48527e+06	3.42219e+06	4.78046e+06	3.08765e+06	4.06437e+06
1425	284.162	4.223	5.83134e+06	5.65317e+06	7.41449e+06	456267	262282	379210	227937	316577	485052	369128	546802	3.00439e+07	1.7933e+07	1.26992e+07	1.72537e+07
1426	284.199	7.628	2.68127e+06	1.89545e+06	2.4886e+06	197558	192677	73843.1	135565	256178	216441	224757	210378	6.41294e+06	1.03799e+07	6.4316e+06	8.55481e+06
1427	284.199	6.69	6.9003e+06	6.9478e+06	6.27303e+06	249621	210506	269418	284549	113071	264309	251263	283692	5.65637e+07	8.59036e+06	6.99947e+06	6.97118e+06
1428	284.199	7.062	758194	830679	825554	88589.1	328842	358058	322767	424270	288173	343959	288881	7.58113e+06	1.01505e+06	1.33566e+06	1.65912e+06
1429	284.235	8.58	2.55065e+06	1.97035e+06	1.03383e+06	1.6779e+07	135604	9.13e+06	151574	238444	256490	148159	201661	1.16021e+07	3.25249e+06	1.57965e+06	4.75126e+06
1430	284.235	9.441	759369	1.24381e+06	560522	84583	374488	8.08917e+06	128317	115121	166195	224261	207562	1.78908e+06	1.00954e+06	1.10127e+06	1.33422e+06
1431	284.235	9.715	8.73129e+06	8.80053e+06	9.09011e+06	138703	144493	350213	167416	56116.8	238373	207733	206697	6.79922e+07	1.98521e+07	1.7911e+07	2.40469e+07
1432	284.235	9.1	1.37948e+07	1.77323e+07	1.82854e+07	1.33492e+06	1.15796e+06	1.82764e+06	810102	747524	785769	281690	378093	1.06413e+08	3.78936e+07	3.48971e+07	4.36253e+07
1433	284.25	10.712	1.98937e+07	2.22635e+07	2.18505e+07	2.46075e+07	2.10206e+07	1.42458e+07	2.5696e+07	2.44354e+07	2.82576e+07	2.68436e+07	2.91696e+07	1.08642e+07	1.92211e+07	1.62069e+07	1.38192e+07
1434	284.271	12.252	1.68375e+08	1.52788e+08	1.44858e+08	1.44042e+08	1.77358e+08	1.18517e+08	2.21795e+08	1.58701e+08	1.86257e+08	2.06181e+08	2.63257e+08	2.06649e+07	7.17229e+07	2.33188e+07	2.31793e+07
1435	284.271	12.363	7.86008e+08	7.25076e+08	8.12304e+08	6.55805e+08	1.2164e+09	5.71381e+08	7.5642e+08	7.574e+08	1.02297e+09	1.20847e+09	1.18022e+09	6.1655e+08	5.8487e+08	6.27839e+08	7.35563e+08
1436	284.271	12.503	1.44287e+08	1.37146e+08	2.57743e+08	1.73449e+08	1.84555e+08	1.9427e+08	9.60874e+07	2.31202e+08	3.46917e+08	1.57261e+08	1.04373e+08	8.02186e+07	3.41335e+08	3.73889e+07	4.05672e+07
1437	285.028	1.916	2.31034e+07	2.39171e+07	2.04049e+07	7.10819e+06	1.76106e+07	1.31592e+07	1.89376e+07	1.9107e+07	1.37099e+07	1.98422e+07	1.73134e+07	1.94525e+07	1.41926e+07	1.59526e+07	1.40018e+07
1438	285.132	2.886	5.89238e+06	4.95053e+06	5.17621e+06	5.30979e+06	5.80959e+06	6.75612e+06	6.64456e+06	5.54269e+06	8.30209e+06	8.76275e+06	1.0197e+07	560914	619849	441149	445613
1439	285.168	2.729	1.75052e+06	1.81788e+06	1.72878e+06	1.22155e+07	2.28602e+06	1.14671e+07	1.76892e+06	1.70011e+06	159617	555535	2.72258e+06	76549.4	94363.4	91977.6	96776.9
1440	285.23	9.57	5.43724e+06	5.19927e+06	5.85761e+06	1.06277e+07	4.53626e+06	1.08891e+07	3.9798e+06	4.38597e+06	6.01681e+06	4.66696e+06	4.68873e+06	6.10739e+06	5.36153e+06	3.94651e+06	3.08874e+06
1441	285.23	8.568	3.78614e+06	4.85618e+06	4.3912e+06	192516	134672	112160	136008	97020.4	371646	83588.2	181770	9.92424e+06	1.92292e+07	1.83178e+07	7.87652e+06
1442	286.059	4.531	7.03805e+06	5.96839e+06	7.72716e+06	2.75988e+06	1.77763e+07	4.2166e+06	9.2098e+06	8.73799e+06	1.14664e+07	1.44219e+07	1.46445e+07	52020.2	44182.4	38000.4	43252.2
1443	286.08	1.018	1.95909e+07	1.60718e+07	1.94749e+07	1.73282e+08	5.21125e+07	7.7585e+07	5.36056e+06	8.69724e+06	1.28903e+07	1.83858e+07	1.77827e+07	1.52524e+06	1.55696e+06	1.1575e+06	2.43325e+06
1444	286.093	2.738	1.69394e+07	1.82194e+07	1.83811e+07	1.03776e+07	1.50462e+07	9.86825e+06	1.72414e+07	1.67834e+07	1.4858e+07	1.86405e+07	1.64851e+07	1.38086e+07	1.79782e+07	1.58371e+07	1.70849e+07
1445	286.118	3.471	1.00116e+07	1.52144e+07	1.45388e+07	1.07436e+06	3.11415e+06	9.30019e+06	576326	523660	1.09068e+06	1.10465e+06	1.10024e+06	2.98292e+07	5.36094e+07	3.27582e+07	2.77797e+07
1446	286.124	9.451	1.91314e+07	1.89738e+07	1.91711e+07	1.83171e+07	1.77756e+07	1.59193e+07	1.78828e+07	1.78737e+07	1.68953e+07	1.60923e+07	1.67007e+07	2.11836e+07	1.87559e+07	1.77199e+07	2.06226e+07
1447	286.139	3.652	1.04709e+06	74783.1	893677	75377.3	64675.4	1.58165e+07	79441.8	62688.6	84652.8	75232.2	78732	83142.9	86877.1	67878.3	79216.1
1448	286.142	4.569	4.71442e+06	1.50161e+06	980399	163783	180635	172288	288914	205497	198877	213016	228544	2.46028e+06	1.30865e+07	2.26769e+06	9.88297e+06
1449	286.142	4.996	821431	789620	778969	45005.5	42568.4	52162	60328.7	37486.6	44550.7	42544.3	42669.1	2.63324e+06	4.35344e+06	2.50056e+06	3.97305e+06
1450	286.153	3.496	1.47421e+06	1.33402e+06	1.4378e+06	9.58808e+06	61296.1	1.12679e+07	106753	45033.5	90441.2	52463.6	59043.2	1.16882e+06	430643	833420	1.33253e+06
1451	286.178	4.389	2.51047e+06	2.31936e+06	2.21212e+06	111234	117865	118432	254756	173228	234926	311525	235153	1.00123e+07	7.24241e+06	4.45778e+06	6.66903e+06
1452	286.214	6.498	1.02953e+07	7.35648e+06	1.05494e+07	661876	780473	862548	583768	473354	474259	473868	546009	2.18458e+07	1.55926e+07	1.41383e+07	1.41693e+07
1453	286.214	8.127	5.3086e+06	5.35647e+06	5.90592e+06	3.45398e+06	3.09462e+06	1.68406e+06	674422	1.32466e+06	1.02093e+06	1.09502e+06	850641	1.14175e+07	1.76552e+07	1.37138e+07	1.37058e+07
1454	286.214	6.892	3.09894e+06	3.31587e+06	1.83149e+06	251403	127734	306435	114417	82931.8	71338.1	86683.3	129543	1.02679e+07	3.68631e+06	3.40898e+06	7.26098e+06
1455	286.214	7.135	1.16172e+06	1.10878e+06	1.02534e+06	94572.2	206418	1.4504e+06	105435	95659.9	49901.2	159876	87356.5	4.18899e+06	2.61366e+06	1.97615e+06	5.09223e+06
1456	286.226	4.483	5.08447e+06	4.66426e+06	3.97721e+06	26252.9	29580.5	26108	47312.1	33651.9	42338.1	34883.2	36395.2	3.05351e+06	2.28841e+07	1.77249e+07	1.56718e+07
1457	286.25	9.186	3.20298e+07	3.2223e+07	3.22888e+07	1.96211e+08	103219	1.9164e+08	151044	96332.7	65409.4	155850	122399	407492	1.28533e+06	243361	755315
1458	287.01	0.842	6.70942e+06	5.99126e+06	6.28719e+06	2.48065e+06	5.0827e+06	3.1401e+06	6.28984e+06	7.13282e+06	7.03555e+06	6.17228e+06	4.74534e+06	9.26404e+06	6.00829e+06	8.45501e+06	9.23532e+06
1459	287.077	3.967	1.29952e+06	1.4382e+06	1.3473e+06	1.8761e+06	197885	1.22267e+07	412216	1.02706e+06	1.24092e+06	162386	140476	122974	2.19483e+06	2.29635e+06	137521
1460	287.122	3.468	1.46305e+06	1.51693e+06	1.65917e+06	66081.8	326098	787004	32701.2	34422.5	145491	110776	113471	3.9594e+06	7.16543e+06	4.02487e+06	3.92035e+06
1461	287.155	4.809	3.3983e+06	3.51216e+06	2.71254e+06	1.36332e+07	7.09659e+06	1.0026e+07	2.03188e+06	2.13e+06	3.18355e+06	3.21661e+06	3.08585e+06	283661	253097	40834.9	37409.7
1462	287.184	3.183	4.53956e+06	4.25112e+06	4.18573e+06	1.58859e+06	2.37608e+06	6.42951e+06	9.82563e+06	6.15383e+06	1.51392e+07	4.86902e+06	8.10566e+06	205792	174263	167984	96844.2
1463	288.018	0.818	1.27951e+07	1.26096e+07	9.38884e+06	1.49067e+06	4.21615e+06	2.76125e+06	4.4412e+06	2.60427e+06	1.46995e+06	3.17645e+06	1.45732e+06	1.36788e+06	1.53814e+06	1.58226e+06	2.17253e+06
1464	288.093	3.76	2.36236e+06	2.01944e+06	2.18117e+06	2.34832e+07	306202	7.14792e+06	153290	114383	429806	761461	159615	116553	118512	93684.8	123375
1465	288.097	1.376	191230	193284	199622	674437	177511	4.72085e+06	156641	178018	213428	207013	197181	101342	180100	166578	135696
1466	288.097	1.026	2.04125e+06	1.87139e+06	1.73514e+06	1.62131e+07	789428	2.00422e+07	1.49992e+06	1.3053e+06	959808	972839	870873	1.24572e+06	1.1829e+06	945371	1.14227e+06
1467	288.097	1.857	8.22005e+07	8.75445e+07	8.25036e+07	4.9198e+08	1.23541e+06	4.30697e+08	310283	331383	1.37384e+06	1.3705e+06	2.62043e+06	233037	103975	114324	140681
1468	288.117	0.844	3.97213e+07	2.97894e+07	3.747e+07	8.09413e+07	6.02551e+07	6.7629e+07	2.27051e+07	2.4262e+07	2.41564e+07	3.2385e+07	3.12505e+07	1.69906e+07	1.17074e+07	1.45958e+07	1.92816e+07
1469	288.121	3.246	2.33736e+06	2.01892e+06	2.14254e+06	274762	241442	202092	217137	186075	225854	377408	314517	9.95904e+06	6.03336e+06	4.02416e+06	6.62118e+06
1470	288.132	3.348	5.216e+06	5.33757e+06	5.31988e+06	3.64488e+06	1.95314e+07	1.01168e+07	3.25712e+06	6.58933e+06	1.13649e+07	1.23318e+07	7.8978e+06	322211	728902	409438	437403
1471	288.147	5.277	3.1646e+06	2.99222e+06	3.46817e+06	924388	1.19792e+06	1.46299e+06	376683	379465	686340	775823	806137	3.85868e+06	1.0762e+07	6.39554e+06	7.76394e+06
1472	288.172	7.582	4.06942e+06	3.58624e+06	3.62812e+06	86132.7	235304	161165	190430	217054	213250	298173	246220	1.87175e+07	6.60453e+06	8.63863e+06	1.28432e+07
1473	288.194	4.379	3.23988e+06	3.29597e+06	3.47163e+06	126849	127097	262683	227472	157077	205752	163382	230112	1.20805e+07	9.04896e+06	5.55923e+06	8.22128e+06
1474	288.209	9.898	7.16735e+06	6.73292e+06	7.42483e+06	8.89915e+06	1.03809e+07	5.60574e+06	4.17376e+06	5.57528e+06	9.0343e+06	8.27193e+06	9.6061e+06	4.81954e+06	7.113e+06	5.28454e+06	5.90169e+06
1475	288.209	10.008	1.80053e+07	1.82505e+07	1.86822e+07	1.15803e+07	1.58298e+07	9.0433e+06	1.16434e+07	1.44622e+07	2.05441e+07	2.0119e+07	1.92804e+07	1.63089e+07	3.08128e+07	2.24346e+07	1.98605e+07
1476	288.23	6.941	1.59603e+06	1.04497e+06	1.45461e+06	486324	499007	1.76714e+06	193744	150206	303922	175668	224509	4.28733e+06	2.56717e+06	1.96497e+06	3.66046e+06
1477	288.624	5.205	3.2165e+06	3.15271e+06	2.86991e+06	95762.1	1.72743e+06	97655.6	7.59981e+06	6.92651e+06	7.20195e+06	7.52937e+06	1.12341e+07	413823	501050	244590	314235
1478	289.001	16.492	3.33879e+07	3.85712e+07	2.67492e+07	3.26106e+07	2.43141e+07	3.22919e+07	3.18011e+07	3.57323e+07	3.69656e+07	3.20366e+07	3.12362e+07	3.38318e+07	3.19234e+07	3.42522e+07	3.03023e+07
1479	289.038	1.62	489672	191360	290436	2.55627e+07	219101	9.12886e+06	233116	203584	245311	235183	238619	132545	162753	151483	151847
1480	289.048	1.03	1.70937e+07	1.87702e+07	1.63527e+07	898345	749353	818758	4.73543e+06	4.15959e+06	911084	923453	826663	6.63497e+06	7.55819e+06	1.13472e+07	2.76621e+06
1481	289.067	2.743	1.40185e+07	1.25816e+07	1.29961e+07	1.33745e+07	1.47364e+07	1.2789e+07	8.31778e+06	9.5993e+06	7.13917e+06	9.34857e+06	8.42564e+06	5.43086e+06	6.00972e+06	6.24449e+06	7.08526e+06
1482	289.092	3.849	1.80102e+06	1.71611e+06	1.72203e+06	5.24467e+06	3.23605e+06	3.68026e+06	776157	1.70896e+06	2.04052e+06	2.60067e+06	2.56208e+06	564416	432635	421523	368465
1483	289.135	4.455	328039	504820	313212	52599.7	229301	35013.2	185145	277895	147271	302339	304082	1.07996e+06	3.15613e+06	351213	1.67102e+06
1484	289.994	1.32	1.5683e+07	1.14278e+07	1.24598e+07	503904	3.84699e+06	492092	2.67631e+07	1.37509e+07	1.16848e+07	1.08822e+07	1.14467e+07	5.17275e+07	3.56857e+07	5.08888e+07	3.19447e+07
1485	289.994	1.016	1.38216e+07	1.307e+07	1.34767e+07	1.53851e+06	2.57412e+06	1.40221e+06	4.75004e+07	3.84368e+07	1.0822e+07	1.08824e+07	8.56286e+06	1.1627e+08	7.58975e+07	9.01318e+07	9.39947e+07
1486	290.044	1.028	1.57775e+07	1.4978e+07	1.55359e+07	912298	760991	831474	3.70022e+06	3.85617e+06	925234	937796	839503	5.91021e+06	6.40821e+06	9.77469e+06	2.4976e+06
1487	290.051	3.974	862515	847182	819577	1.03269e+06	98341.4	9.19543e+06	44360.5	80423.6	42846.6	110185	63182.3	65805.3	139378	127662	63368.1
1488	290.077	0.974	8.93062e+06	6.98313e+06	8.73631e+06	1.93802e+07	4.08257e+07	9.19347e+06	2.47445e+06	5.09972e+06	9.73683e+06	1.58981e+07	1.62859e+07	435210	775294	812257	1.67843e+06
1489	290.138	4.147	1.18263e+06	1.41657e+06	1.55069e+06	53678.7	40531.7	47382.7	34997.4	30974.9	39161	38537	39945.4	2.84819e+06	6.69882e+06	3.17868e+06	4.45438e+06
1490	290.138	3.912	9.34413e+06	1.36437e+07	1.46792e+07	475404	414912	694821	460802	403324	521399	563591	565557	2.52048e+07	3.05123e+07	3.14531e+07	3.52745e+07
1491	290.138	3.736	520322	513507	1.79982e+06	92569.4	53075	335381	38633.6	34205	77273.6	62350.6	44558.4	2.92162e+06	5.10698e+06	4.43045e+06	6.68644e+06
1492	290.155	9.979	2.2621e+06	2.17406e+06	2.13899e+06	212863	182092	144973	100544	120080	132583	111625	121830	2.00611e+06	1.59972e+07	5.83457e+06	8.26182e+06
1493	290.173	4.237	748050	767605	756409	28006.1	48351	29580.1	76713.2	54159.2	70118.8	65513	73191.5	2.28636e+06	3.51159e+06	1.85708e+06	2.39851e+06
1494	290.188	8.012	2.74545e+06	2.65814e+06	2.49559e+06	46894.1	30105.4	101054	26188.9	25339.6	28364.3	27512.6	27171.7	1.06925e+07	7.33572e+06	6.70264e+06	6.72527e+06
1495	290.188	8.407	563261	643129	498587	107095	33512.4	30654.5	197864	162947	254419	406972	35426.4	5.30504e+06	3.17219e+06	1.47192e+06	1.625e+06
1496	290.224	10.474	3.0342e+07	2.87732e+07	3.2387e+07	3.68091e+07	4.30286e+07	2.18144e+07	2.96685e+07	3.34581e+07	4.70458e+07	4.05291e+07	4.23587e+07	1.18403e+07	1.92616e+07	1.46789e+07	1.52211e+07
1497	290.928	3.852	1.10078e+06	1.12484e+06	1.40593e+06	651948	86090.3	3.71296e+06	95612.2	82827.9	108185	102938	123739	3.98868e+06	4.61855e+06	4.94535e+06	3.91372e+06
1498	290.992	0.78	7.45928e+06	6.38559e+06	5.27079e+06	982913	1.92264e+06	1.47384e+06	2.07128e+06	1.14504e+06	950290	1.52147e+06	1.05511e+06	780840	832930	935392	852793
1499	291.092	0.928	3.04526e+08	3.0925e+08	2.94109e+08	3.78144e+06	2.71293e+07	2.51353e+06	4.64061e+08	3.75859e+08	2.89464e+08	1.96235e+08	1.92806e+08	4.01688e+08	4.78838e+08	4.70107e+08	3.43536e+08
1500	291.106	2.928	4.80345e+06	5.13386e+06	4.48859e+06	7.62282e+06	8.92222e+06	3.833e+06	5.03533e+06	4.0373e+06	5.98387e+06	2.54159e+06	7.04105e+06	49157.9	51841	54007.1	63783.5
1501	291.122	2.939	2.68319e+06	2.55742e+06	2.56677e+06	173376	5.00485e+06	1.44973e+06	7.07056e+06	5.85263e+06	4.81964e+06	2.15617e+06	3.89156e+06	66059.1	69664.8	72575.6	62837.7
1502	291.15	5.036	3.85487e+06	3.85503e+06	4.22013e+06	88216.9	103124	87743.8	98043.3	67598.9	92818.8	109894	61071.7	1.04196e+07	1.97448e+07	7.19877e+06	8.82903e+06
1503	291.183	7.44	1.65488e+06	1.59872e+06	1.52376e+06	500710	498498	209194	244190	336963	600758	485239	377668	5.4445e+06	4.34094e+06	3.08539e+06	2.83257e+06
1504	292.09	0.926	3.47704e+08	3.89692e+08	3.52026e+08	828823	2.87078e+07	771536	5.19305e+08	4.62938e+08	3.26282e+08	2.27477e+08	2.29351e+08	5.02194e+08	6.55111e+08	6.11197e+08	4.24092e+08
1505	292.09	1.234	1.23804e+07	2.01809e+07	1.72628e+07	159549	789890	153765	1.12505e+08	3.84163e+07	3.31124e+07	6.72199e+06	7.16205e+06	5.17746e+07	1.85651e+08	2.2343e+08	7.07326e+07
1506	292.106	2.869	7.80184e+06	5.39024e+06	7.41699e+06	4.21829e+06	1.67569e+07	3.02171e+06	9.6342e+06	7.82013e+06	8.57716e+06	4.77162e+06	1.14115e+07	2.17222e+06	302604	310457	160393
1507	292.128	0.819	1.86878e+06	1.7152e+06	1.89147e+06	5.84105e+06	4.49722e+06	6.71534e+06	1.46481e+06	1.182e+06	929142	707018	931008	105350	119388	113903	101643
1508	292.146	3.37	5.49614e+06	5.59644e+06	5.58763e+06	1.23715e+06	3.1947e+06	288523	7.49612e+06	1.20238e+07	1.74725e+07	1.47074e+07	1.51773e+07	66286.3	499051	411221	138978
1509	292.167	7.025	1.055e+06	871837	1.41903e+06	64591.3	488804	63382.5	128167	284741	434295	597623	540110	1.51146e+06	5.57065e+06	4.05501e+06	3.0646e+06
1510	292.204	8.722	2.27487e+06	945693	2.85605e+06	3.3414e+06	2.52619e+06	9.81571e+06	582188	944013	1.81567e+06	1.43624e+06	1.12467e+06	3.11774e+06	1.98602e+06	9.774e+06	8.48084e+06
1511	292.204	7.734	4.39732e+07	2.99402e+07	3.88403e+07	491953	1.06619e+06	4.48926e+06	655229	323144	838872	918602	736422	6.72364e+07	9.98769e+07	1.02835e+08	8.52877e+07
1512	292.204	8.473	2.09455e+07	1.53197e+07	1.6751e+07	975589	1.0241e+06	978014	1.19297e+06	1.10201e+06	1.47478e+06	1.27191e+06	1.39381e+06	9.43472e+07	4.01885e+07	4.10113e+07	5.9583e+07
1513	292.24	10.86	4.71899e+06	6.70665e+06	6.29351e+06	5.09945e+06	7.80057e+06	4.98656e+06	4.89213e+06	5.10563e+06	6.78365e+06	6.04346e+06	5.96561e+06	9.08476e+06	9.95716e+06	8.78117e+06	1.08582e+07
1514	292.996	3.205	1.19314e+06	1.20619e+06	1.2808e+06	349738	1.09815e+06	340384	1.78143e+06	1.6297e+06	2.18592e+06	2.86926e+06	2.91989e+06	3.53116e+06	3.82764e+06	3.71323e+06	3.30257e+06
1515	293.079	0.96	7.13841e+07	7.44115e+07	7.41597e+07	6.78928e+07	8.10445e+07	9.88639e+07	5.83607e+07	4.33712e+07	9.88568e+07	1.06853e+08	1.20439e+08	1.14553e+07	7.17527e+06	1.43011e+07	1.01703e+07
1516	293.094	0.928	3.62399e+07	3.81992e+07	4.07073e+07	875065	4.06576e+06	814582	5.13855e+07	4.32708e+07	3.55896e+07	2.29217e+07	1.9641e+07	4.6373e+07	6.1438e+07	5.71422e+07	4.21024e+07
1517	293.13	3.411	1.30487e+06	1.33983e+06	1.38324e+06	48834.5	43195.2	43732.5	38404	31990.8	41644	37895.7	41274.9	4.71881e+06	5.24459e+06	3.25565e+06	3.79203e+06
1518	293.137	1.516	1.07343e+06	1.29134e+06	1.08731e+06	2.09956e+06	858919	4.82875e+06	3.16778e+06	1.90127e+06	2.3989e+06	611361	1.86743e+06	62765.7	84812.9	74314.7	71997.4
1519	293.137	2.93	1.54614e+06	1.58269e+06	1.54097e+06	517713	1.52459e+06	1.02973e+06	1.78474e+06	1.42245e+06	3.53082e+06	1.61975e+06	3.35492e+06	210652	353216	156864	156294
1520	293.147	1.385	1.0749e+07	1.15054e+07	1.33966e+07	2.0211e+07	2.99208e+07	1.12014e+07	1.52093e+07	1.42987e+07	2.51666e+07	2.41369e+07	2.19248e+07	477901	721398	573967	607094
1521	294.071	3.039	1.46518e+06	1.81345e+06	1.42717e+06	253168	1.69346e+06	203524	2.86449e+06	2.60195e+06	4.39642e+06	6.33968e+06	5.32905e+06	147502	76249.3	62299.6	211949
1522	294.121	3.536	4.19186e+06	3.52396e+06	3.97826e+06	1.58051e+07	944381	1.977e+07	452308	444007	889505	827314	654362	1.03762e+06	624852	520364	863796
1523	294.121	3.722	598275	414939	524868	5.63496e+06	405367	1.11813e+06	206812	160035	352807	355718	254807	52007.9	44241.6	37590.9	46650.3
1524	294.121	1.823	5.6606e+06	5.76987e+06	5.37439e+06	8.26399e+06	1.17e+07	1.40078e+07	8.9247e+06	5.92339e+06	9.55708e+06	4.86534e+06	9.92738e+06	96784.5	89699.9	87179.2	82346.9
1525	294.121	2.803	1.48495e+07	1.30486e+07	1.34923e+07	7.71986e+06	2.96511e+07	3.23065e+07	2.82334e+07	2.04761e+07	1.96337e+07	7.73238e+06	2.76681e+07	222997	103609	173541	98616.6
1526	294.121	3.096	5.93002e+08	6.03972e+08	5.95114e+08	1.63696e+09	1.04624e+09	1.02228e+09	4.81753e+08	5.82335e+08	8.5369e+08	8.33312e+08	6.70002e+08	1.29439e+07	8.39436e+06	1.23954e+07	1.28432e+07
1527	294.131	3.231	3.16403e+06	3.34095e+06	3.29608e+06	60758	124509	3.55178e+07	68321	38661.6	136882	47268.2	150694	128612	123461	115819	96113.9
1528	294.147	5.876	784089	814402	605249	45501.7	53020.2	49199.5	115644	53898.4	143582	111041	96985.8	3.57297e+06	2.17475e+06	2.02017e+06	1.78887e+06
1529	294.147	5.359	806734	938623	1.07123e+06	41399.9	119360	279439	281427	202030	56886.1	128208	123876	5.3671e+06	3.83073e+06	2.80989e+06	2.50003e+06
1530	294.147	5.57	2.22492e+06	1.99951e+06	2.05315e+06	477854	303310	279439	281427	202030	452045	467686	502995	5.52868e+06	7.91839e+06	6.52125e+06	7.98967e+06
1531	294.158	3.062	1.92048e+07	1.74591e+07	1.9208e+07	728353	2.16464e+06	1.05375e+06	9.02017e+07	5.74091e+07	4.37334e+07	1.32177e+07	4.17691e+07	368911	1.18245e+06	410988	260647
1532	294.183	7.556	9.49465e+06	9.46759e+06	8.51814e+06	9.56711e+06	9.89514e+06	9.39275e+06	8.10307e+06	8.54106e+06	9.56693e+06	8.64522e+06	9.20815e+06	8.28358e+06	1.44187e+07	7.47093e+06	7.6708e+06
1533	294.183	7.01	4.77846e+07	4.99492e+07	4.77573e+07	5.01819e+07	4.76798e+07	4.48702e+07	5.74371e+07	5.31751e+07	7.20451e+07	4.27145e+07	5.42697e+07	5.103e+07	7.15739e+07	4.60872e+07	4.85593e+07
1534	294.183	6.384	2.04634e+07	1.92135e+07	1.70752e+07	393904	615087	1.02861e+06	977247	589281	857904	514433	1.14439e+06	5.38494e+07	4.11472e+07	3.75213e+07	4.19376e+07
1535	294.183	8.11	1.64389e+06	1.7035e+06	1.62643e+06	759998	1.71903e+06	1.08448e+06	2.2322e+06	1.16098e+06	3.02517e+06	1.43677e+06	3.41519e+06	1.50564e+06	2.43582e+06	2.21122e+06	2.02084e+06
1536	294.186	12.124	6.74838e+07	1.90779e+07	2.50756e+07	2.54601e+07	3.05197e+07	2.82619e+07	2.33519e+07	8.5594e+06	6.16109e+06	3.35565e+06	1.44928e+07	2.33599e+06	5.90916e+06	1.97747e+07	1.12164e+07
1537	294.186	11.972	6.74838e+07	4.67499e+07	3.46478e+07	5.97922e+07	8.76131e+07	1.06214e+08	8.17187e+07	7.66796e+07	4.29734e+07	8.32861e+07	6.81718e+07	5.55828e+07	6.53165e+07	9.17021e+07	4.69396e+07
1538	294.186	12.36	1.4512e+06	2.2012e+06	1.47614e+06	986166	2.23516e+06	557957	2.58466e+06	1.10202e+06	1.70103e+06	1.4544e+06	1.74304e+06	1.52171e+06	670516	1.31749e+06	545501
1539	294.219	9.721	3.38532e+06	3.85947e+06	3.65422e+06	983118	4.72038e+06	1.37236e+06	3.8145e+06	4.85074e+06	8.45154e+06	9.32547e+06	7.92522e+06	904372	993344	933133	687638
1540	294.219	9.199	1.12227e+07	6.85367e+06	1.28999e+07	4.39364e+06	8.42613e+06	3.12714e+06	9.69206e+06	7.50355e+06	1.17629e+07	8.43696e+06	1.27572e+07	6.02716e+07	5.34009e+07	2.85392e+07	3.73258e+07
1541	294.219	8.216	7.93126e+07	7.43155e+07	7.024e+07	8.8864e+07	1.45053e+07	2.82955e+07	2.43392e+07	1.67926e+07	2.92964e+07	2.48805e+07	3.48757e+07	1.73933e+08	1.15759e+08	1.25529e+08	1.47518e+08
1542	294.219	8.963	4.31898e+07	4.39286e+07	4.28949e+07	1.55768e+07	2.08166e+07	7.05014e+06	2.56726e+07	1.87861e+07	3.4961e+07	3.30166e+07	4.16159e+07	1.27162e+08	6.86257e+07	6.10004e+07	8.26325e+07
1543	294.219	10.226	2.81276e+06	2.55746e+06	2.65544e+06	2.01141e+06	2.86141e+06	2.52091e+06	3.00334e+06	4.11012e+06	6.05765e+06	6.24276e+06	5.53697e+06	163201	1.44216e+06	443389	387156
1544	294.219	9.46	2.2578e+06	2.52881e+06	2.37377e+06	1.28807e+06	3.39583e+06	1.01431e+06	2.08497e+06	3.12273e+06	5.3084e+06	6.98821e+06	5.41213e+06	1.63014e+06	815384	832119	1.06275e+06
1545	294.219	9.099	1.11828e+07	1.07524e+07	1.28999e+07	5.17107e+06	8.6634e+06	1.12142e+06	1.01819e+07	9.00448e+06	1.03956e+07	1.40372e+07	1.56184e+07	6.02716e+07	5.34009e+07	2.85392e+07	3.73258e+07
1546	294.219	7.884	2.54502e+06	2.36243e+06	2.53614e+06	37583.9	388915	108186	811712	339138	678405	679537	970397	9.55058e+06	5.30859e+06	4.46029e+06	8.06516e+06
1547	294.256	11.436	5.28621e+07	5.11895e+07	5.39172e+07	4.44288e+07	6.32892e+07	3.3011e+07	5.99373e+07	7.27233e+07	8.70071e+07	8.86235e+07	7.13597e+07	1.91343e+07	2.2643e+07	1.76079e+07	2.2331e+07
1548	294.256	11.716	4.60658e+06	4.04808e+06	4.03686e+06	3.14639e+06	6.93232e+06	2.92861e+06	5.77619e+06	4.17291e+06	6.50147e+06	6.86692e+06	8.55466e+06	2.07562e+06	1.66805e+06	688547	892015
1549	295.126	0.975	3.17598e+06	3.55619e+06	3.28651e+06	2.25442e+07	1.41973e+07	1.27151e+07	1.63845e+06	3.22319e+06	3.92983e+06	3.16106e+06	1.7938e+06	795317	1.06735e+06	915734	875770
1550	296.077	3.909	1.23364e+07	1.20372e+07	1.13175e+07	2.0577e+06	1.38111e+07	63093.5	2.07139e+07	2.04019e+07	2.84815e+07	3.67161e+07	3.18215e+07	44187.6	39491.1	34485.4	38006.5
1551	296.119	3.282	1.60014e+06	1.90795e+06	1.66954e+06	807059	824608	1.21545e+06	5.55493e+06	4.24598e+06	5.11337e+06	1.21286e+06	3.23585e+06	49075.9	73874.5	66826.1	202643
1552	296.126	4.737	1.05019e+06	985070	987497	57507.1	51076.4	56613.7	50011.6	46526.3	51486.5	46381.5	49877.6	5.27733e+06	2.34838e+06	2.06877e+06	2.56214e+06
1553	296.147	3.046	1.33213e+07	1.24284e+07	1.40777e+07	4.95529e+06	2.19854e+07	4.32691e+07	3.20878e+06	3.32248e+06	5.03398e+06	4.72755e+06	5.25912e+06	2.15803e+07	3.21806e+07	2.51484e+07	1.94108e+07
1554	296.147	3.471	6.62205e+06	5.11485e+06	5.82347e+06	351510	514357	976087	99947.3	77192.4	162508	140255	220760	3.14663e+06	4.46539e+06	4.31973e+06	2.06318e+06
1555	296.162	5.005	1.63876e+06	1.65958e+06	1.71475e+06	169295	446600	175141	165754	190636	158398	151265	151708	1.28781e+07	3.57502e+06	2.78391e+06	3.15996e+06
1556	296.196	9.991	2.93129e+06	3.06828e+06	3.08133e+06	1.64254e+06	1.6133e+06	1.20626e+06	1.70987e+06	2.13689e+06	2.20412e+06	2.1069e+06	2.64154e+06	5.30273e+06	5.86997e+06	5.82734e+06	3.218e+06
1557	296.198	6.548	8.14797e+06	7.67329e+06	5.81733e+06	121139	121217	137492	109036	161482	156154	128098	128660	2.90658e+07	2.20719e+07	1.58767e+07	1.7025e+07
1558	296.198	8.382	1.23408e+06	1.06372e+06	1.16477e+06	36965	37889.3	33699.5	36868.9	44408.3	155677	46202.9	37902.4	2.89265e+06	4.09654e+06	4.42781e+06	2.76034e+06
1559	296.198	7.605	1.15642e+06	1.06399e+06	1.02203e+06	265469	565759	394553	452483	316566	394287	346097	469944	4.25885e+06	3.92328e+06	3.34249e+06	3.56404e+06
1560	296.235	8.511	7.93221e+07	8.55634e+07	7.90585e+07	6.11603e+08	1.19746e+07	2.52212e+08	1.98857e+07	1.52038e+07	2.56243e+07	2.36356e+07	3.122e+07	3.7598e+07	1.77907e+07	1.65353e+07	1.86377e+07
1561	296.235	10.333	1.02403e+07	4.47662e+06	6.58779e+06	1.58712e+07	5.30738e+06	2.89677e+07	2.19845e+06	4.19098e+06	7.39035e+06	5.76654e+06	5.84464e+06	7.86169e+06	7.32041e+06	5.93232e+06	7.06203e+06
1562	296.235	8.749	2.28236e+08	2.28334e+08	2.31829e+08	4.49851e+07	2.08445e+08	4.59285e+07	2.51443e+08	1.9617e+08	3.56378e+08	3.2969e+08	4.235e+08	4.70563e+08	2.0126e+08	2.42137e+08	3.46232e+08
1563	296.235	9.558	8.16379e+07	7.82845e+07	9.51704e+07	6.09343e+06	2.87259e+07	8.7739e+06	1.89351e+07	7.73913e+06	1.67535e+07	2.91987e+07	2.50969e+07	3.75795e+08	1.75424e+08	1.54775e+08	2.34273e+08
1564	296.235	9.376	3.91962e+07	4.12424e+07	2.96458e+07	5.94516e+06	1.19144e+07	6.17619e+07	7.63162e+06	7.02559e+06	1.2002e+07	1.19052e+07	1.27528e+07	2.44436e+08	1.46012e+08	1.13406e+08	1.90241e+08
1565	296.235	9.747	1.62152e+07	1.68926e+07	1.72429e+07	8.15058e+06	9.76553e+06	1.00626e+07	1.16339e+07	1.12642e+07	1.78496e+07	1.88476e+07	1.93302e+07	5.74453e+07	2.21917e+07	2.07052e+07	3.41213e+07
1566	296.235	9.929	6.32102e+06	9.81032e+06	7.18885e+06	8.05113e+06	657393	9.88004e+06	1.16339e+07	1.12642e+07	1.78496e+07	1.88476e+07	1.93302e+07	4.31151e+07	2.72487e+07	2.37137e+07	3.00149e+07
1567	296.271	12.052	1.78252e+08	1.71983e+08	1.81964e+08	1.71022e+08	2.21621e+08	1.2119e+08	1.92748e+08	2.06231e+08	2.40346e+08	2.71058e+08	2.47149e+08	1.42292e+08	1.39924e+08	8.77096e+07	1.5614e+08
1568	297.085	3.18	1.27145e+07	1.22824e+07	1.21423e+07	6.94285e+06	1.72091e+07	7.64313e+06	1.35452e+07	1.60715e+07	2.99216e+07	2.85387e+07	2.37804e+07	48521	158378	38966.9	107368
1569	297.103	3.778	1.10781e+07	1.05798e+07	1.11245e+07	64447.9	400586	41427.3	673746	76313.8	898463	730713	474450	2.33218e+07	7.3222e+07	1.09277e+07	1.69557e+07
1570	297.107	1.726	4.3491e+06	4.08819e+06	4.54826e+06	1.43523e+07	5.34491e+06	6.22244e+06	790739	797980	833286	1.32548e+06	796501	5.13084e+06	7.74306e+06	4.94078e+06	5.34311e+06
1571	297.121	2.249	8.33635e+06	8.83066e+06	8.62078e+06	1.19123e+07	1.47785e+07	6.91075e+06	1.05678e+07	9.68195e+06	1.39549e+07	1.46167e+07	1.43973e+07	569038	2.33572e+06	2.35283e+06	2.38054e+06
1572	297.136	6.156	1.03939e+07	1.04362e+07	1.06677e+07	28573.6	29680.1	32628.1	26408.3	25280	27350.7	27445.1	28144.7	4.69437e+07	4.28154e+07	1.26295e+07	1.57582e+07
1573	297.14	1.007	751462	776661	759465	2.47305e+06	1.94022e+06	1.94432e+06	1.06547e+06	927216	681799	691055	618624	884894	840272	671544	811411
1574	297.142	0.994	7.28131e+06	1.08313e+07	1.08966e+07	5.6606e+07	6.00902e+07	3.31807e+07	3.91145e+06	8.12598e+06	1.40813e+07	1.42626e+07	1.28526e+07	1.79296e+06	1.70255e+06	1.16532e+06	1.64407e+06
1575	297.23	8.566	1.25666e+06	1.10288e+06	1.24267e+06	107076	113796	61050.8	104717	71143.8	194653	195916	144547	5.00281e+06	5.77736e+06	4.3099e+06	4.37263e+06
1576	298.089	1.281	7.33707e+07	6.71378e+07	6.39977e+07	2.33675e+08	9.70119e+07	2.04063e+08	3.82669e+07	3.51009e+07	6.39445e+07	5.41939e+07	7.3826e+07	3.70455e+07	2.07695e+07	2.88539e+07	3.9064e+07
1577	298.16	11.017	5.37146e+07	5.11945e+07	5.61365e+07	1.70369e+07	2.62473e+07	5.05935e+07	3.55377e+07	4.91301e+07	9.9519e+06	1.04613e+07	5.28138e+06	3.80699e+06	5.81168e+06	8.74843e+06	5.04676e+06
1578	298.16	11.214	8.86302e+06	7.16355e+06	8.35596e+06	5.06026e+06	1.07227e+07	1.21043e+07	9.97494e+06	8.79348e+06	7.67647e+06	3.54954e+06	5.28138e+06	3.274e+06	5.81168e+06	8.74843e+06	4.51919e+06
1579	298.16	10.876	2.51998e+06	7.87582e+06	4.49472e+06	1.26779e+07	2.59498e+07	5.05935e+07	3.55377e+07	4.91301e+07	3.46303e+07	3.33135e+07	3.11482e+07	1.36317e+07	2.27648e+07	2.60046e+07	2.01464e+07
1580	298.178	6.308	4.38567e+06	4.41791e+06	4.60119e+06	394857	1.125e+06	334972	973737	649937	1.88392e+06	1.00069e+06	1.25703e+06	8.98391e+06	1.41762e+07	1.02632e+07	1.46049e+07
1581	298.214	7.534	4.71017e+06	4.76948e+06	5.19471e+06	141857	96253.7	171953	32911.4	31901.2	34734.3	69598.4	46410	1.73482e+07	1.74662e+07	1.64254e+07	1.17574e+07
1582	298.214	7.425	4.06547e+06	4.75724e+06	4.36408e+06	42176	47742	154967	27617.5	35022.4	27438.1	27578.1	30630.3	1.10178e+07	1.41919e+07	1.37345e+07	1.19262e+07
1583	298.214	7.877	1.81027e+06	763488	874484	70697.4	76443.9	66279.4	64061.4	62767.4	104632	69009.5	154540	6.72442e+06	4.29421e+06	3.77288e+06	1.90133e+06
1584	298.25	14.21	1.02079e+07	1.03489e+07	4.08043e+06	7.16798e+07	2.1925e+07	1.43921e+07	8.71043e+06	5.76291e+06	1.32397e+07	1.30403e+07	7.96164e+06	3.09128e+06	3.28792e+06	3.31498e+06	3.55652e+06
1585	298.25	9.113	1.1379e+09	1.14002e+09	1.09795e+09	5.38542e+09	5.7776e+07	4.82412e+09	4.85953e+07	3.69082e+07	4.36622e+07	4.85534e+07	5.06289e+07	6.14903e+08	4.73958e+08	3.13371e+08	5.61471e+08
1586	298.25	9.042	2.88716e+08	2.82546e+08	2.7201e+08	4.43122e+06	5.7597e+07	4.78685e+09	4.85175e+07	3.69398e+07	4.36956e+07	4.85125e+07	5.05378e+07	6.13768e+08	4.73592e+08	3.1306e+08	6.26656e+07
1587	298.25	11.035	4.38652e+09	4.23561e+09	4.70022e+09	4.4705e+09	6.6245e+09	2.83618e+09	5.3194e+09	4.42959e+09	6.8872e+09	6.11352e+09	6.25278e+09	9.3157e+08	6.91544e+08	6.17534e+08	7.19959e+08
1588	298.25	9.96	3.29839e+07	2.66147e+07	2.41391e+07	6.18511e+06	7.26436e+06	6.5145e+07	1.47909e+06	1.06913e+06	5.22083e+06	5.26573e+06	1.78047e+06	5.89153e+07	4.60179e+07	3.93313e+07	5.28322e+07
1589	298.25	10.43	1.42739e+07	1.38466e+07	1.47868e+07	2.51003e+07	1.12102e+07	1.76778e+07	5.24862e+06	8.09747e+06	1.42899e+07	1.22727e+07	7.32451e+06	2.2395e+07	1.43902e+07	1.27591e+07	1.7848e+07
1590	298.25	8.945	4.9128e+07	4.92215e+07	5.37662e+07	3.24112e+06	1.02057e+07	9.44297e+06	9.72083e+06	8.199e+06	8.80484e+06	1.13565e+07	1.10805e+07	1.60857e+08	1.087e+08	3.02742e+07	1.26212e+08
1591	298.25	9.292	1.2461e+08	1.06296e+08	1.18971e+08	3.97086e+07	2.56436e+07	4.6671e+07	1.28155e+07	9.09333e+06	1.29922e+07	1.70492e+07	1.95292e+07	5.87974e+08	2.13721e+08	2.09711e+08	3.08894e+08
1592	298.25	10.113	3.26424e+07	3.4789e+07	3.0444e+07	4.13653e+06	4.35558e+06	1.26921e+07	6.53627e+06	4.93363e+06	5.64819e+06	1.7989e+06	2.01507e+06	1.62238e+08	8.74499e+07	8.37207e+07	1.15121e+08
1593	298.287	12.684	4.63528e+07	4.80221e+07	4.07848e+07	3.96161e+07	6.17648e+07	3.4645e+07	4.28747e+07	3.91222e+07	5.16293e+07	6.14367e+07	5.45291e+07	1.2265e+07	2.67759e+07	2.80034e+07	3.55922e+07
1594	298.287	12.802	6.82705e+07	7.48938e+07	6.51153e+07	2.88409e+07	9.32211e+07	2.96084e+07	6.73299e+07	7.33923e+07	8.76393e+07	1.08814e+08	9.06286e+07	4.04e+07	4.07283e+07	4.06155e+07	5.28128e+07
1595	299.034	0.949	8.63427e+06	8.85027e+06	8.35119e+06	417523	1.57477e+06	388665	4.14037e+06	4.71683e+06	4.92882e+06	4.85357e+06	4.59528e+06	2.17833e+07	9.35239e+07	6.59109e+07	6.94011e+07
1596	299.083	2.606	1.92195e+06	1.20509e+06	2.04421e+06	66668.5	72325.5	75454.5	54091.5	58107.8	65727.8	63793.1	63127.3	4.83124e+06	6.02851e+06	4.00133e+06	4.07884e+06
1597	299.1	3.31	1.05441e+08	1.0944e+08	9.88649e+07	9.01052e+07	2.14198e+08	1.20009e+07	1.01993e+08	9.69173e+07	2.05998e+08	2.95257e+08	2.19833e+08	505933	3.11045e+06	1.94406e+06	2.2434e+06
1598	299.116	4.476	2.51233e+06	2.72899e+06	2.8795e+06	36299.2	34740.1	31596	55564.5	39521.7	49722.9	52844.1	57030.1	1.39407e+07	5.85465e+06	4.97523e+06	4.32617e+06
1599	299.121	0.949	5.53698e+06	5.62821e+06	6.49459e+06	1.32435e+08	2.03324e+07	4.28155e+07	1.40888e+06	2.04171e+06	3.34582e+06	5.31756e+06	3.68114e+06	864839	192565	175109	157460
1600	299.148	3.338	7.19167e+06	7.71268e+06	7.02705e+06	2.1035e+07	8.06553e+06	1.95597e+07	7.18531e+06	6.4767e+06	9.80887e+06	7.78372e+06	9.97411e+06	350896	589428	227208	214682
1601	299.184	2.777	833624	827644	1.01794e+06	5.92378e+06	303383	4.86053e+06	221039	140413	867882	140193	918070	62757.6	77558.7	70160.6	73821.5
1602	299.218	7.421	878425	769157	717165	38136	38694.7	38640.3	33906.6	33682.4	33686.4	33858.2	34443.3	1.98403e+06	3.81208e+06	2.45798e+06	1.61604e+06
1603	299.246	9	1.07246e+06	1.37414e+06	1.06966e+06	58944.9	45286.2	53359.2	44196.1	36819.6	42653.8	41558.5	69620.8	2.44709e+06	7.54248e+06	7.73562e+06	3.5705e+06
1604	299.253	9.96	3.74164e+06	9.59233e+06	5.75177e+06	4.35134e+06	1.2639e+06	9.9053e+06	292492	191648	797015	297005	337225	1.07712e+07	6.0688e+06	4.75447e+06	9.14497e+06
1605	299.254	9.105	2.55393e+08	2.85798e+08	2.72462e+08	9.37208e+08	1.56981e+07	8.76521e+08	1.24185e+07	9.02405e+06	8.59194e+06	1.23985e+07	1.33613e+07	2.30417e+08	8.28839e+07	1.01401e+08	1.09362e+08
1606	300.013	0.81	9.1885e+07	8.71184e+06	8.69622e+06	4.40013e+07	8.43589e+07	7.96242e+07	7.9666e+07	1.45536e+07	1.31609e+07	6.59696e+07	1.01524e+07	6.84859e+07	2.21463e+07	2.067e+07	9.34605e+07
1607	300.013	16.369	3.0858e+07	3.38515e+07	3.59543e+07	2.60983e+07	2.61931e+07	2.26538e+07	2.7777e+07	2.3491e+07	3.99726e+07	3.00087e+07	4.38728e+07	4.28464e+07	2.40824e+07	3.07768e+07	4.02084e+07
1608	300.038	4.299	1.98848e+07	2.01559e+07	1.75982e+07	6.53314e+06	6.40935e+07	1.52868e+07	1.3706e+07	1.86369e+07	2.28341e+07	3.65794e+07	2.94953e+07	455142	313593	574252	495573
1609	300.075	1.796	5.56466e+06	5.40767e+06	5.56625e+06	6.55167e+06	6.2317e+06	6.30026e+06	5.45259e+06	4.87059e+06	7.28207e+06	6.31412e+06	6.29375e+06	119000	137607	133740	126327
1610	300.168	3.894	1.10144e+06	999602	1.00464e+06	1.08266e+07	105945	7.92385e+06	125366	109728	141852	153331	153866	100115	104137	80906.6	91138.3
1611	300.177	0.869	1.5505e+06	1.5287e+06	1.39778e+06	3.68185e+07	650306	2.08686e+07	81631.3	70924.2	69419.9	259864	65109.8	509159	282243	404680	448232
1612	300.193	6.994	4.09496e+06	4.16616e+06	4.44693e+06	2.3176e+06	5.83284e+06	1.26102e+06	8.88986e+06	5.20077e+06	9.99594e+06	7.0155e+06	9.26593e+06	847737	2.75327e+06	1.61286e+06	1.70242e+06
1613	300.209	8.727	1.76873e+07	2.08506e+07	8.772e+06	689413	5.99429e+06	900538	1.11958e+07	4.23083e+06	6.1421e+06	8.07575e+06	1.47286e+07	5.36531e+07	1.65937e+07	4.91499e+07	4.09307e+07
1614	300.209	9.877	1.10511e+07	1.17063e+07	1.1074e+07	1.70582e+07	2.31259e+07	7.52115e+06	7.26508e+06	1.08391e+07	1.68417e+07	1.4067e+07	1.35131e+07	2.47608e+06	1.09134e+07	7.00857e+06	6.39447e+06
1615	300.209	10.032	689353	560439	479338	243167	181081	135944	89571.7	50188.4	148082	68416.2	200673	696012	3.70568e+06	1.35742e+06	1.29243e+06
1616	300.209	8.237	1.25601e+08	1.03473e+08	8.92688e+07	1.99308e+06	3.37814e+07	3.05596e+06	3.87148e+07	1.52495e+07	4.64311e+07	3.6523e+07	3.50789e+07	2.27696e+08	2.73909e+08	2.29401e+08	4.80258e+08
1617	300.23	6.642	1.93588e+07	1.62977e+07	1.56641e+07	264666	149883	496992	73173.8	67620.4	112774	112965	159937	4.44538e+07	4.79191e+07	4.43383e+07	4.42602e+07
1618	300.23	6.753	2.47333e+07	2.46841e+07	2.24622e+07	314401	485256	761179	146791	138431	167993	177193	117750	5.90723e+07	7.3624e+07	6.55038e+07	6.26119e+07
1619	300.23	7.668	3.94396e+07	3.76743e+07	3.7024e+07	334804	287561	836842	195068	194519	166541	166798	237158	1.24837e+08	1.22408e+08	9.24132e+07	9.41008e+07
1620	300.23	7.2	3.04464e+06	4.41952e+06	3.72188e+06	76009.5	159676	187878	71183.9	66453.2	173720	79946.9	69265.6	1.05758e+07	1.25646e+07	1.09968e+07	9.90066e+06
1621	300.23	8.246	920377	1.05626e+06	775963	43909.7	56528.8	143141	37360.2	34904	36238.3	69306.5	61513.2	6.44026e+06	1.80672e+06	1.42261e+06	1.45092e+06
1622	300.23	7.32	1.33139e+06	1.51869e+06	1.80268e+06	132028	167143	151076	36090.5	73733.7	98055.4	149440	80605.7	5.9992e+06	6.0059e+06	3.24163e+06	4.61133e+06
1623	300.256	9.04	1.92766e+07	4.18712e+06	1.7075e+07	9.36355e+07	356970	3.35258e+07	338108	404559	168488	296379	357875	1.26755e+06	2.1373e+06	602292	2.29067e+06
1624	300.266	9.717	2.79096e+08	2.81489e+08	2.87044e+08	1.1081e+09	1.00275e+07	1.2489e+09	709949	1.06379e+06	1.12017e+06	1.00662e+06	1.09739e+06	3.21895e+07	3.27583e+07	3.13192e+07	3.45994e+07
1625	300.266	10.449	2.8075e+06	2.23913e+06	2.49364e+06	2.91226e+06	3.18743e+06	1.36682e+06	1.18444e+06	1.79446e+06	3.00164e+06	2.43885e+06	2.40079e+06	2.97356e+06	1.9242e+06	2.03377e+06	2.87767e+06
1626	300.266	11.2	1.37697e+07	1.25289e+07	1.37687e+07	2.51571e+07	3.10189e+07	1.45554e+07	9.23404e+06	1.58503e+07	2.16957e+07	2.24792e+07	1.82508e+07	2.27671e+06	2.18048e+06	2.04937e+06	2.67855e+06
1627	300.266	9.539	1.16888e+07	1.34075e+07	1.32418e+07	6.90184e+06	6.50958e+06	6.56554e+07	4.65381e+06	4.65777e+06	4.50145e+06	5.46969e+06	5.85454e+06	1.88872e+07	1.32465e+07	2.40049e+07	2.04542e+07
1628	300.266	11.806	3.27678e+06	3.35996e+06	3.02761e+06	6.66736e+06	1.798e+07	2.27147e+06	3.94176e+06	3.41812e+06	5.91267e+06	1.08061e+07	3.42202e+06	1.0302e+06	1.55697e+06	1.21004e+06	580055
1629	301.017	16.37	2.04238e+06	2.69633e+06	2.15938e+06	2.2231e+06	1.806e+06	2.63462e+06	3.11626e+06	2.08312e+06	2.20134e+06	1.82788e+06	3.66568e+06	3.85913e+06	2.00787e+06	3.66204e+06	3.6298e+06
1630	301.113	2.477	7.46197e+06	7.39872e+06	6.59707e+06	8.53594e+06	5.79861e+06	4.94645e+06	3.7404e+06	3.46966e+06	4.79932e+06	6.40856e+06	6.20264e+06	5.47459e+06	9.71368e+06	9.95756e+06	7.21664e+06
1631	301.127	0.998	1.76464e+06	2.33648e+06	1.37101e+06	1.46759e+07	6.08382e+06	1.1798e+07	1.92342e+06	1.67384e+06	1.66663e+06	1.80171e+06	1.79676e+06	1.59744e+06	1.51688e+06	1.03824e+06	1.46478e+06
1632	301.142	3.338	5.10104e+06	4.88145e+06	4.85446e+06	1.7703e+07	7.51807e+06	1.4823e+07	3.44221e+06	3.96394e+06	4.80228e+06	2.39903e+06	4.84106e+06	350803	589428	328856	214682
1633	301.2	3.389	4.14478e+06	3.72767e+06	3.61144e+06	1.89142e+06	1.61733e+06	6.83182e+06	8.25479e+06	4.65382e+06	1.249e+07	3.9552e+06	1.0578e+07	110714	117947	95936.7	107748
1634	302.034	0.809	1.02853e+08	1.06546e+08	1.10373e+08	4.51801e+07	1.10422e+08	9.03178e+07	1.29016e+08	8.22507e+07	6.98396e+07	8.42642e+07	7.65857e+07	5.41192e+07	7.35733e+07	6.53873e+07	6.77736e+07
1635	302.066	2.759	3.25386e+06	3.71935e+06	3.91841e+06	1.28183e+07	6.62863e+06	9.26741e+06	2.48277e+06	2.50109e+06	3.13955e+06	3.16614e+06	2.85365e+06	1.38177e+06	2.27393e+06	1.87895e+06	2.19803e+06
1636	302.079	3.965	849246	848876	854252	39583.4	30942.2	54195.8	55782.7	40825.9	52625.7	35530.7	42230.9	2.10777e+06	4.15649e+06	1.84566e+06	2.31704e+06
1637	302.137	3.461	1.33317e+06	1.2754e+06	1.10822e+06	144773	127412	154384	112355	93663.8	130149	110868	120754	6.0725e+06	3.93454e+06	3.35064e+06	8.19081e+06
1638	302.148	3.463	3.56925e+06	3.6293e+06	4.09329e+06	1.12863e+07	5.37784e+06	6.16783e+06	5.61608e+06	4.62337e+06	1.11465e+07	6.58725e+06	7.07828e+06	326333	268874	189317	192348
1639	302.173	6.44	3.57076e+06	2.9674e+06	2.37373e+06	2.62499e+06	2.65654e+06	3.1426e+06	2.83899e+06	2.88225e+06	2.5146e+06	2.38655e+06	2.6525e+06	2.48636e+06	2.43144e+06	2.53035e+06	2.56731e+06
1640	302.188	8.143	3.7366e+06	4.23361e+06	3.50076e+06	105015	263130	96806.4	459591	274289	405251	267716	370751	8.74482e+06	1.36467e+07	1.19631e+07	9.97418e+06
1641	302.209	4.822	7.64297e+06	7.22763e+06	7.18671e+06	175444	420752	505753	73661.3	70743.4	79771.7	234524	280424	4.08781e+07	1.15916e+07	7.75775e+06	1.25925e+07
1642	302.209	5.123	1.6729e+06	1.61613e+06	1.34174e+06	128789	61782.8	273742	71672.8	67283.2	68640.6	60326.5	62371.6	7.96872e+06	3.67497e+06	2.39076e+06	3.31799e+06
1643	302.209	5.268	1.19535e+06	2.76682e+06	1.48157e+06	122263	87738.7	618145	64715.2	67099.1	182993	84065.4	77278.7	1.16678e+07	5.69631e+06	1.62458e+06	2.17967e+06
1644	302.224	10.464	7.37784e+08	8.28629e+08	9.91935e+08	2.81439e+09	3.26606e+08	5.69887e+08	2.5334e+08	4.59028e+08	3.47197e+08	4.00275e+08	5.47382e+08	1.69548e+08	2.27468e+08	2.86034e+08	2.52525e+08
1645	302.224	10.335	5.93399e+09	4.85595e+09	5.20321e+09	7.0146e+09	6.91059e+09	5.43733e+09	5.82901e+09	6.9468e+09	8.22767e+09	7.75556e+09	7.94683e+09	2.78433e+09	3.88149e+09	3.34474e+09	3.50063e+09
1646	302.245	8.038	1.84425e+06	1.5124e+06	1.7871e+06	1.29174e+06	1.06653e+06	2.37959e+06	86163.7	130925	135261	138622	137196	5.63885e+06	2.91528e+06	2.77062e+06	2.62605e+06
1647	302.367	10.345	3.69324e+06	1.28182e+06	3.59819e+06	4.75043e+06	2.4933e+06	4.63804e+06	434811	2.16244e+06	5.68209e+06	274825	262970	726495	207032	2.70829e+06	106989
1648	303.142	1.692	7.9997e+06	7.96435e+06	7.9474e+06	2.43677e+07	1.63468e+07	1.98949e+07	8.03675e+06	7.24813e+06	1.07557e+07	9.56884e+06	8.88207e+06	54510.8	61009.9	53963.3	53528.8
1649	303.143	1.019	5.03945e+06	6.54512e+06	6.30108e+06	3.96068e+07	1.63587e+07	3.00001e+07	4.48725e+06	5.56337e+06	7.41403e+06	6.2882e+06	5.70095e+06	946598	898865	718371	867991
1650	303.143	1.552	1.98161e+07	1.98147e+07	2.06563e+07	6.4096e+07	3.69397e+07	5.15881e+07	2.0944e+07	1.78424e+07	2.76704e+07	2.26721e+07	2.72762e+07	78681.8	106781	93757.5	92161
1651	303.143	2.877	2.68268e+07	2.54923e+07	2.61995e+07	2.55549e+07	3.54541e+07	2.26368e+07	3.10742e+07	3.00523e+07	4.49449e+07	4.29603e+07	5.65031e+07	732256	905128	588001	724311
1652	303.15	4.481	3.49287e+06	3.00968e+06	3.35212e+06	8.61134e+06	1.25457e+06	2.79615e+06	2.27644e+06	980184	1.82491e+06	1.21877e+06	1.74392e+06	55056.4	44520.9	40855.8	56121.4
1653	303.179	2.797	3.40811e+06	3.39992e+06	2.99242e+06	1.27793e+06	1.32151e+06	2.65672e+06	5.37651e+06	3.07361e+06	7.51152e+06	3.25701e+06	6.99832e+06	80450.3	99424.1	89940.3	94633.3
1654	304.088	2.478	6.23771e+06	5.95229e+06	5.31467e+06	7.09901e+06	5.47794e+06	4.25566e+06	2.76955e+06	2.75171e+06	4.23667e+06	4.10396e+06	4.73283e+06	3.58973e+06	7.73524e+06	6.17954e+06	5.52319e+06
1655	304.094	0.841	1.15171e+07	1.09673e+07	1.0581e+07	1.12501e+06	817195	4.04234e+06	9.43025e+06	1.16633e+07	1.22334e+07	1.07004e+07	1.46366e+07	1.06586e+07	9.57675e+06	8.49646e+06	1.07226e+07
1656	304.127	2.979	3.1499e+06	2.80127e+06	2.82602e+06	2.40537e+07	224155	1.92537e+07	103177	134215	285430	137432	523784	57782.2	65459.1	53245.5	55705.5
1657	304.204	8.068	8.42921e+06	8.80518e+06	9.28156e+06	521031	2.32603e+06	551868	3.63699e+06	1.68128e+06	3.24423e+06	1.91267e+06	3.50292e+06	1.85837e+07	2.96957e+07	2.2693e+07	1.467e+07
1658	304.204	7.918	2.89698e+07	2.19284e+07	3.03899e+07	1.26135e+06	2.5889e+06	1.68347e+06	3.30264e+06	1.79508e+06	2.99681e+06	1.73504e+06	3.70384e+06	7.26837e+07	9.05552e+07	8.2662e+07	6.42802e+07
1659	304.204	8.585	5.09346e+06	5.83357e+06	3.88722e+06	668846	1.88071e+06	597666	1.85633e+06	818601	2.28669e+06	1.49631e+06	2.75703e+06	1.26013e+07	1.28557e+07	1.12365e+07	9.12133e+06
1660	304.24	10.892	1.17658e+09	1.23821e+09	1.27885e+09	8.45365e+08	1.38057e+09	7.76168e+08	1.2318e+09	1.15397e+09	1.37553e+09	1.57775e+09	1.44664e+09	7.57061e+08	1.18993e+09	9.63443e+08	1.0673e+09
1661	304.24	10.752	2.59761e+08	2.65034e+08	2.72262e+08	1.9858e+08	2.74051e+08	1.55444e+08	2.89232e+08	2.97516e+08	2.97556e+08	3.01775e+08	3.0986e+08	3.42425e+08	4.1833e+08	3.3376e+08	4.11966e+08
1662	304.959	1.067	6.68667e+06	5.67678e+06	5.65365e+06	2.65756e+06	4.03344e+06	2.82283e+06	6.62392e+06	8.20148e+06	4.26402e+06	4.62165e+06	5.56258e+06	1.54421e+07	1.31138e+07	1.3417e+07	1.99843e+07
1663	304.959	1.501	1.82938e+07	1.85137e+07	1.74443e+07	1.72525e+06	1.03223e+07	2.25962e+06	2.67774e+07	2.8798e+07	2.16983e+07	2.18237e+07	2.36014e+07	2.99211e+07	2.56713e+07	2.98734e+07	2.98979e+07
1664	305.008	0.779	8.63858e+07	9.14619e+07	9.04789e+07	4.57313e+07	8.79034e+07	8.15386e+07	1.10355e+08	8.25435e+07	6.99143e+07	9.18285e+07	7.14445e+07	6.8606e+07	8.05278e+07	8.06105e+07	7.58376e+07
1665	305.043	0.99	806661	833711	815252	721648	608401	635183	1.14373e+06	995325	731880	741817	664065	2.26947e+07	4.58898e+07	3.90119e+07	2.22152e+07
1666	305.085	1.918	3.11837e+06	2.9588e+06	2.87694e+06	3.44719e+06	3.36012e+06	1.54109e+07	1.59819e+06	2.0762e+06	2.48853e+06	3.37111e+06	4.11533e+06	135998	123862	184217	287646
1667	305.122	0.992	1.82629e+06	2.5459e+06	1.75005e+06	1.41988e+07	6.57344e+06	1.33079e+07	2.29374e+06	1.93218e+06	2.06633e+06	2.70798e+06	1.97977e+06	1.74897e+06	1.66078e+06	1.13673e+06	1.60373e+06
1668	305.122	3.381	2.85833e+06	2.47034e+06	2.35813e+06	1.18542e+07	9.22971e+06	5.38612e+06	3.7507e+06	1.89155e+06	5.0217e+06	1.69572e+06	4.41903e+06	169042	41927.1	41390	43683.2
1669	305.122	3.488	2.26772e+06	2.62728e+06	2.5273e+06	6.61241e+06	3.03219e+06	7.13831e+06	5.04231e+06	1.79932e+06	8.74937e+06	2.80786e+06	5.28201e+06	136055	64031.1	50607	58981.2
1670	305.166	5.601	7.15253e+06	7.4246e+06	6.4711e+06	34069.5	30943.1	35264.8	320767	403195	698605	663008	539852	8.40346e+06	3.24059e+07	1.76423e+07	1.93076e+07
1671	306.009	0.781	1.77111e+07	1.80558e+07	1.8878e+07	9.52962e+06	1.78936e+07	1.71108e+07	2.29689e+07	1.66747e+07	1.40624e+07	1.80657e+07	1.47418e+07	1.46613e+07	1.63601e+07	1.61463e+07	1.5581e+07
1672	306.03	16.339	1.38455e+07	3.23908e+07	3.28189e+07	3.77476e+07	3.4298e+07	3.25643e+07	5.31982e+07	3.96413e+07	4.45383e+07	3.92678e+07	3.89815e+07	6.1006e+07	4.11168e+07	4.08175e+07	7.45148e+06
1673	306.039	0.98	887219	820755	829552	793716	702930	698616	803410	717846	804970	815899	730383	2.1173e+07	3.80156e+07	5.24237e+07	2.199e+07
1674	306.052	1.059	2.08581e+06	1.34378e+06	3.18913e+06	1.37723e+07	1.67861e+06	1.96429e+07	673857	1.18611e+06	1.50978e+06	4.1417e+06	3.84936e+06	547850	752028	697640	622938
1675	306.088	2.803	5.08964e+06	4.78574e+06	5.33864e+06	1.99484e+07	1.54797e+07	1.33491e+07	1.7108e+06	1.68756e+06	4.07591e+06	2.43271e+06	4.24476e+06	105148	104080	366311	521865
1676	306.125	2.492	8.87733e+06	6.26403e+06	6.5788e+06	104880	1.25082e+06	103958	1.54544e+07	1.21816e+07	6.17019e+06	4.27908e+06	7.08056e+06	8.94122e+06	1.79672e+07	1.31881e+07	8.74287e+06
1677	306.147	4.816	3.98098e+06	5.54992e+06	4.24484e+06	156430	141243	162113	136411	126904	140434	138050	136045	1.23323e+07	9.22807e+06	8.06236e+06	1.06892e+07
1678	306.183	6.837	1.65982e+06	1.86121e+06	1.532e+06	1.48676e+06	918576	500622	525287	443028	1.3166e+06	842689	527556	8.17632e+06	6.16826e+06	4.51278e+06	5.8255e+06
1679	306.219	8.24	9.74773e+06	6.23265e+06	8.80308e+06	519389	2.28882e+06	550527	2.34681e+06	1.53769e+06	2.26971e+06	1.41344e+06	3.14861e+06	1.54404e+07	1.90596e+07	1.68572e+07	1.87889e+07
1680	306.219	8.026	1.52109e+06	1.53957e+06	1.36324e+06	166761	175390	28180.1	116005	99694.6	93493.8	112188	140090	2.62272e+06	6.26642e+06	4.31379e+06	4.74414e+06
1681	306.256	11.279	3.02711e+08	2.40058e+08	2.69452e+08	2.31754e+08	3.33846e+08	2.59956e+08	2.47984e+08	2.56563e+08	3.5785e+08	3.79331e+08	4.25363e+08	2.19386e+08	2.38682e+08	2.12423e+08	2.40768e+08
1682	307.005	0.784	1.47885e+07	1.55678e+07	1.52243e+07	7.53144e+06	1.50213e+07	1.37729e+07	1.91e+07	1.35471e+07	1.17729e+07	1.5466e+07	1.20941e+07	1.11876e+07	1.34033e+07	1.33183e+07	1.29169e+07
1683	307.008	0.776	5.06405e+06	5.69934e+06	4.98667e+06	81341	105865	313172	8.53744e+06	6.09549e+06	4.33597e+06	5.31532e+06	3.99442e+06	6.21306e+06	9.04152e+06	6.77259e+06	5.76342e+06
1684	307.983	0.756	4.62826e+07	4.74999e+07	4.64819e+07	4.82038e+07	5.80076e+07	5.29766e+07	4.96899e+07	3.7706e+07	3.27964e+07	4.70639e+07	3.31894e+07	3.98838e+07	3.83876e+07	4.92972e+07	4.34228e+07
1685	308.101	3.015	2.74086e+06	2.48966e+06	2.43506e+06	1.6401e+06	3.59223e+06	2.36502e+06	4.89219e+06	3.35242e+06	4.30493e+06	3.57423e+06	5.3645e+06	283543	420320	466216	529036
1686	308.162	5.99	633196	768693	860018	46812.3	176904	119846	82980.2	89269.2	167852	175660	187833	1.70729e+06	2.07768e+06	2.96762e+06	5.32101e+06
1687	308.196	9.835	1.92658e+06	1.67025e+06	1.82812e+06	839469	662529	873842	459411	933294	1.07684e+06	843778	1.59191e+06	7.38702e+06	3.12408e+06	2.35142e+06	2.2537e+06
1688	308.196	9.978	1.76417e+06	1.63778e+06	2.13095e+06	504816	561028	526668	119089	387529	813529	491552	527440	8.88869e+06	3.85388e+06	2.62676e+06	3.422e+06
1689	308.198	6.422	2.47481e+06	2.2292e+06	5.41359e+06	94409.1	68758.2	71599.6	61005.6	163710	242438	236498	402128	4.8855e+06	1.61205e+07	9.84158e+06	1.15436e+07
1690	308.199	6.956	1.44745e+07	1.65532e+07	1.3047e+07	320937	287936	227788	192703	287294	253862	300290	197414	5.05413e+07	3.82464e+07	2.58845e+07	3.27042e+07
1691	308.199	7.258	1.15888e+06	1.09967e+06	2.24434e+06	97883.3	60043.3	112297	93263.1	59133.1	57804.7	58271	50044.9	1.0353e+07	1.17017e+07	4.68731e+06	4.28363e+06
1692	308.235	10.789	1.17654e+07	9.95245e+06	1.1369e+07	1.5319e+07	1.53107e+07	1.41198e+07	1.58543e+07	2.11685e+07	2.7114e+07	1.99804e+07	1.89478e+07	377102	3.55698e+06	1.76164e+06	1.60651e+06
1693	308.271	11.809	2.67073e+08	2.83409e+08	2.77676e+08	3.24207e+08	4.55893e+08	2.11779e+08	3.2567e+08	2.83377e+08	4.05607e+08	5.87324e+08	5.19882e+08	1.93838e+08	1.87195e+08	1.44839e+08	1.73246e+08
1694	309.106	0.998	1.32e+07	1.41848e+07	1.38987e+07	7.63813e+07	3.80757e+07	5.24313e+07	6.95021e+06	9.06457e+06	1.86046e+07	1.72159e+07	1.42954e+07	3.27357e+06	3.1085e+06	2.48431e+06	3.00173e+06
1695	310.09	0.998	2.08603e+06	2.45318e+06	2.8769e+06	5.00281e+07	639296	3.95393e+07	1.20182e+06	1.04587e+06	769046	779487	697787	998131	947799	757479	915245
1696	310.116	1.013	1.33226e+07	1.40011e+07	1.41771e+07	4.61413e+07	3.59478e+07	2.36961e+07	8.9037e+06	1.0031e+07	1.81759e+07	2.00766e+07	1.51762e+07	814511	773438	618130	746873
1697	310.116	1.853	9.12443e+07	8.80466e+07	8.60903e+07	2.08792e+08	1.8046e+08	8.47547e+07	9.27592e+07	9.78774e+07	1.39529e+08	1.33788e+08	1.13492e+08	112895	111611	362485	112163
1698	310.126	1.515	1.02257e+07	1.02344e+07	1.0866e+07	2.35513e+07	135514	9.98429e+07	99929.1	86341.1	115835	100816	102288	61096.9	82557.8	72338.8	70083.1
1699	310.142	4.56	964910	1.18499e+06	1.10935e+06	115437	110812	121431	151678	112062	135723	119020	122840	9.45331e+06	2.90978e+06	2.42743e+06	3.06158e+06
1700	310.163	3.622	6.69512e+06	9.29354e+07	1.08007e+08	1.1605e+07	2.99e+07	5.85768e+07	3.5923e+06	4.63319e+06	7.22249e+06	7.29298e+06	7.09211e+06	2.20764e+08	3.41743e+08	2.23108e+08	1.84584e+08
1701	310.178	7.221	7.46312e+06	6.70011e+06	7.24898e+06	7.92245e+06	5.61903e+06	7.45911e+06	6.50886e+06	6.12352e+06	1.05841e+07	8.43009e+06	8.9411e+06	8.87369e+06	7.96813e+06	7.89043e+06	7.79863e+06
1702	310.181	11.649	1.48141e+08	1.24167e+08	5.23501e+07	8.09796e+07	1.56565e+08	8.82008e+07	5.52502e+07	6.28273e+07	1.17181e+07	7.26757e+07	5.28682e+07	3.22792e+07	8.04722e+06	1.09416e+07	8.35646e+06
1703	310.181	11.552	6.98375e+06	1.46201e+07	1.48916e+07	4.31149e+07	5.71102e+07	3.05564e+07	4.54021e+07	5.05862e+07	9.89699e+07	1.14147e+08	6.36706e+07	1.51189e+07	5.85583e+07	8.57911e+07	3.54467e+07
1704	310.212	10.623	8.56942e+06	8.91168e+06	8.74813e+06	8.03659e+06	7.4381e+06	1.00816e+07	4.00247e+06	4.24892e+06	4.30524e+06	4.17479e+06	4.66809e+06	1.87902e+07	1.40051e+07	1.45311e+07	1.36434e+07
1705	310.214	7.326	3.06378e+07	3.15005e+07	2.82331e+07	368484	635077	305793	1.18305e+06	413094	807318	502360	1.0981e+06	1.06195e+08	8.43738e+07	6.25799e+07	7.68219e+07
1706	310.214	7.219	3.64742e+06	4.16569e+06	7.53948e+06	221108	429746	283556	509131	338182	725650	536883	696579	2.5452e+07	1.38758e+07	9.62809e+06	2.09687e+07
1707	310.214	8.31	6.71733e+06	2.32215e+06	6.55533e+06	2.09879e+06	2.24017e+06	2.89463e+06	2.35606e+06	9.03391e+06	4.61565e+06	2.45144e+06	4.68876e+06	1.98412e+07	1.98166e+06	4.38352e+06	4.13275e+06
1708	310.214	7.089	2.51725e+07	1.54681e+07	1.22816e+07	356970	715359	274477	871345	638393	985037	904712	1.11016e+06	5.77518e+07	5.33981e+07	2.38102e+07	3.30413e+07
1709	310.251	9.872	937257	778339	1.03232e+06	68095.5	73196.6	54262.8	54799.3	52150.3	67737.8	46873.1	41429.7	6.67137e+06	2.11285e+06	2.26627e+06	4.23145e+06
1710	310.287	12.462	3.63311e+08	3.62824e+08	3.64056e+08	4.6181e+08	5.45005e+08	3.94356e+08	3.28257e+08	3.03447e+08	4.35446e+08	4.41421e+08	4.25287e+08	3.66109e+08	3.33026e+08	2.35963e+08	2.99695e+08
1711	311.158	1.361	1.33328e+07	1.35128e+07	1.46559e+07	3.09248e+07	4.18814e+07	2.87337e+07	1.60228e+07	1.47244e+07	2.59074e+07	2.48839e+07	2.33127e+07	834203	977982	778113	936356
1712	311.158	1.004	6.84588e+06	1.03885e+07	9.19074e+06	2.49511e+07	4.50999e+07	1.88935e+07	3.39005e+06	4.53166e+06	5.89988e+06	7.80028e+06	6.81629e+06	2.35155e+06	2.23298e+06	1.78459e+06	2.15628e+06
1713	311.166	3.474	1.51581e+07	1.54372e+07	1.49685e+07	2.15645e+06	4.47237e+06	1.18027e+07	560371	639489	1.09615e+06	1.08367e+06	1.0204e+06	3.82498e+07	5.96018e+07	3.62377e+07	3.14274e+07
1714	311.184	11.633	1.68625e+07	1.59967e+07	1.76752e+07	1.00077e+07	2.84623e+07	1.17878e+07	8.18763e+06	8.62876e+06	1.15511e+07	1.3997e+07	6.20603e+06	4.19093e+06	7.64251e+06	1.37292e+06	5.14064e+06
1715	311.976	0.998	5.86894e+06	5.66405e+06	6.19466e+06	926803	781361	844694	9.97838e+06	1.43475e+06	4.47939e+06	2.08952e+06	1.94861e+06	1.18676e+07	3.34849e+07	1.55278e+07	1.43469e+07
1716	312.063	3.058	5.75128e+06	6.14013e+06	5.99576e+06	5.68719e+06	3.71765e+06	3.93107e+06	5.1447e+06	8.57436e+06	9.09292e+06	9.81432e+06	9.22923e+06	60385.6	344983	272124	246344
1717	312.063	2.965	5.57594e+06	463082	456199	3.11684e+06	2.42093e+06	199023	630867	297418	8.04616e+06	6.53887e+06	627332	57581.9	94800.5	56408.5	57946.3
1718	312.176	11.791	4.66385e+07	4.61807e+07	4.41098e+07	2.56921e+07	4.11551e+07	1.07158e+07	4.54859e+07	4.57587e+07	1.24612e+07	2.58812e+07	2.11574e+07	5.832e+06	5.05967e+06	4.32566e+06	1.43732e+07
1719	312.176	11.646	1.31359e+08	1.0404e+08	1.57935e+08	7.25367e+07	1.68137e+08	1.42834e+08	9.49452e+07	8.41794e+07	7.5119e+07	2.29959e+08	7.85631e+07	6.90334e+07	4.44422e+07	6.38294e+07	3.45556e+07
1720	312.176	11.033	2.52282e+06	1.30224e+06	1.56579e+06	1.60654e+06	3.11343e+06	7.02889e+06	2.05382e+06	1.96195e+06	2.1334e+06	8.80867e+06	1.54576e+06	551015	420791	459605	1.16502e+06
1721	312.176	11.539	1.71299e+07	2.49683e+07	3.04788e+07	4.30421e+07	5.21355e+07	5.67883e+07	6.13396e+07	8.09325e+07	1.65876e+08	1.29524e+08	6.0893e+07	3.09109e+07	6.79206e+07	9.44559e+07	6.02355e+07
1722	312.194	6.699	7.72315e+07	8.65806e+07	8.21749e+07	4.11615e+07	9.12533e+07	4.47158e+07	8.81593e+07	5.69371e+07	1.10807e+08	9.77441e+07	1.2531e+08	8.79195e+07	1.08392e+08	9.11704e+07	9.09562e+07
1723	312.194	5.269	9.45473e+06	1.001e+07	1.57888e+07	812480	575915	952796	840127	564903	862873	734404	697545	4.45351e+07	3.15617e+07	2.78625e+07	2.61664e+07
1724	312.23	8.128	938324	1.03778e+06	1.02834e+06	212893	357949	5.86659e+06	241175	213827	203650	312159	307688	1.66791e+06	1.22231e+06	1.07143e+06	1.12365e+06
1725	312.23	7.845	3.75655e+07	3.89288e+07	3.58169e+07	2.26427e+06	8.8771e+06	1.62605e+06	1.87632e+07	9.06949e+06	1.70926e+07	1.09143e+07	2.20269e+07	9.74625e+07	8.03578e+07	6.63001e+07	7.0674e+07
1726	312.23	7.707	7.94148e+07	8.25983e+07	7.77212e+07	7.52813e+06	2.29133e+07	6.92319e+06	2.68672e+07	1.59958e+07	2.19588e+07	1.80508e+07	2.70714e+07	3.47083e+08	1.48651e+08	1.15234e+08	1.8871e+08
1727	312.23	7.603	7.88519e+07	8.2108e+07	7.71508e+07	1.05566e+06	2.26956e+07	431198	1.82587e+06	1.5729e+07	6.27909e+06	1.76285e+07	7.91518e+06	1.97234e+07	1.41157e+07	1.13663e+08	1.86133e+08
1728	312.23	7.464	2.34353e+07	1.14551e+07	1.95345e+07	697228	2.96957e+06	1.8892e+06	4.33942e+06	2.01753e+06	3.86054e+06	7.30703e+06	5.53006e+06	7.51715e+07	2.22279e+07	1.62295e+07	5.16312e+07
1729	312.23	8.605	2.48376e+06	2.29812e+06	2.40733e+06	259695	688165	179980	559557	464267	769100	863885	645823	6.10659e+06	8.82487e+06	6.32612e+06	8.12398e+06
1730	312.241	5.047	835348	1.03728e+06	816493	82529.7	120334	30080.9	268877	189830	404972	489311	246110	661676	3.61383e+06	2.40729e+06	1.80366e+06
1731	312.266	10.47	1.48904e+06	1.42073e+06	1.48266e+06	94653.3	72443.2	133113	69176.4	99697.3	87966.5	93179.2	140785	5.2159e+06	3.89391e+06	4.33191e+06	7.35073e+06
1732	312.266	9.844	867919	894185	716812	401599	88198.1	243211	84997	25024.3	92985.2	75972.2	100208	5.07287e+06	3.54716e+06	2.18017e+06	3.11443e+06
1733	312.266	9.676	1.98217e+06	2.06018e+06	2.13303e+06	5.06768e+06	700750	4.69536e+06	586794	625740	578935	630750	641044	5.07287e+06	3.54716e+06	6.84208e+06	9.903e+06
1734	312.303	12.696	4.33753e+07	4.78843e+07	3.90104e+07	2.93246e+07	5.56275e+07	4.08403e+07	5.49619e+07	5.72593e+07	7.40935e+07	6.48282e+07	6.49529e+07	4.3468e+06	4.90204e+06	4.63438e+06	4.42583e+06
1735	312.303	13.284	1.07905e+08	1.13228e+08	1.01977e+08	6.54772e+07	1.41969e+08	6.11404e+07	9.72727e+07	1.16865e+08	1.2017e+08	1.76544e+08	1.51999e+08	5.07226e+07	4.83793e+07	5.38696e+07	5.73e+07
1736	312.889	3.276	476011	654826	653028	81202.8	63996.4	77562.3	63221.8	71415.2	86682.3	86068.4	82060.2	5.24734e+06	7.3685e+06	5.46377e+06	4.87689e+06
1737	313.098	3.431	883940	1.67208e+06	1.1383e+06	92240.1	937577	733222	839346	539125	987194	1.05853e+06	448593	1.53018e+06	5.38725e+06	2.4204e+06	2.03452e+06
1738	313.101	1.515	6.73931e+06	4.73398e+06	4.41851e+06	3.50548e+06	119084	1.29907e+07	4.46557e+06	909998	1.49873e+06	1.14025e+06	526839	70149.8	94790.7	109238	117597
1739	313.131	5.453	1.60119e+06	1.36994e+06	1.48438e+06	73975.7	26918	32971	32195.4	27879.4	30083.9	30469.5	33535.2	9.28727e+06	3.672e+06	2.27244e+06	1.97291e+06
1740	313.262	10.224	1.60461e+06	1.59407e+06	1.67392e+06	592586	1.20748e+06	763901	1.26143e+06	2.07467e+06	4.21816e+06	3.34061e+06	1.83954e+06	95778.2	2.29968e+06	1.93504e+06	1.79591e+06
1741	313.262	10.72	2.11636e+06	2.95717e+06	3.42383e+06	1.78575e+07	5.51998e+06	5.28012e+06	1.29983e+06	2.58395e+06	2.6344e+06	1.17213e+06	1.3851e+06	405038	3.55022e+06	3.77577e+06	1.60375e+06
1742	314.086	8.235	3.95029e+06	3.86655e+06	6.54582e+06	3.34234e+06	1.71425e+06	2.11821e+06	1.63054e+06	1.67895e+06	1.87499e+06	1.53806e+06	2.85108e+06	1.99055e+06	2.58372e+06	3.40748e+06	2.77937e+06
1743	314.1	2.998	2.73534e+06	2.8011e+06	2.56964e+06	610019	434376	490400	264384	313936	418619	379649	370663	2.07013e+07	1.80977e+07	4.84412e+06	9.60963e+06
1744	314.1	2.884	2.70381e+06	2.78446e+06	2.44766e+06	476615	339648	425955	261950	275983	711386	398405	627131	1.59094e+07	1.33742e+07	3.86297e+06	6.64991e+06
1745	314.107	3.182	2.69861e+07	8.20265e+06	8.6592e+06	3.0445e+07	1.94947e+07	1.23024e+07	9.23261e+06	2.69409e+07	1.23312e+07	1.16868e+07	1.47596e+07	3.48361e+06	1.00295e+07	4.40128e+06	4.97721e+06
1746	314.188	6.857	1.1347e+06	938814	866128	137898	94440.5	90352.7	78530.3	179540	188026	194101	140998	2.86647e+06	1.77929e+06	2.33351e+06	6.52768e+06
1747	314.193	0.87	4.69884e+06	4.67065e+06	3.51888e+06	6.03322e+07	1.09015e+07	3.00717e+07	1.29617e+06	2.92882e+06	3.24892e+06	2.40717e+06	4.47434e+06	1.18283e+06	650458	1.0964e+06	1.71752e+06
1748	314.209	7.543	3.28597e+06	3.22221e+06	3.46755e+06	2.67447e+06	3.05465e+06	2.74023e+06	2.92358e+06	3.58971e+06	3.66574e+06	3.99607e+06	3.76715e+06	4.27445e+06	3.62524e+06	3.33679e+06	3.56877e+06
1749	314.209	5.414	3.44744e+06	3.35494e+06	3.41693e+06	157617	147655	162113	483761	142452	150039	151963	167252	7.84381e+06	1.75969e+07	7.50237e+06	7.42841e+06
1750	314.209	5.04	3.01022e+06	2.75773e+06	3.11196e+06	85416.1	214450	88505.4	80963.9	65894	210868	72248.8	99789.2	1.33743e+07	1.21344e+07	7.94026e+06	9.74982e+06
1751	314.224	10.301	2.51007e+06	2.0792e+06	1.92184e+06	3.23538e+06	3.08017e+06	1.64967e+06	1.52316e+06	1.73529e+06	2.03621e+06	2.08452e+06	2.14066e+06	3.41331e+06	4.92337e+06	3.60041e+06	3.66869e+06
1752	314.246	7.711	2.07394e+07	3.1405e+07	2.81832e+07	2.52772e+06	1.06437e+07	1.53471e+08	1.07494e+07	9.53312e+06	1.57806e+07	1.89576e+07	1.95144e+07	6.08256e+06	1.96812e+06	2.22094e+06	2.74532e+06
1753	314.246	7.386	5.80148e+06	5.26474e+06	4.29785e+06	1.4435e+06	4.87136e+06	3.4073e+06	2.47127e+06	2.55003e+06	4.21486e+06	5.58468e+06	3.71434e+06	9.5598e+06	3.25275e+06	5.35869e+06	6.7416e+06
1754	314.246	7.591	8.24096e+06	6.95924e+06	7.0211e+06	2.978e+06	1.47881e+07	7.18517e+06	1.20229e+07	1.03371e+07	1.63394e+07	1.69111e+07	2.1395e+07	1.00875e+07	1.16721e+07	9.43224e+06	4.65429e+06
1755	314.246	7.073	3.1348e+07	2.83002e+07	3.05852e+07	604113	980116	6.45188e+06	682731	660230	611795	749631	778907	7.36109e+07	8.23229e+07	6.63112e+07	6.66622e+07
1756	314.246	8.169	2.36205e+07	2.3571e+07	2.2381e+07	1.03139e+07	2.4311e+06	1.31867e+07	1.75907e+06	1.82026e+06	2.15722e+06	2.38082e+06	1.96667e+06	7.27271e+07	4.79948e+07	4.25737e+07	5.44231e+07
1757	314.246	9.64	1.36303e+06	1.34313e+06	1.27807e+06	1.04614e+06	2.94573e+06	1.51807e+06	1.26298e+06	1.62098e+06	2.67427e+06	3.13439e+06	2.06787e+06	179792	352269	261754	196342
1758	314.246	9.139	910310	1.11043e+06	1.1379e+06	421181	700622	551024	667432	494080	1.37752e+06	896289	841910	1.58577e+06	2.96651e+06	2.30721e+06	3.30406e+06
1759	314.282	11.652	8.88729e+06	6.72229e+06	6.55585e+06	4.07208e+06	1.89527e+07	5.06504e+06	5.16468e+06	8.84682e+06	9.19351e+06	1.57539e+07	1.64122e+07	1.83335e+06	3.00983e+06	1.70739e+06	3.24221e+06
1760	314.282	10.224	2.1437e+06	1.96914e+06	2.01669e+06	1.29191e+07	23615.3	9.09538e+06	17715.1	40685.9	18714.5	27493.2	29833.3	112182	206635	105978	283395
1761	315.095	1.894	4.05386e+07	4.09069e+07	3.95015e+07	8.88594e+07	5.39408e+07	2.96798e+07	4.7277e+07	4.71967e+07	5.94724e+07	8.45983e+07	6.06258e+07	947479	1.22976e+06	760299	712636
1762	315.116	1.864	3.60451e+07	3.78919e+07	3.6107e+07	1.72477e+08	956062	1.31287e+08	688609	663668	750464	524576	1.85645e+06	108412	103403	99194	103915
1763	315.122	3.699	7.35526e+06	7.41762e+06	7.19734e+06	6.39908e+06	2.81973e+07	1.13083e+07	7.73285e+06	8.20987e+06	1.1382e+07	8.93546e+06	1.18548e+07	1.92793e+06	369620	380165	212541
1764	315.871	0.894	1.97575e+07	2.32271e+07	2.18286e+07	214123	1.70209e+07	713185	2.65791e+07	2.00757e+07	1.91092e+07	3.21236e+07	2.08219e+07	2.08183e+07	2.83311e+07	2.18669e+07	2.36881e+07
1765	315.884	0.917	2.70273e+07	2.72746e+07	2.61703e+07	435459	1.28129e+07	308051	3.91285e+07	4.05425e+07	3.29979e+07	3.24894e+07	3.15357e+07	5.30017e+07	5.12243e+07	4.89758e+07	5.18813e+07
1766	315.986	16.49	1.37443e+07	2.3359e+07	2.24773e+07	2.56208e+07	1.63735e+07	2.30362e+07	2.65725e+07	1.57826e+07	1.20027e+07	1.70352e+07	1.80728e+07	1.93288e+07	1.67543e+07	1.75547e+07	1.71207e+07
1767	315.986	0.068	1.17241e+06	917939	1.28846e+06	999621	1.36059e+06	1.33083e+06	871390	1.7526e+06	5.01755e+06	1.87154e+06	1.10025e+06	883802	1.14183e+06	1.07924e+06	1.44424e+06
1768	316.088	1.225	459550	134048	125210	4.01168e+06	738655	1.80796e+06	252918	208272	169384	154333	130230	180491	172416	252903	260871
1769	316.088	3.627	1.16528e+06	1.14658e+06	1.25275e+06	910271	654321	360893	587340	1.7447e+06	2.44767e+06	2.97131e+06	1.74927e+06	300588	1.11193e+06	942334	874654
1770	316.103	3.1	1.86062e+07	2.07603e+07	2.03021e+07	2.46052e+07	2.01885e+07	1.94525e+07	1.60552e+07	1.86849e+07	2.39716e+07	2.42829e+07	1.60451e+07	867775	2.91257e+06	1.4458e+06	1.60898e+06
1771	316.204	8.508	2.45798e+07	2.28077e+07	2.52448e+07	5.36e+06	4.17608e+06	2.28566e+06	4.74455e+06	3.84657e+06	7.53668e+06	5.90688e+06	6.64643e+06	6.63703e+07	5.68092e+07	6.10709e+07	7.42848e+07
1772	316.204	9.078	1.32569e+07	1.25545e+07	1.27823e+07	2.48085e+06	2.74255e+06	1.44847e+06	2.74248e+06	2.0135e+06	3.47693e+06	3.40082e+06	3.59818e+06	3.7835e+07	2.90466e+07	3.40264e+07	3.62617e+07
1773	316.24	10.654	1.36048e+08	1.38973e+08	1.33157e+08	1.45288e+08	1.76873e+08	1.24437e+08	1.45612e+08	1.596e+08	1.92102e+08	2.04579e+08	1.66675e+08	3.8798e+07	7.20613e+07	6.19968e+07	5.84826e+07
1774	316.261	7.306	2.1297e+08	2.06261e+08	1.98608e+08	1.04984e+06	178370	1.69907e+09	419253	151640	244663	148650	213877	581959	411381	227293	419536
1775	316.261	8.083	1.56043e+07	1.43921e+07	1.55943e+07	9.24684e+06	1.21368e+07	2.24246e+07	6.51656e+06	5.65213e+06	7.64104e+06	9.13802e+06	8.7681e+06	4.02495e+07	2.06194e+07	1.93581e+07	2.52739e+07
1776	316.261	8.291	1.61296e+07	1.55699e+07	1.57815e+07	7.18805e+06	1.32686e+07	1.40477e+07	5.07049e+06	4.20299e+06	5.73611e+06	8.55102e+06	7.56251e+06	4.63124e+07	2.59993e+07	2.73709e+07	2.75065e+07
1777	316.261	7.854	3.53802e+06	3.53493e+06	2.8e+06	1.30907e+06	1.47031e+06	1.54155e+06	1.10529e+06	916971	1.45256e+06	1.65474e+06	1.26441e+06	1.11368e+07	5.07235e+06	4.56143e+06	6.59797e+06
1778	317.078	2.467	3.8983e+06	4.29842e+06	4.28017e+06	2.74645e+06	3.5909e+06	2.14552e+06	2.47849e+06	1.95197e+06	4.31888e+06	3.66386e+06	4.38959e+06	3.3791e+06	7.12158e+06	6.08252e+06	4.8722e+06
1779	317.087	2.298	796772	5.07627e+06	4.62377e+06	1.28072e+07	6.49469e+06	7.40142e+06	3.40332e+06	2.70468e+06	4.6561e+06	7.57121e+06	5.9235e+06	4.87801e+06	1.0435e+07	9.42108e+06	2.17828e+06
1780	317.087	2.472	7.2299e+06	6.70541e+06	7.40871e+06	1.71484e+07	8.95469e+06	9.86379e+06	3.9825e+06	3.22242e+06	6.83699e+06	6.53327e+06	7.66423e+06	5.3981e+06	1.33895e+07	1.0036e+07	1.05806e+07
1781	317.123	0.961	3.96748e+07	4.10251e+07	4.24119e+07	4.67817e+07	4.89337e+07	2.70333e+07	3.94325e+07	4.50323e+07	5.38286e+07	6.9735e+07	6.39468e+07	8.0706e+07	1.59236e+07	2.60443e+07	2.41768e+07
1782	317.158	3.295	3.6132e+06	3.6593e+06	3.66527e+06	8.609e+06	7.64506e+06	1.03269e+07	2.37543e+06	2.97834e+06	2.87855e+06	3.36353e+06	3.09597e+06	184251	297061	225311	241318
1783	317.158	2.716	5.12019e+07	4.02207e+07	4.95671e+07	1.62231e+08	6.44264e+07	1.44814e+08	4.43325e+07	4.34824e+07	4.31966e+07	3.54568e+07	5.25756e+07	86417	106527	103834	109252
1784	317.158	2.899	9.00603e+07	8.43403e+07	8.63861e+07	1.82221e+08	1.43801e+08	1.59547e+08	1.04411e+08	8.9666e+07	1.31734e+08	1.18254e+08	1.19496e+08	483636	159660	137128	187972
1785	317.174	3.624	1.16539e+07	1.17917e+07	1.26861e+07	1.53746e+07	6.0963e+06	1.50257e+07	3.7453e+07	2.46958e+07	3.4279e+07	9.10705e+06	2.0577e+07	64912.5	155299	46780.5	39913.5
1786	317.174	3.498	4.25951e+06	4.18487e+06	4.70299e+06	1.78532e+06	2.50119e+06	5.4351e+06	8.43444e+06	8.22581e+06	9.58274e+06	3.51407e+06	7.78703e+06	46471.5	54681.1	82473.8	30294.1
1787	317.174	3.406	2.49337e+06	4.18487e+06	2.92525e+06	841828	1.15877e+06	1.99564e+06	9.54493e+06	8.22581e+06	6.63292e+06	3.65019e+06	5.97374e+06	310948	34517.1	25321.9	27578.6
1788	317.195	3.179	3.34485e+06	4.196e+06	3.38478e+06	1.13073e+06	1.20635e+06	3.60923e+06	1.10255e+07	4.6041e+06	1.24367e+07	5.1593e+06	1.07701e+07	49490.4	113534	49814.7	40020.7
1789	317.986	16.36	3.43684e+07	2.70644e+07	2.61685e+07	2.20947e+07	2.48809e+07	2.40513e+07	1.61476e+07	1.41539e+07	2.40743e+07	2.49716e+07	1.38226e+07	2.61412e+07	1.88509e+07	2.42822e+07	3.12045e+07
1790	318.089	5.601	4.91133e+06	4.48127e+06	4.4336e+06	31773.2	731958	647159	3.52676e+06	8.61153e+06	4.76891e+07	1.28652e+06	924926	113097	3.21462e+06	35056.2	549229
1791	318.132	2.751	1.24462e+07	1.24326e+07	1.18642e+07	242822	2.04775e+07	2.16337e+06	2.65783e+07	1.67735e+07	1.6389e+07	1.58832e+07	2.22092e+07	591277	276054	253115	306270
1792	318.132	2.972	3.15206e+06	3.49751e+06	2.88798e+06	786791	3.49882e+06	1.85314e+06	8.6282e+06	6.59065e+06	6.60096e+06	4.61914e+06	4.8179e+06	781623	950797	708126	784726
1793	318.142	3.375	2.2059e+06	2.09335e+06	2.64064e+06	1.52768e+07	1.21417e+06	8.89682e+06	620586	415618	746074	456824	680862	186173	56068	75931	65098.1
1794	318.142	3.064	2.67837e+06	2.31824e+06	2.23899e+06	1.00868e+07	869089	1.78713e+07	418761	386651	185855	492727	352038	57939.7	77307.1	56519.4	89288.2
1795	318.183	7.56	723850	545829	440525	37059.3	260124	36035.2	127101	219373	250979	274693	426496	819009	3.91014e+06	1.70177e+06	1.54708e+06
1796	318.219	9.223	5.48371e+06	1.36458e+07	9.24481e+06	1.03435e+07	9.80182e+06	1.75294e+07	4.88639e+06	7.57911e+06	1.18262e+07	9.44864e+06	1.12029e+07	1.97683e+07	1.42643e+07	1.49608e+07	1.661e+07
1797	318.219	8.43	3.54671e+08	3.22762e+08	3.14964e+08	1.89553e+07	2.05827e+08	2.04248e+07	1.83411e+08	2.03178e+08	2.87235e+08	2.04149e+08	2.76049e+08	2.99253e+08	9.58297e+07	2.89595e+08	2.97489e+08
1798	318.219	9.646	6.41468e+06	6.70659e+06	7.86985e+06	3.78206e+06	3.47587e+06	2.07994e+06	2.49541e+06	3.45324e+06	5.04265e+06	4.92114e+06	6.86773e+06	1.38455e+07	1.07491e+07	1.16986e+07	1.42074e+07
1799	318.219	8.278	1.3599e+08	4.09838e+08	1.03933e+08	1.09577e+07	5.69597e+07	1.47639e+07	7.72439e+07	5.85474e+07	8.97911e+07	7.85574e+07	1.29837e+08	4.24268e+08	6.31956e+08	2.97031e+08	2.89362e+08
1800	318.219	8.724	4.5731e+07	3.2146e+07	3.28297e+07	7.01992e+06	1.90726e+07	7.90486e+06	2.20863e+07	1.98054e+07	3.59072e+07	1.71622e+07	3.78963e+07	9.58721e+07	7.6768e+07	1.01592e+08	1.06667e+08
1801	318.219	8.574	8.57146e+07	8.40326e+07	8.53751e+07	1.89553e+07	5.34275e+07	2.04248e+07	9.87971e+07	7.67301e+07	1.17268e+08	1.10175e+08	1.5984e+08	2.30591e+08	9.33071e+07	1.52011e+08	1.68266e+08
1802	318.255	11.295	1.70172e+07	1.37727e+07	1.37398e+07	8.97244e+06	1.64843e+07	9.30034e+06	1.8145e+07	2.23149e+07	3.13724e+07	2.9882e+07	3.44175e+07	3.20553e+06	5.68173e+06	5.11468e+06	3.75163e+06
1803	318.255	11.157	2.04751e+07	1.9932e+07	2.52001e+07	1.67238e+07	2.69434e+07	1.31733e+07	2.81984e+07	2.64471e+07	3.52239e+07	3.49015e+07	4.21806e+07	9.63125e+06	2.28782e+07	1.72171e+07	1.77203e+07
1804	318.989	2.911	839005	1.27849e+06	940742	129068	459107	148750	1.03021e+06	1.02516e+06	308292	844394	764461	3.29846e+06	3.34564e+06	3.55766e+06	2.98701e+06
1805	319.032	2.867	3.79093e+06	4.03128e+06	4.74173e+06	4.03552e+07	1.33068e+07	2.889e+07	3.66849e+06	5.48756e+06	1.06892e+07	1.03416e+07	7.99299e+06	81195.3	88227.3	94137.3	81506.4
1806	319.055	3.261	5.90862e+06	5.57429e+06	5.77401e+06	1.07658e+06	1.35684e+07	3.60514e+06	8.02618e+06	7.45183e+06	1.01832e+07	9.23696e+06	9.68624e+06	208763	2.02659e+06	2.75538e+06	1.53221e+06
1807	319.057	1.05	5.28512e+06	1.97016e+07	2.49228e+07	1.21824e+06	2.17358e+07	1.22933e+06	1.09529e+07	1.72717e+07	1.3267e+07	2.53331e+07	1.59407e+07	6.15776e+06	2.14053e+07	2.78555e+07	1.16445e+07
1808	319.117	3.181	2.49389e+06	2.57121e+06	2.4255e+06	2.77342e+06	1.96842e+06	8.08619e+06	4.56157e+06	4.33579e+06	3.76668e+06	1.65092e+06	3.62683e+06	68936.8	174684	46306.4	91234.3
1809	319.153	3.169	1.48287e+06	1.55311e+06	1.69902e+06	7.79876e+06	1.39331e+06	4.4765e+06	4.04457e+06	384286	3.17982e+06	468823	2.60657e+06	367625	55619.4	141133	186685
1810	319.181	6.39	2.68747e+06	2.4133e+06	2.47715e+06	32402.7	34598	35939.7	28462.5	29163.4	30915.9	32212.4	35190.5	4.39069e+06	1.5446e+07	7.17408e+06	4.28211e+06
1811	319.222	8.722	7.26119e+06	3.46902e+06	7.00405e+06	1.30027e+06	1.64629e+06	977590	3.42842e+06	2.87923e+06	3.35723e+06	2.54121e+06	4.88296e+06	7.77894e+06	7.35753e+06	7.9145e+06	9.8636e+06
1812	319.981	16.37	4.74403e+06	3.83316e+06	4.33461e+06	4.97296e+06	3.10466e+06	3.249e+06	4.637e+06	6.39996e+06	4.42832e+06	3.64302e+06	5.90917e+06	8.5142e+06	4.59435e+06	7.1856e+06	5.57353e+06
1813	319.999	0.772	4.77048e+06	7.68936e+06	1.02664e+07	1.00307e+07	1.60871e+07	1.62285e+07	1.83986e+07	1.3277e+07	1.22494e+07	2.28457e+07	1.46202e+07	1.6613e+07	2.01113e+07	2.15603e+07	1.94136e+07
1814	320.053	0.984	3.2896e+06	2.56675e+06	2.86648e+06	3.37873e+06	1.76417e+06	1.41812e+06	2.23694e+06	2.22218e+06	1.63401e+06	1.65619e+06	1.4826e+06	2.12075e+06	9.14239e+06	4.55538e+06	7.04504e+06
1815	320.102	3.8	3.32564e+06	4.22656e+06	4.52304e+06	4.74874e+06	371019	5.97462e+06	1.09898e+06	4.3688e+06	258209	6.24897e+06	608999	466482	649651	44658	1.46976e+07
1816	320.104	2.975	3.96653e+06	3.90493e+06	3.79399e+06	1.17077e+07	5.08829e+06	8.77599e+06	3.15636e+06	2.16815e+06	5.47873e+06	3.69896e+06	3.66086e+06	421113	1.07449e+06	422421	399163
1817	320.14	3.085	1.90078e+06	1.76336e+06	1.89536e+06	759096	82932	1.94745e+07	387552	369833	215861	91110.4	321004	36081.5	71988.7	51944.4	160283
1818	320.198	7.259	1.56689e+07	5.72339e+06	3.20164e+07	324968	492929	621577	2.10655e+06	860683	1.20579e+06	803677	2.34264e+06	1.32864e+07	4.75084e+07	1.62871e+07	3.1675e+07
1819	320.198	7.014	3.87213e+07	4.76846e+07	2.88814e+07	390113	1.2566e+06	432115	2.96009e+06	814882	2.62174e+06	541880	3.04139e+06	9.13089e+07	9.5626e+07	1.30687e+08	7.24077e+07
1820	320.235	8.711	1.21838e+08	1.29291e+08	1.25279e+08	1.76924e+07	3.60299e+07	1.20586e+07	4.28265e+07	3.83499e+07	5.33676e+07	4.45869e+07	5.99251e+07	3.58604e+08	2.44188e+08	2.67635e+08	2.82164e+08
1821	320.271	11.652	3.55933e+06	3.29145e+06	3.44376e+06	1.81633e+06	3.73155e+06	1.41781e+06	4.36454e+06	3.95948e+06	3.31604e+06	6.50962e+06	7.67537e+06	1.86175e+06	3.11975e+06	1.49628e+06	2.38753e+06
1822	321.048	2.859	779527	849191	963926	5.97619e+06	2.48328e+06	4.3969e+06	672057	1.25351e+06	2.06513e+06	2.08723e+06	1.70781e+06	82906.9	90087.1	74171.1	74824.3
1823	321.238	9.341	3.99423e+06	4.0675e+06	7.46461e+06	790437	2.19679e+06	256817	530523	2.57448e+06	868522	731406	1.01509e+06	2.25405e+07	8.10821e+06	1.29669e+07	1.98438e+07
1824	322.02	4.3	1.8903e+06	1.74223e+06	1.76386e+06	623574	6.76283e+06	1.83707e+06	1.1893e+06	1.75623e+06	1.99513e+06	2.94538e+06	2.64645e+06	69290.1	79041.4	63865	68280.5
1825	322.106	8.269	46053.7	51963.9	172202	866675	1.80988e+06	735882	496429	484185	816128	97918.9	755556	157018	267525	5.33162e+06	249027
1826	322.116	3.525	3.5218e+06	3.40463e+06	3.91861e+06	2.02089e+06	9.43755e+06	4.64856e+06	2.3854e+06	4.70105e+06	8.53913e+06	8.34046e+06	3.90905e+06	796401	815547	838183	780393
1827	322.178	5.503	422968	585390	454985	53014.7	51258.5	56277.4	55394.5	49452.1	52086.1	46669.1	52244.8	8.24735e+06	665234	473572	711722
1828	322.178	5.327	398377	528290	548443	65263.1	59866.9	70272.5	56664.9	54360.8	57926.7	58324.2	57822.3	8.21235e+06	2.55329e+06	460265	850268
1829	322.178	5.135	666453	586017	504332	39513.2	44938.7	40810.4	52132.5	40016.3	44446.8	43879.5	45367	8.64347e+06	1.36157e+06	703960	1.27554e+06
1830	322.214	7.246	8.13999e+06	5.93815e+06	7.92971e+06	358621	348602	685945	362678	325808	412284	344716	415261	2.06133e+07	3.52429e+07	2.15481e+07	2.79155e+07
1831	322.25	11.075	2.56637e+07	2.14897e+07	2.82109e+07	2.56131e+07	3.85292e+07	2.18923e+07	2.96881e+07	3.54087e+07	4.25415e+07	6.5131e+07	4.20327e+07	192005	2.80204e+06	1.10725e+06	938310
1832	322.25	9.875	1.42883e+07	1.31298e+07	1.39718e+07	733568	1.56339e+06	212055	2.24098e+06	1.24049e+06	2.78201e+06	1.67119e+06	3.14141e+06	6.22132e+07	3.25001e+07	2.82144e+07	4.1033e+07
1833	322.25	9.116	4.01197e+07	3.47734e+07	3.76478e+07	1.6233e+06	1.05157e+07	5.02926e+06	1.28481e+07	7.77735e+06	1.28625e+07	1.12374e+07	1.87628e+07	8.65759e+07	7.88334e+07	7.67289e+07	9.08075e+07
1834	322.974	0.763	3.83236e+06	6.74702e+06	8.36543e+06	9.30912e+06	1.34753e+07	1.34848e+07	1.35301e+07	1.13684e+07	1.14645e+07	1.98972e+07	1.34259e+07	1.51055e+07	1.70692e+07	2.08608e+07	1.95159e+07
1835	323.1	3.499	3.57898e+06	3.25255e+06	3.38898e+06	4.94284e+06	4.71369e+06	3.76592e+06	4.27464e+06	4.06773e+06	5.64844e+06	7.02169e+06	5.80019e+06	3.26138e+06	2.06866e+06	2.25267e+06	1.79847e+06
1836	323.132	3.413	1.39789e+06	1.31979e+06	1.59887e+06	1.27693e+07	695294	7.117e+06	666213	89279.1	741531	146797	827367	162986	158772	111403	124414
1837	323.132	2.999	1.17869e+07	1.14165e+07	4.33452e+06	2.52763e+07	1.56166e+07	9.84593e+06	1.1134e+07	4.78854e+06	1.5808e+07	1.10742e+07	1.47023e+07	4.60097e+06	6.45886e+06	4.92224e+06	4.0552e+06
1838	323.148	2.863	721800	152324	293671	6.73728e+06	121706	8.19786e+06	5.01418e+06	3.21818e+06	4.45198e+06	679363	3.83288e+06	68690.7	137742	215481	126250
1839	323.156	0.879	1.17316e+06	1.04146e+06	1.02289e+06	4.06581e+07	4.05426e+06	1.64619e+07	255898	662461	807989	694177	1.0862e+06	229040	245960	216301	226741
1840	324.035	1.329	5.87975e+06	6.07494e+06	6.13215e+06	7.37668e+07	1.03087e+07	1.61305e+07	2.20374e+06	2.05584e+06	4.40179e+06	4.23362e+06	3.64918e+06	289247	305210	298808	249127
1841	324.035	1.01	1.13196e+07	9.21885e+06	1.11858e+07	1.53658e+08	2.38977e+07	4.86868e+07	2.88612e+06	4.2354e+06	4.52367e+06	5.10191e+06	6.22107e+06	835585	793449	634123	766197
1842	324.039	2.747	1.19983e+07	1.23304e+07	1.30939e+07	5.63131e+06	1.22863e+07	6.69365e+06	6.00881e+06	8.94256e+06	8.70833e+06	1.02441e+07	8.2402e+06	5.79939e+06	5.59348e+06	5.31191e+06	7.44392e+06
1843	324.048	2.74	5.02606e+06	5.91973e+06	5.85558e+06	8.04789e+06	7.6178e+06	6.54745e+06	3.97032e+06	4.10075e+06	4.23835e+06	5.08587e+06	4.19177e+06	2.92655e+06	4.54558e+06	3.73697e+06	4.20828e+06
1844	324.135	3.186	4.57385e+06	3.6438e+06	4.02224e+06	2.75151e+06	1.32593e+06	1.24715e+06	6.58075e+06	5.40592e+06	4.60673e+06	3.87673e+06	4.3859e+06	4.60845e+06	7.33901e+06	4.94635e+06	4.28141e+06
1845	324.178	3.945	4.83222e+06	5.14258e+06	5.30066e+06	75047.2	52735.3	67614.4	88377.6	69619.4	98901.7	65548.7	84801.8	1.41026e+07	2.50848e+07	1.33933e+07	1.11341e+07
1846	324.191	7.393	245225	236313	225966	34893.2	454680	2.53032e+06	103962	136064	204144	228464	29414.6	411507	554654	387499	362233
1847	324.193	8.577	5.2005e+06	4.58618e+06	5.52037e+06	5.30307e+06	5.25506e+06	5.0807e+06	5.19136e+06	4.94215e+06	5.21536e+06	5.29086e+06	5.44133e+06	5.18356e+06	4.87169e+06	4.81883e+06	4.75167e+06
1848	324.193	5.591	3.63257e+06	1.62772e+06	1.37523e+06	47870.8	43477.9	95710.2	39441.7	37963.6	47678	108486	62853.7	7.64862e+06	6.15759e+06	2.23734e+06	1.17603e+07
1849	324.193	6.504	1.58619e+06	1.73167e+06	1.41997e+06	185273	437725	114536	171613	105653	229853	220918	309714	1.77647e+07	1.56336e+06	2.48847e+06	3.29818e+06
1850	324.193	5.906	7.22983e+06	6.21708e+06	5.42995e+06	355036	634330	384658	349907	320633	373583	644718	386782	5.74807e+07	1.21214e+07	9.09204e+06	1.43987e+07
1851	324.227	10.966	2.15102e+06	2.36993e+06	2.15124e+06	1.64484e+06	1.14965e+06	3.63456e+06	1.60479e+06	1.89071e+06	1.59882e+06	1.59984e+06	1.45769e+06	5.79157e+06	2.71458e+06	3.27291e+06	2.57995e+06
1852	324.227	11.108	1.87758e+06	1.79997e+06	1.62622e+06	1.19025e+06	1.21866e+06	2.53888e+06	917921	956883	1.3184e+06	1.15194e+06	981214	4.84861e+06	4.56197e+06	4.01628e+06	4.20031e+06
1853	324.23	8.579	4.34494e+06	3.46109e+06	4.60576e+06	697446	2.87253e+06	517632	4.88144e+06	3.10165e+06	4.27088e+06	4.43417e+06	7.49087e+06	4.50915e+06	6.09853e+06	5.37011e+06	5.75333e+06
1854	324.23	8.399	1.11683e+07	1.06381e+07	1.02151e+07	5.99734e+06	1.13633e+07	2.41559e+06	1.09976e+07	1.1459e+07	1.69169e+07	1.18782e+07	1.5142e+07	5.23643e+06	8.9611e+06	7.45581e+06	7.9282e+06
1855	324.23	6.751	1.29579e+06	1.37557e+06	1.24177e+06	170310	960500	177578	492473	451466	793130	884201	1.0604e+06	2.21209e+06	3.04524e+06	3.29822e+06	2.8149e+06
1856	324.266	9.597	3.61564e+07	3.6502e+07	3.38854e+07	1.45079e+06	1.29626e+07	1.83201e+06	1.87634e+07	1.35163e+07	2.32483e+07	1.96772e+07	3.24875e+07	1.3101e+08	4.95539e+07	5.38643e+07	8.98627e+07
1857	324.266	10.367	7.59902e+06	6.36576e+06	6.46109e+06	1.7445e+06	1.11503e+06	1.20462e+06	1.51361e+06	1.15351e+06	1.46941e+06	1.17771e+06	1.10047e+06	4.18086e+07	1.1489e+07	1.20343e+07	2.39775e+07
1858	324.266	9.249	2.00888e+06	1.99613e+06	1.89149e+06	29709.5	572648	116184	987285	851805	1.39462e+06	1.19336e+06	1.47504e+06	8.02558e+06	4.48793e+06	3.75263e+06	4.73924e+06
1859	324.266	10.06	1.97736e+06	647391	1.8216e+06	855758	864269	446947	164871	518022	555329	676921	656057	5.59497e+06	1.24767e+06	3.70299e+06	5.27924e+06
1860	324.302	12.921	3.8718e+07	3.83017e+07	3.58953e+07	3.23014e+07	5.77967e+07	2.40919e+07	3.98278e+07	4.07685e+07	6.00776e+07	6.86376e+07	6.57719e+07	1.05303e+07	9.15e+06	6.75459e+06	9.07424e+06
1861	325.186	5.68	9.10296e+06	8.8222e+06	7.96825e+06	1.21388e+07	1.01112e+07	1.08329e+07	8.7767e+06	9.14976e+06	8.1687e+06	9.58387e+06	7.17474e+06	5.12042e+06	6.95168e+06	6.84641e+06	5.07997e+06
1862	325.2	2.824	5.08387e+06	4.91318e+06	4.36493e+06	2.54235e+07	2.12418e+06	2.22345e+07	305142	323858	422106	417702	444273	204925	230023	225140	194931
1863	325.207	7.29	2.09818e+06	2.11476e+06	2.00589e+06	1.31011e+07	5.33059e+06	4.23931e+06	1.06889e+06	1.35024e+06	2.01029e+06	1.87164e+06	1.45601e+06	1.09235e+06	5.52367e+06	745678	726093
1864	325.225	6.04	2.72076e+06	2.50399e+06	2.878e+06	4.86105e+06	5.69824e+06	4.14185e+06	3.66358e+06	2.71611e+06	2.04629e+06	3.72818e+06	2.5368e+06	3.27021e+06	4.46215e+06	6.26222e+06	4.21599e+06
1865	326.136	3.609	872660	934074	1.06302e+06	158737	141401	300797	157031	123915	167332	148710	150852	7.41139e+06	2.19357e+06	1.8296e+06	2.67911e+06
1866	326.191	12.352	5.36888e+07	1.92512e+07	4.47227e+07	2.26768e+07	2.17036e+07	1.39936e+07	1.50537e+07	1.22949e+07	7.29399e+06	2.25683e+07	2.48117e+07	8.8615e+06	1.00126e+07	8.81395e+06	6.47452e+06
1867	326.191	12.232	1.6894e+07	2.00143e+07	2.12181e+07	2.92832e+07	4.73163e+07	5.10193e+07	4.5108e+07	3.31949e+07	4.72645e+07	3.65378e+07	1.22832e+07	2.59005e+07	7.72349e+06	2.91816e+07	5.00409e+06
1868	326.191	12.051	7.73039e+07	1.00099e+08	9.41687e+07	1.25697e+08	1.62475e+08	1.56095e+08	1.19984e+08	1.49911e+08	1.89084e+08	1.36023e+08	1.07534e+08	8.32382e+07	1.32834e+08	1.46413e+08	1.02595e+08
1869	326.191	11.691	6.74093e+06	4.72258e+06	3.95416e+06	3.69384e+06	8.49791e+06	4.84964e+06	5.94736e+06	8.48568e+06	4.19222e+06	8.9425e+06	1.26725e+07	7.38941e+06	8.77707e+06	6.98392e+06	7.6664e+06
1870	326.209	6.772	7.06253e+06	9.57686e+06	7.4646e+06	8.70462e+06	2.00782e+07	6.7943e+06	7.7219e+06	5.87592e+06	7.72318e+06	1.02412e+07	9.68716e+06	8.05467e+06	6.5907e+06	8.87338e+06	4.70057e+06
1871	326.209	7.915	1.88554e+07	1.86223e+07	1.75124e+07	1.16934e+07	3.17731e+07	1.07037e+07	1.48486e+07	1.78847e+07	2.44871e+07	2.92472e+07	1.9647e+07	145205	1.35992e+06	633837	609347
1872	326.209	5.495	6.77845e+06	1.29218e+07	5.71329e+06	561702	488494	398748	396910	251947	525564	462956	421786	5.10405e+07	3.04223e+07	2.21983e+07	2.96295e+07
1873	326.209	6.191	9.279e+06	1.3229e+07	6.92343e+06	329549	355000	490526	530325	301961	493707	637026	585859	5.70837e+07	2.17616e+07	2.04635e+07	3.36545e+07
1874	326.209	6.963	3.29437e+06	3.60577e+06	2.3108e+06	329587	341628	194396	274578	197893	374400	428641	479292	1.09867e+07	9.67132e+06	4.94203e+06	4.74474e+06
1875	326.209	5.231	2.05871e+07	2.86045e+07	1.96566e+07	549981	643719	1.11208e+06	479255	467673	698659	939384	879222	1.2347e+08	6.45625e+07	4.87072e+07	7.74939e+07
1876	326.224	10.592	1.76136e+06	1.68853e+06	1.55427e+06	4.22551e+06	3.30269e+06	5.77986e+06	847511	1.41389e+06	1.81434e+06	2.41421e+06	1.6316e+06	347483	697747	472967	739958
1877	326.224	10.269	5.40328e+06	4.94339e+06	5.41595e+06	5.79876e+06	5.54108e+06	3.32165e+06	4.86641e+06	5.48822e+06	7.83648e+06	7.09815e+06	7.44297e+06	2.50989e+06	6.79509e+06	4.55492e+06	5.22798e+06
1878	326.224	8.736	6.88714e+06	5.86446e+06	7.53616e+06	268759	2.46581e+06	289634	2.70539e+06	1.84639e+06	3.54212e+06	3.37095e+06	5.24278e+06	2.27658e+07	2.347e+07	1.86003e+07	1.98767e+07
1879	326.224	9.057	5.3192e+06	9.28342e+06	7.8894e+06	2.02001e+06	5.594e+06	1.12894e+06	1.13582e+07	6.02407e+06	1.1769e+07	1.00301e+07	1.09747e+07	2.03279e+07	7.64355e+06	1.43721e+07	2.52756e+07
1880	326.282	10.127	7.85079e+06	6.6153e+06	8.51783e+06	1.41766e+06	1.9467e+06	1.62514e+06	224575	471904	666274	246682	356909	2.58589e+07	1.07475e+07	1.08381e+07	2.20264e+07
1881	326.282	10.934	1.06317e+06	846747	1.07985e+06	1.00839e+06	651882	1.13324e+06	109460	61158.8	118428	86965.7	112196	6.71402e+06	1.63466e+06	1.99782e+06	4.26116e+06
1882	326.282	9.947	1.17739e+07	1.54274e+07	1.39164e+07	2.26583e+06	2.16303e+06	7.41398e+06	1.03549e+06	208998	1.55274e+06	2.90089e+06	574815	5.49632e+07	3.16191e+07	2.20658e+07	2.89455e+07
1883	326.318	13.825	3.25831e+07	3.35713e+07	3.67863e+07	1.20717e+07	5.44311e+07	1.33196e+07	3.62093e+07	4.45046e+07	5.11528e+07	7.22907e+07	6.04674e+07	3.8146e+06	3.29961e+06	3.05204e+06	3.83908e+06
1884	327.081	2.794	1.76404e+06	1.79387e+06	1.50752e+06	264106	1.27448e+06	259785	3.95241e+06	1.88576e+06	3.24093e+06	4.05811e+06	4.40776e+06	54535.9	67397.9	60969	64150.4
1885	327.118	1.545	2.80983e+07	2.85991e+07	3.14179e+07	3.11704e+06	1.11913e+07	1.96163e+07	1.07656e+08	6.00669e+07	8.24715e+07	4.24471e+07	7.09816e+07	2.27808e+06	4.08425e+06	4.27108e+06	3.51429e+06
1886	327.131	1.975	1.69489e+07	1.89411e+07	1.95468e+07	2.93414e+07	2.93851e+07	2.07635e+07	2.28441e+07	2.16403e+07	3.65621e+07	4.10276e+07	2.77545e+07	1.44636e+06	2.1994e+06	1.99947e+06	3.06003e+06
1887	327.186	5.878	1.02444e+06	1.09167e+06	1.11824e+06	5.04245e+06	2.42576e+06	3.13737e+06	512255	526794	716569	832681	396448	130255	53627.2	183278	135779
1888	328.115	3.308	577888	545137	630228	110427	72626.8	6.02327e+06	56830.8	63896.9	80144.2	84612.9	94608.4	205842	91955.6	81271	253367
1889	328.161	5.679	3.26828e+06	3.62399e+06	2.83081e+06	3.61103e+06	6.01872e+06	3.8063e+06	3.77702e+06	3.37343e+06	3.03133e+06	3.64193e+06	2.96719e+06	1.65018e+06	2.46149e+06	2.65255e+06	2.00456e+06
1890	328.188	7.2	9.26301e+06	1.00363e+07	9.47523e+06	9.49317e+06	7.46184e+06	9.20621e+06	9.25957e+06	7.83119e+06	1.22826e+07	1.0304e+07	1.05896e+07	1.18347e+07	1.23092e+07	1.07202e+07	1.08799e+07
1891	328.189	4.079	9.88505e+06	7.16623e+06	8.26498e+06	286221	216120	310389	226707	190366	241723	221729	223272	3.20025e+07	2.0727e+07	1.34962e+07	1.52444e+07
1892	328.189	5.589	1.3941e+06	1.28426e+06	1.52712e+06	187275	568128	506061	737869	224852	357322	151841	390542	5.62275e+06	3.96816e+06	3.64281e+06	4.12161e+06
1893	328.225	6.213	1.2849e+07	1.13028e+07	1.09885e+07	6.66476e+06	5.57862e+06	6.38197e+06	3.24295e+06	2.20646e+06	5.16052e+06	6.69524e+06	8.14831e+06	4.08385e+07	5.7638e+06	6.05185e+06	1.1506e+07
1894	328.225	5.852	1.48585e+07	1.40259e+07	1.52033e+07	1.3879e+06	2.62992e+06	2.4348e+06	3.69754e+06	2.55086e+06	4.3238e+06	4.60945e+06	5.80419e+06	4.19113e+07	3.72471e+07	2.82667e+07	3.26352e+07
1895	328.225	5.468	4.90017e+07	4.55116e+07	4.65373e+07	1.13543e+06	3.00143e+06	2.17721e+06	3.7879e+06	2.89407e+06	5.14629e+06	4.96482e+06	6.55138e+06	1.46366e+08	1.14542e+08	9.02424e+07	1.20627e+08
1896	328.225	4.641	2.67767e+06	2.53065e+06	2.30855e+06	105479	86576.8	197491	291226	80196.1	124465	219024	198516	9.82729e+06	5.02174e+06	4.46595e+06	7.22857e+06
1897	328.24	10.713	5.00117e+09	5.6469e+09	5.69789e+09	5.41223e+09	5.7442e+09	3.71653e+09	6.22017e+09	6.10554e+09	6.4997e+09	6.55756e+09	6.77872e+09	2.73004e+09	5.05911e+09	3.84778e+09	3.5998e+09
1898	328.261	7.455	1.06868e+06	995947	935916	40883.9	38156.7	43292.7	51578.5	32645.4	39265.3	36688.1	39665.5	1.59385e+06	2.3222e+06	2.37595e+06	4.20269e+06
1899	328.261	7.334	689540	602075	599520	38539.9	35203.5	97974.5	34593	29588.7	33571.2	30312.9	33418.8	793867	1.75364e+06	1.27078e+06	2.67783e+06
1900	328.297	10.563	1.73921e+06	1.98776e+06	2.04568e+06	2.32976e+06	1.62546e+06	1.07786e+07	161061	187125	211527	170087	201036	385860	850407	1.06178e+06	1.43819e+06
1901	329.114	1.033	3.29128e+06	4.72088e+06	3.63826e+06	3.09654e+07	2.75894e+07	1.2093e+07	3.22288e+06	2.71902e+06	5.40994e+06	4.09965e+06	4.58784e+06	2.59491e+06	2.46406e+06	1.96927e+06	2.37942e+06
1902	329.13	5.258	1.39615e+06	1.50089e+06	1.47895e+06	136998	1.25452e+06	179477	1.083e+06	2.32501e+06	3.18735e+06	7.2924e+06	3.33922e+06	101945	93282.3	81878.3	91616.6
1903	329.195	2.775	3.94222e+06	3.89431e+06	3.47402e+06	3.66199e+07	1.87893e+06	2.40817e+07	889451	627328	1.44242e+06	735118	1.25394e+06	66451.5	82123.8	74290.2	78166.7
1904	329.231	3.323	1.45573e+06	1.24503e+06	1.36156e+06	206904	268271	1.97172e+06	3.7179e+06	1.28403e+06	4.35386e+06	1.42443e+06	4.43373e+06	62271.3	94028.2	82826.8	90769.7
1905	330.029	0.816	4.75086e+07	4.04491e+07	2.77032e+07	5.89211e+06	1.45106e+07	9.77727e+06	1.56128e+07	8.67787e+06	8.76289e+06	8.46228e+06	6.21201e+06	8.11045e+06	6.43087e+06	8.46282e+06	7.21877e+06
1906	330.037	0.922	1.08046e+08	1.34735e+08	1.14688e+08	1.60752e+06	1.14332e+07	1.57463e+06	2.37539e+08	1.83708e+08	1.10478e+08	6.5678e+07	7.08952e+07	1.79747e+08	2.29734e+08	1.97983e+08	1.5656e+08
1907	330.088	3.039	2.38736e+06	2.60644e+06	2.98827e+06	583397	3.50192e+06	2.53873e+06	7.50056e+06	3.4663e+06	3.19648e+06	3.2639e+06	5.24849e+06	54831.5	81680.3	55339.1	61782.6
1908	330.092	1.545	7.91044e+06	8.42027e+06	7.99716e+06	2.61431e+06	3.78545e+06	1.09625e+07	2.06707e+07	1.1349e+07	1.57474e+07	9.01128e+06	1.6589e+07	368791	553428	690175	582652
1909	330.108	3.522	448160	415335	375483	361512	317778	979033	37534.3	36913.1	46418.5	41686.3	45139.8	266707	3.87704e+06	538335	637242
1910	330.167	0.864	590650	450883	459093	8.47555e+06	1.07078e+06	1.87149e+06	88928.7	77264.5	75625.7	79434.2	70930.3	75186.3	307474	270397	283448
1911	330.169	5.331	1.00361e+06	1.21076e+06	1.19131e+06	35903	35236.5	39451.1	33953.1	30570.8	33923.1	34542.5	43837.8	1.78863e+06	5.17667e+06	2.82448e+06	5.68562e+06
1912	330.169	4.822	1.08242e+06	256685	253634	53862.6	53516.1	55994.3	45413.2	43326.6	48273.6	56403.1	48544.6	483699	531762	481145	4.0038e+06
1913	330.179	3.293	1.11826e+06	1.00233e+06	931752	8.32682e+06	213452	7.19761e+06	167027	187795	235546	248680	278057	181975	270919	222528	238337
1914	330.18	9.117	1.43e+06	1.29558e+06	1.59558e+06	473755	1.39586e+06	6.01368e+06	224658	533089	895438	697628	727140	3.67832e+06	2.87534e+06	149483	1.02517e+06
1915	330.193	8.634	123643	185057	330534	1.36015e+06	36809.2	2.68094e+06	33183.8	32944.1	37108.7	31851.6	37037.8	52598.4	51411.6	54876.7	46472.5
1916	330.197	4.726	7.84778e+06	7.52808e+06	8.68378e+06	5.28797e+07	3.07896e+06	1.95058e+07	2.06212e+06	2.01249e+06	1.97557e+06	3.19401e+06	2.25712e+06	54091.6	46092.4	40644.4	48569
1917	330.198	10.216	2.9436e+06	2.93702e+06	2.97166e+06	2.85863e+06	2.71094e+06	2.89286e+06	2.84661e+06	3.68417e+06	3.00531e+06	3.1712e+06	3.516e+06	3.17942e+06	2.9097e+06	4.08336e+06	3.63682e+06
1918	330.204	4.181	1.69637e+06	1.6305e+06	1.96025e+06	221667	259222	195668	411278	290361	375924	351231	392398	1.15957e+07	4.32503e+06	2.87503e+06	3.54793e+06
1919	330.24	6.546	3.09863e+06	1.07507e+06	2.85685e+06	1.75635e+07	1.82051e+06	1.51131e+07	949437	357146	1.34771e+06	1.63169e+06	1.00507e+06	2.76864e+06	1.66076e+06	1.3847e+06	1.35765e+06
1920	330.24	6.241	6.04718e+07	5.84665e+07	6.47072e+07	1.75635e+07	3.07196e+07	3.47934e+07	4.63484e+07	4.40662e+07	7.99502e+07	6.91492e+07	6.64449e+07	1.11186e+08	8.15843e+07	5.77211e+07	8.52657e+07
1921	330.24	5.784	1.2591e+08	1.26021e+08	1.28322e+08	3.98939e+07	7.3174e+07	3.85378e+07	9.51462e+07	6.80698e+07	1.15579e+08	1.00893e+08	1.32211e+08	3.04465e+08	1.76773e+08	1.52089e+08	2.39292e+08
1922	330.256	11.008	1.1987e+09	1.29159e+09	1.32391e+09	9.51289e+08	1.2419e+09	5.8e+08	1.1931e+09	1.36918e+09	1.24833e+09	1.65651e+09	1.59322e+09	4.49365e+08	1.49912e+09	9.54173e+08	9.51988e+08
1923	330.256	11.229	3.29775e+08	3.11794e+08	3.2248e+08	1.67084e+08	3.5746e+08	1.64648e+08	3.35596e+08	3.53006e+08	5.11888e+08	5.23937e+08	6.10549e+08	1.78967e+08	2.67468e+08	2.21714e+08	2.48093e+08
1924	331.14	5.407	1.54905e+06	1.52163e+06	1.39156e+06	62096.7	367810	62824.2	53356.6	65377.4	179145	66385.9	60883.2	2.81764e+06	4.58244e+06	2.17123e+06	2.61011e+06
1925	331.174	2.961	1.37614e+07	1.28632e+07	1.06671e+07	2.46049e+07	1.82884e+07	2.8402e+07	1.15445e+07	1.21257e+07	2.65038e+07	8.94438e+06	1.91213e+07	142029	149781	156039	135103
1926	331.182	6.359	1.91422e+06	1.77864e+06	1.94728e+06	36075.6	78174.2	37973.3	35611.3	42957	33890.8	38162.4	41154.3	4.94522e+06	8.77911e+06	4.48892e+06	7.40467e+06
1927	331.211	3.158	2.52698e+06	1.57611e+06	2.17573e+06	717793	784041	1.75688e+06	6.54251e+06	2.95557e+06	7.72066e+06	2.76849e+06	7.07957e+06	97730.2	116312	78486.5	82378.4
1928	331.849	1.136	3.73024e+06	7.72048e+06	7.9773e+06	495665	2.08432e+06	464273	6.67413e+06	6.21126e+06	5.04874e+06	4.75357e+06	4.01542e+06	9.62692e+06	7.22827e+06	8.45199e+06	9.54063e+06
1929	331.849	0.9	1.18419e+07	1.33793e+07	1.31536e+07	249225	675238	379997	2.37362e+07	2.2229e+07	1.87079e+07	1.91595e+07	2.06836e+07	3.365e+07	4.6892e+07	2.8285e+07	2.67121e+07
1930	331.849	1.33	1.28545e+07	1.29014e+07	1.29835e+07	1.22855e+06	5.87501e+06	1.56674e+06	1.18221e+07	2.09962e+07	1.09151e+07	9.11981e+06	9.86827e+06	1.28091e+07	1.17105e+07	1.34209e+07	1.21016e+07
1931	332.158	3.462	1.00137e+06	1.18274e+06	1.03753e+06	1.37302e+07	1.09512e+06	1.92951e+06	120712	239667	868818	484862	264932	194951	223838	157607	189722
1932	332.198	6.865	6.7267e+06	4.56416e+06	6.09462e+06	130137	899413	85195.7	698470	559798	368525	276916	1.36156e+06	2.18774e+07	1.34008e+07	1.71425e+07	2.16077e+07
1933	332.199	6.698	1.45549e+07	1.34053e+07	1.77409e+07	141469	1.45642e+06	153373	1.00991e+06	729064	1.95893e+06	2.34856e+06	2.78141e+06	4.84322e+07	2.85336e+07	3.02116e+07	2.6154e+07
1934	332.199	6.541	1.15062e+07	9.15398e+06	8.35495e+06	89446.6	135435	97942	126353	304637	387809	489641	464233	3.36428e+07	2.33033e+07	2.13979e+07	3.29872e+07
1935	332.201	6.88	2.52361e+08	2.297e+08	2.28223e+08	3.74075e+08	2.26012e+06	2.92545e+06	2.96847e+06	5.35938e+08	3.79301e+08	5.50184e+08	3.14901e+08	194320	624593	180213	3.45697e+08
1936	332.201	6.526	5.30764e+06	4.04135e+06	3.86401e+06	7.76641e+06	138688	471202	118828	7.50933e+06	1.14549e+06	3.12637e+07	1.98784e+06	47416.6	42797.1	37128.9	1.14103e+07
1937	332.235	8.651	8.113e+06	9.3683e+06	7.12654e+06	363519	1.09319e+06	222483	4.86333e+06	4.03913e+06	6.91943e+06	5.81059e+06	6.95095e+06	9.76537e+06	9.55582e+06	8.37373e+06	8.19413e+06
1938	332.256	6.752	861630	710202	731473	128418	313468	511404	114613	135897	141563	234239	264938	1.97905e+06	1.62582e+06	1.35326e+06	3.18034e+06
1939	332.271	11.667	3.23889e+07	2.21213e+07	2.14798e+07	3.93577e+07	3.00912e+07	2.1053e+07	3.90971e+07	3.39489e+07	2.96865e+07	4.35482e+07	3.9013e+07	1.33576e+06	2.84522e+06	2.232e+06	2.91529e+06
1940	332.271	11.496	1.90373e+08	2.02538e+08	1.76308e+08	9.66296e+07	2.11918e+08	7.42916e+07	1.57836e+08	1.94483e+08	2.61934e+08	2.6079e+08	2.5443e+08	1.30733e+08	3.02078e+08	1.8393e+08	2.60577e+08
1941	332.271	11.769	5.63651e+06	4.84969e+06	2.41094e+07	3.93577e+07	3.00912e+07	2.11307e+07	1.75532e+07	3.56151e+07	3.64256e+07	4.58235e+07	4.16376e+07	781912	2.02033e+06	1.61486e+06	1.53105e+06
1942	332.976	0.745	4.01259e+06	4.15948e+06	4.10612e+06	3.9471e+06	6.37623e+06	4.34026e+06	4.29521e+06	4.30503e+06	4.24505e+06	4.22644e+06	4.57405e+06	4.0265e+06	4.15324e+06	4.5924e+06	4.57183e+06
1943	333.003	0.779	2.3412e+07	2.0221e+07	1.73119e+07	4.28281e+06	6.87808e+06	5.60416e+06	7.07908e+06	5.26617e+06	4.222e+06	5.26355e+06	3.89849e+06	3.36428e+06	3.90916e+06	3.91793e+06	3.28186e+06
1944	333.038	1	4.71335e+06	1.33549e+06	3.18224e+06	677403	739433	617389	1.52187e+07	4.62112e+06	1.4831e+06	696336	1.85872e+06	2.04404e+07	2.03562e+07	2.42025e+07	1.26393e+07
1945	333.132	3.294	6.41767e+07	6.97293e+07	6.53484e+07	2.37453e+08	1.13175e+08	1.448e+08	4.4888e+07	5.31592e+07	6.39047e+07	6.29269e+07	5.28789e+07	937882	1.89287e+06	2.0754e+06	1.60333e+06
1946	333.153	1.372	1.44808e+06	1.3524e+06	904487	1.87464e+07	2.14673e+06	1.01335e+07	1.00777e+06	1.0156e+06	1.38857e+06	811969	850346	98948.8	175846	162645	132492
1947	333.153	1.55	6.9798e+06	6.53128e+06	5.90427e+06	1.44139e+07	9.68723e+06	1.18363e+07	6.08303e+06	5.44027e+06	9.69211e+06	1.08975e+07	9.89232e+06	67526.2	85064.5	80464.5	79094.3
1948	334.066	0.941	3.61065e+07	3.69706e+07	3.72343e+07	1.20779e+08	7.40436e+07	8.7166e+07	2.5235e+07	3.02495e+07	4.31995e+07	4.1036e+07	4.15413e+07	2.985e+07	1.27718e+07	1.67328e+07	2.21881e+07
1949	334.066	1.226	6.88505e+07	6.28939e+07	5.96249e+07	2.11703e+08	9.0584e+07	1.6591e+08	3.64622e+07	3.43059e+07	6.05878e+07	5.16043e+07	7.19102e+07	3.61487e+07	2.04606e+07	2.80082e+07	3.79957e+07
1950	334.101	1.011	2.29574e+06	2.66067e+06	2.5735e+06	2.48704e+07	1.80932e+06	1.04084e+07	811347	706068	519184	526233	570121	673839	639860	511375	617883
1951	334.175	6.7	8.75736e+06	8.04828e+06	7.89309e+06	4.05158e+06	8.04939e+06	4.31557e+06	7.51219e+06	4.84334e+06	9.53135e+06	8.36172e+06	1.04513e+07	6.61862e+06	8.46523e+06	7.3803e+06	6.66347e+06
1952	334.212	10.144	4.61409e+06	3.87527e+06	4.48845e+06	2.70518e+06	2.26841e+06	2.27133e+06	1.09366e+06	2.07499e+06	2.7416e+06	2.47028e+06	2.83555e+06	8.0121e+06	4.96717e+06	4.18193e+06	4.28041e+06
1953	334.214	7.709	6.57833e+07	6.0985e+07	7.72928e+07	1.86714e+06	1.1949e+07	1.45033e+06	1.39893e+07	8.26212e+06	2.82248e+07	1.73786e+07	2.97802e+07	1.93312e+08	2.5128e+08	1.95608e+08	1.65485e+08
1954	334.214	7.511	5.81798e+07	6.22049e+07	5.55766e+07	416318	1.09201e+07	577243	6.6124e+06	2.99747e+06	7.60519e+06	6.9696e+06	2.62821e+07	2.07705e+08	1.50691e+08	1.28462e+08	1.571e+08
1955	334.227	9.068	1.16556e+07	1.49128e+07	2.05136e+07	9.68481e+07	863818	1.02088e+08	541097	513496	847214	901701	644663	1.20352e+07	7.05151e+06	6.42459e+06	1.08806e+07
1956	334.278	11.496	4.73843e+06	5.05409e+06	4.34755e+06	2.37015e+06	5.05992e+06	1.70938e+06	3.98114e+06	4.60826e+06	6.00824e+06	6.20764e+06	6.18822e+06	2.90692e+06	6.96848e+06	4.40146e+06	6.54048e+06
1957	334.287	11.989	7.79879e+06	8.30111e+06	6.92955e+06	6.87297e+06	9.4209e+06	5.53232e+06	8.27567e+06	9.21942e+06	1.0093e+07	1.30063e+07	1.12749e+07	7.4186e+06	5.85547e+06	3.11563e+06	5.77716e+06
1958	335.077	3.33	7.36702e+06	8.27179e+06	8.10962e+06	4.28538e+06	1.09113e+07	2.75002e+06	1.27524e+07	9.23624e+06	2.11501e+07	3.06515e+07	2.25207e+07	297858	2.80067e+06	1.68961e+06	1.97088e+06
1959	335.077	3.226	6.70792e+06	9.40357e+06	8.17355e+06	1.11489e+06	6.09718e+06	1.88693e+06	2.09724e+07	1.29324e+07	1.46e+07	2.53628e+07	2.40448e+07	64779.2	68062.6	48394.7	54532.9
1960	335.115	1.668	8.11519e+06	8.368e+06	8.08631e+06	2.11807e+07	1.28934e+07	1.95063e+07	9.10128e+06	7.27243e+06	9.21083e+06	9.78684e+06	8.10596e+06	67749.4	76420.4	67068.8	66528.9
1961	335.148	1.913	1.20038e+06	1.42315e+06	1.29842e+06	3.96414e+06	576868	1.68424e+07	388997	384058	456234	412391	476750	223227	203307	193187	195027
1962	335.977	0.765	7.22966e+06	7.2528e+06	7.1132e+06	2.38195e+06	2.50146e+06	2.7783e+06	6.79861e+06	7.27635e+06	7.50613e+06	7.74594e+06	7.81507e+06	1.19999e+07	1.23667e+07	1.1106e+07	1.1368e+07
1963	335.984	16.382	3.29061e+06	3.9149e+06	3.4038e+06	3.79389e+06	2.57834e+06	3.51408e+06	3.88405e+06	4.82966e+06	3.28453e+06	4.02719e+06	2.98728e+06	3.94895e+06	3.54852e+06	2.26403e+06	2.84743e+06
1964	336.08	2.695	2.73552e+06	461654	4.6265e+06	5.22549e+06	7.32595e+06	6.03657e+06	1.46056e+06	3.32659e+06	2.62648e+06	2.67974e+06	2.09241e+06	49486.8	58158.8	50289.8	55245.1
1965	336.086	0.986	1.05569e+06	1.09109e+06	1.06693e+06	1.73366e+07	943892	921397	1.49682e+06	1.30259e+06	957821	970825	895391	1.24314e+06	1.33807e+06	807965	1.13991e+06
1966	336.135	3.018	3.71613e+07	4.2482e+07	4.26483e+07	2.88136e+06	2.65254e+07	5.17671e+06	2.03091e+07	2.15206e+07	3.66671e+07	4.1874e+07	3.74413e+07	1.13071e+07	5.94852e+07	3.62677e+07	3.37411e+07
1967	336.143	2.753	1.54061e+07	1.52508e+07	1.47585e+07	1.53591e+06	2.85682e+07	3.85042e+06	2.9966e+07	2.07701e+07	2.15033e+07	2.0005e+07	2.63306e+07	832620	354972	324980	370606
1968	336.227	10.82	8.68469e+06	8.41363e+06	7.97849e+06	7.12955e+06	8.32215e+06	9.36357e+06	5.72064e+06	6.28425e+06	7.30894e+06	5.40822e+06	6.62559e+06	1.98321e+07	1.18433e+07	1.13444e+07	1.36842e+07
1969	336.23	7.156	3.98768e+06	2.17486e+06	4.20744e+06	803447	2.54709e+06	1.35596e+06	848396	1.35477e+06	2.25939e+06	1.95218e+06	2.23746e+06	8.46857e+06	6.47056e+06	5.53878e+06	7.36795e+06
1970	336.23	7.322	1.43176e+07	1.38611e+07	1.38412e+07	1.62828e+06	7.20741e+06	3.99315e+06	4.99845e+06	5.38668e+06	8.67217e+06	1.00189e+07	9.72303e+06	9.20916e+06	2.93497e+07	2.28818e+07	2.16142e+07
1971	336.23	7.685	2.35922e+07	3.32031e+06	1.37228e+07	1.02198e+06	5.24302e+06	1.20715e+06	1.22975e+07	4.44596e+06	7.16338e+06	7.62275e+06	7.98667e+06	7.86316e+06	2.56564e+07	2.14968e+07	2.4897e+07
1972	336.23	7.521	2.35922e+07	1.06256e+07	9.02373e+06	2.46821e+06	8.48041e+06	3.67981e+06	5.98691e+06	6.37687e+06	1.41467e+07	1.39446e+07	1.67428e+07	2.25585e+07	5.46421e+07	4.047e+07	1.75881e+07
1973	336.23	7.889	7.68004e+07	7.31891e+07	7.64119e+07	6.47799e+06	1.11146e+07	5.35227e+06	2.1875e+07	7.09161e+06	1.19176e+07	1.16153e+07	1.26247e+07	2.21544e+08	2.13602e+08	1.75199e+08	1.89269e+08
1974	336.266	11.55	2.86483e+06	3.11061e+06	2.34755e+06	3.1034e+06	4.85952e+06	1.60871e+06	1.63517e+06	3.39697e+06	5.69118e+06	5.43642e+06	4.74584e+06	95840	1.24154e+06	533856	744142
1975	336.303	12.577	1.01277e+07	1.0867e+07	9.52919e+06	1.39176e+07	1.24367e+07	1.2647e+07	6.74067e+06	8.79999e+06	1.00005e+07	1.19163e+07	1.0666e+07	9.04511e+06	6.51756e+06	4.16536e+06	5.89385e+06
1976	337.074	3.331	1.2041e+06	1.79512e+06	1.75721e+06	516857	2.77431e+06	597190	2.77764e+06	2.88355e+06	3.92074e+06	5.63972e+06	5.29606e+06	33929.5	122842	42512.5	41906.6
1977	337.127	2.983	1.6358e+07	1.62725e+07	1.63896e+07	1.33243e+07	2.21614e+07	2.27581e+07	2.30768e+07	2.32914e+07	2.48031e+07	2.68115e+07	3.35807e+07	395387	1.84037e+06	1.08828e+06	1.18482e+06
1978	337.261	10.186	9.07589e+06	9.92296e+06	9.85497e+06	3.17611e+07	1.7273e+07	1.42929e+07	5.52236e+06	9.29481e+06	1.51658e+07	1.36409e+07	7.66225e+06	199908	594352	435337	429068
1979	337.866	1.143	8.48558e+06	8.22535e+06	9.39245e+06	431363	4.46191e+06	1.34512e+06	7.91042e+06	8.3027e+06	8.14931e+06	7.2905e+06	5.68884e+06	1.3838e+07	1.11924e+07	1.3081e+07	1.49241e+07
1980	337.866	0.91	1.32485e+08	1.37006e+08	1.31161e+08	1.88969e+06	6.10773e+07	1.45008e+07	1.69426e+08	1.74143e+08	1.44346e+08	1.12249e+08	1.1358e+08	2.24726e+08	2.59991e+08	2.29839e+08	2.11548e+08
1981	337.866	1.397	1.24564e+07	9.51867e+06	1.13364e+07	1.2175e+06	5.91212e+06	1.63757e+06	7.99215e+06	7.55036e+06	5.66984e+06	9.11861e+06	6.00822e+06	1.38116e+07	1.01574e+07	1.42662e+07	1.70241e+07
1982	338.085	1.321	3.42882e+06	4.11614e+06	3.64477e+06	1.67543e+07	6.83285e+06	8.08123e+06	2.80448e+06	3.31754e+06	4.78047e+06	2.05621e+06	3.01782e+06	406957	429417	420409	350510
1983	338.209	5.874	1.55267e+07	1.40338e+07	1.41738e+07	1.15595e+06	1.14017e+06	2.06254e+06	2.02847e+06	846426	1.75413e+06	964150	604961	3.40293e+07	5.09406e+07	3.62802e+07	3.67744e+07
1984	338.209	5.468	1.05833e+07	7.55175e+06	6.86201e+06	157486	741133	266393	921939	349106	964614	550614	839697	3.0401e+07	3.64387e+07	2.50736e+07	2.77859e+07
1985	338.212	12.359	1.08576e+08	6.71897e+07	1.16757e+08	9.70588e+07	1.81545e+08	1.44169e+08	1.39054e+08	2.84834e+07	1.47853e+08	8.84316e+07	1.62512e+07	9.25799e+06	1.10276e+08	3.33045e+07	8.13112e+06
1986	338.243	11.546	7.08654e+06	7.39872e+06	6.1573e+06	4.62404e+06	5.44926e+06	4.52738e+06	5.32362e+06	6.48489e+06	5.16073e+06	5.5875e+06	6.94081e+06	9.91488e+06	7.88628e+06	1.05627e+07	1.25507e+07
1987	338.243	11.14	959671	840400	912007	341124	252423	441984	140735	179325	244025	91037.6	98018.4	4.24594e+06	3.98786e+06	3.20545e+06	2.71455e+06
1988	338.246	8.503	4.7968e+06	4.18211e+06	4.60324e+06	1.64439e+06	1.70229e+06	1.15242e+06	618241	601592	1.11008e+06	934243	1.36338e+06	1.26189e+07	1.13127e+07	5.69442e+06	5.71579e+06
1989	338.246	8.861	1.62104e+08	1.74007e+08	1.67196e+08	3.56891e+07	7.51857e+07	2.39712e+07	9.0598e+07	7.31777e+07	1.20864e+08	9.48287e+07	1.14846e+08	3.69579e+08	2.64612e+08	2.82895e+08	3.41014e+07
1990	338.246	9.08	3.18087e+06	2.90632e+07	3.27574e+06	1.25239e+07	3.91559e+07	1.19126e+07	758665	3.48279e+07	1.1998e+06	5.02418e+07	5.49213e+07	1.93154e+07	2.74431e+06	3.12831e+06	6.76437e+06
1991	338.246	8.29	1.38539e+07	1.34288e+07	1.27655e+07	1.20915e+06	2.1783e+06	1.15386e+06	2.28481e+06	2.10628e+06	2.79906e+06	4.35688e+06	3.88044e+06	4.47874e+07	4.46711e+07	3.51946e+07	4.51165e+07
1992	338.246	7.958	2.18691e+06	2.18472e+06	1.77375e+06	2.37171e+06	4.79367e+06	1.71339e+06	2.79882e+06	2.31038e+06	3.63748e+06	8.03583e+06	8.32612e+06	6.04666e+06	1.10655e+07	2.70813e+06	1.12424e+07
1993	338.318	13.392	1.1417e+08	1.28312e+08	1.15519e+08	2.21244e+08	1.9076e+08	2.06203e+08	6.03347e+07	6.7054e+07	1.10465e+08	9.95264e+07	9.60253e+07	4.32877e+07	3.54564e+07	3.13891e+07	3.31824e+07
1994	339.06	2.473	6.53024e+06	7.45865e+06	6.89544e+06	3.59516e+06	4.19691e+06	3.63459e+06	3.15417e+06	2.64982e+06	4.2809e+06	4.27452e+06	4.6617e+06	4.47719e+06	8.04504e+06	5.68254e+06	6.14086e+06
1995	339.131	0.875	274724	234306	130812	5.15114e+06	1.26965e+06	1.54348e+06	285111	276139	284941	322975	308119	268443	288274	253512	265748
1996	339.216	12.365	4.04728e+06	1.8261e+06	2.41295e+06	3.24763e+06	6.49076e+06	2.64259e+06	1.60305e+06	1.77581e+06	3.06195e+06	2.54802e+06	2.52786e+06	595198	1.05029e+06	1.06985e+06	836952
1997	339.249	8.826	6.24442e+06	1.9362e+06	6.96412e+06	928822	4.25043e+06	805968	6.24384e+06	1.75367e+06	3.8903e+06	5.02852e+06	5.40453e+06	1.46053e+06	2.99086e+06	1.68091e+06	1.75061e+06
1998	339.277	10.917	3.74256e+06	3.63908e+06	3.99098e+06	1.02649e+07	6.54471e+06	5.31274e+06	1.92012e+06	2.67115e+06	4.33311e+06	4.63766e+06	1.96169e+06	678522	3.40787e+06	1.86111e+06	2.36161e+06
[truncated: 1,605 more rows]

## Sheet: Supplemetary Table 2
Supplementary Table 2. List of peak intensities identified in the study in positive ionization mode (ESI+).
No.	Molecular Weight	RT [min]	QC01	QC02	QC03	1	2	3	4	5	6	7	8	9	10	11	12
1	70.0226	0.839	3.81956e+07	3.74152e+07	3.43947e+07	3.96359e+07	4.04509e+07	4.19017e+07	2.98265e+07	2.65329e+07	2.20714e+07	3.12187e+07	2.2437e+07	1.90978e+07	2.15389e+07	1.92566e+07	1.93037e+07
2	70.0534	16.217	2.71532e+07	4.64867e+07	7.12178e+07	4.41083e+07	4.314e+07	4.53213e+07	5.42598e+07	3.00844e+07	4.39613e+07	4.23758e+07	3.32836e+07	2.01228e+07	3.4674e+07	3.40837e+07	3.59438e+07
3	70.0538	16.218	3.29484e+08	5.29859e+08	3.39204e+08	4.62172e+08	3.95243e+08	4.59528e+08	5.06508e+08	4.10404e+08	2.81903e+08	3.7312e+08	5.07532e+08	3.69852e+08	4.57391e+08	4.85052e+08	4.79408e+08
4	70.0788	2.106	4.82909e+08	6.10878e+08	5.1685e+08	8.16548e+06	4.69486e+06	2.1119e+07	3.42052e+06	2.27521e+06	2.33046e+06	3.7581e+06	2.43976e+06	1.36144e+09	2.12287e+09	1.75592e+09	1.36786e+09
5	70.0789	1.905	1.59263e+08	1.42965e+08	1.61223e+08	3.40446e+06	3.35702e+06	4.17293e+06	1.89192e+06	2.06021e+06	2.21965e+06	598333	2.0043e+06	3.562e+08	4.57481e+08	4.49597e+08	2.8809e+08
6	71.0735	0.834	6.90745e+06	7.85306e+06	7.82449e+06	2.94619e+06	6.10756e+06	5.02873e+06	8.1566e+06	8.9364e+06	7.82855e+06	9.4472e+06	7.44697e+06	4.85427e+06	6.24121e+06	8.5532e+06	8.23159e+06
7	71.0738	1.008	1.76029e+06	1.66959e+06	1.36913e+06	978352	770662	900818	2.9311e+06	2.54661e+06	1.68161e+06	1.04792e+06	1.75281e+06	5.69855e+06	4.13702e+06	3.82099e+06	2.72679e+06
8	71.0742	0.832	8.60105e+07	6.9542e+07	8.06601e+07	9.28751e+07	7.90713e+07	7.96172e+07	8.35865e+07	7.82346e+07	9.25414e+07	9.1279e+07	1.00097e+08	4.77392e+07	7.61021e+07	6.08579e+07	5.76012e+07
9	71.0742	1.002	8.6547e+08	5.2935e+08	8.18921e+08	1.38747e+09	1.07846e+09	1.36323e+09	6.59528e+08	4.72425e+08	5.67505e+08	6.77622e+08	5.59544e+08	1.70051e+08	9.20767e+07	1.25836e+08	1.51216e+08
10	72.525	16.344	3.81895e+07	3.10578e+07	3.77279e+07	3.68063e+07	3.54581e+07	3.02444e+07	3.07854e+07	3.6059e+07	2.57788e+07	2.76412e+07	3.09305e+07	2.72633e+07	3.82584e+07	3.87968e+07	3.1943e+07
11	72.5797	0.815	7.70302e+06	6.1788e+06	7.57473e+06	1.03058e+07	7.8969e+06	1.15759e+07	9.18505e+06	1.08533e+07	1.13855e+07	9.86687e+06	1.49186e+07	583454	1.87281e+06	2.75903e+06	4.67102e+06
12	73.0256	16.341	4.06675e+06	5.30843e+06	5.19423e+06	4.01714e+06	4.23428e+06	4.27091e+06	3.71829e+06	3.63062e+06	3.56212e+06	4.5503e+06	3.066e+06	4.08025e+06	4.06501e+06	3.64465e+06	2.85149e+06
13	73.0535	1.32	1.65178e+06	1.89442e+06	3.50956e+06	5.08576e+06	3.57375e+06	6.16388e+06	579860	2.2247e+06	3.41633e+06	4.15539e+06	3.29834e+06	9.57404e+06	5.04535e+06	4.72064e+06	9.99475e+06
14	73.0535	0.966	3.46215e+07	3.63175e+07	3.59865e+07	8.03772e+07	5.11146e+07	9.91906e+07	2.87557e+07	3.45523e+07	4.47479e+07	3.57979e+07	3.35071e+07	8.82572e+06	7.74703e+06	6.78607e+06	9.37572e+06
15	73.054	1.316	3.07393e+06	3.06801e+06	4.60757e+06	930960	524912	939180	295570	516092	550567	358200	684421	1.84521e+07	9.4136e+06	7.15324e+06	1.06527e+07
16	73.0542	0.951	894323	866662	1.43263e+06	2.66656e+06	1.01128e+07	3.97276e+06	7.42229e+06	1.28242e+06	3.99352e+06	9.81874e+06	4.41833e+06	1.64174e+07	314343	4.21773e+06	5.80554e+06
17	73.5236	16.346	3.10878e+06	3.69793e+06	4.89792e+06	1.61434e+06	4.13739e+06	4.26971e+06	2.1671e+06	4.83278e+06	1.8387e+06	3.62516e+06	3.00095e+06	3.98409e+06	5.77778e+06	3.29598e+06	3.74293e+06
18	76.0314	3.248	7.16612e+07	5.73985e+07	3.92349e+07	5.62223e+07	5.38314e+07	4.69243e+07	1.85196e+08	6.45909e+07	1.05234e+08	8.4727e+07	4.73949e+07	1.97257e+08	3.13704e+08	2.87883e+08	2.79029e+08
19	76.0315	1.327	2.04861e+07	2.06884e+07	2.00876e+07	4.56049e+07	9.26753e+06	5.37577e+07	5.48895e+06	5.02058e+06	5.35474e+06	6.84639e+06	5.99411e+06	1.19793e+07	1.22612e+07	1.17077e+07	1.21145e+07
20	76.0316	2.085	1.18898e+08	1.20139e+08	1.19662e+08	2.79837e+08	1.5583e+08	2.4257e+08	9.21213e+07	7.59469e+07	1.2754e+08	1.37157e+08	1.20178e+08	3.47259e+07	3.56626e+07	2.48972e+07	2.78323e+07
21	76.0318	0.995	4.70551e+07	4.43675e+07	5.25954e+07	2.41271e+08	1.25121e+08	1.64721e+08	1.65942e+07	2.93729e+07	4.6285e+07	4.75582e+07	4.1489e+07	1.33952e+07	1.44305e+07	1.30926e+07	1.56815e+07
22	76.0321	1.308	2.75104e+06	3.10739e+06	1.99411e+06	2.8827e+06	2.62716e+06	779992	455241	1.39777e+06	2.11848e+06	1.85176e+06	1.4893e+06	955656	6.86661e+06	3.65325e+06	3.65856e+06
23	77.9917	16.353	4.89884e+08	4.11574e+08	6.59027e+08	5.069e+08	5.45961e+08	4.00002e+08	4.65784e+08	6.31722e+08	4.31129e+08	3.92838e+08	4.52956e+08	4.31149e+08	4.74826e+08	5.03263e+08	5.30426e+08
24	77.9922	16.345	1.56193e+06	2.83006e+06	1.35777e+06	1.39785e+06	1.10621e+06	1.221e+06	1.23513e+06	1.05254e+06	1.47415e+06	743587	1.16312e+06	715253	769041	1.83795e+06	1.07637e+06
25	78.0113	1.892	2.23366e+07	2.76196e+06	3.08952e+06	2.1898e+07	1.07212e+07	8.48593e+06	2.36991e+07	2.32981e+07	1.26445e+06	1.89205e+07	1.42998e+07	2.24548e+07	2.19207e+07	2.23371e+07	1.07085e+06
26	78.0113	1.239	9.88531e+06	9.03398e+06	8.09626e+06	1.11619e+07	3.20537e+06	6.34187e+06	9.07203e+06	9.56614e+06	8.70485e+06	1.04434e+07	1.05498e+07	1.01495e+07	8.87444e+06	9.78873e+06	9.92722e+06
27	78.0113	0.839	1.67379e+08	1.78351e+08	1.71208e+08	1.3377e+07	5.31698e+06	4.61446e+06	2.13336e+08	2.36185e+08	1.80385e+08	1.72114e+08	1.80839e+08	2.36417e+08	2.91289e+08	1.73772e+08	1.81465e+08
28	78.0472	2.084	1.07872e+10	1.04958e+10	1.03445e+10	2.206e+10	1.58276e+10	2.37935e+10	8.52799e+09	8.40293e+09	1.11331e+10	1.15155e+10	1.15231e+10	3.30093e+09	2.82432e+09	2.50989e+09	2.72354e+09
29	78.0474	3.133	8.05913e+07	8.78221e+07	9.63487e+07	1.31651e+08	9.97746e+07	1.20048e+08	8.41668e+07	7.96837e+07	1.19914e+08	1.0755e+08	1.12096e+08	5.44816e+07	6.54406e+07	7.2418e+07	7.61918e+07
30	78.0477	2.098	7.58862e+06	6.29719e+06	6.3885e+06	1.16513e+07	1.13348e+07	1.63312e+07	5.45961e+06	6.05202e+06	7.34542e+06	7.8543e+06	8.81932e+06	1.80742e+06	1.59526e+06	1.4141e+06	1.67509e+06
31	78.5796	0.781	9.45081e+06	9.69037e+06	9.22944e+06	1.54124e+06	2.98167e+06	4.15895e+06	6.38248e+06	8.04833e+06	7.86443e+06	7.01696e+06	1.17594e+07	1.12643e+07	1.47688e+07	9.5238e+06	1.25633e+07
32	80.5139	0.84	2.69174e+08	2.427e+08	2.58314e+08	6.80717e+07	3.49487e+07	6.20968e+07	3.41369e+08	3.79325e+08	2.99395e+08	2.93698e+08	3.13111e+08	4.2695e+08	5.4163e+08	2.99499e+08	3.4849e+08
33	82.0076	0.839	7.19508e+07	6.88177e+07	6.97731e+07	9.4244e+07	8.77495e+07	9.75832e+07	7.79076e+07	5.17334e+07	5.1352e+07	6.99336e+07	5.17787e+07	4.55406e+07	5.03344e+07	5.04915e+07	4.97943e+07
34	82.0084	0.837	2.05317e+07	1.66997e+07	1.79404e+07	2.1839e+07	2.06441e+07	1.63278e+07	1.63187e+07	1.07227e+07	8.95184e+06	1.1333e+07	8.52406e+06	7.41456e+06	8.00605e+06	1.05199e+07	7.76112e+06
35	82.0783	9.079	744780	1.03493e+06	1.06564e+06	6.7886e+06	133990	2.97724e+06	61530.6	82307.1	59420.2	86621.6	69606.4	66316.3	124620	142231	60602
36	82.0789	9.077	2.04613e+06	1.98012e+06	2.18318e+06	1.61945e+07	424190	7.13249e+06	317570	346601	413805	328068	333108	490117	491591	356073	139298
37	82.5103	0.837	5.4058e+06	5.98366e+06	3.70864e+06	438897	379114	429063	6.08026e+06	6.22112e+06	4.54312e+06	5.57436e+06	4.90369e+06	7.78469e+06	8.78974e+06	5.20374e+06	5.88005e+06
38	83.0044	0.839	8.93679e+07	8.17912e+07	8.60624e+07	1.1412e+08	1.07155e+08	1.23071e+08	9.47885e+07	6.65263e+07	6.2017e+07	8.87879e+07	6.37752e+07	5.75018e+07	5.8523e+07	5.98201e+07	5.93889e+07
39	83.0741	0.868	7.38394e+07	5.36441e+07	6.25524e+07	2.1069e+08	8.99677e+07	1.21486e+08	3.58274e+07	3.16357e+07	3.46845e+07	3.72677e+07	9.87565e+07	1.76823e+07	1.76374e+07	1.65973e+07	2.61912e+07
40	83.9525	16.35	2.12503e+08	2.66489e+08	1.92301e+08	1.82347e+08	1.81326e+08	2.69751e+08	1.91185e+08	1.94008e+08	2.3047e+08	2.24979e+08	2.07401e+08	2.55725e+08	2.16805e+08	1.96721e+08	2.74522e+08
41	84.0212	1.313	6.07647e+06	7.49603e+06	8.73447e+06	7.08742e+06	6.58902e+06	8.66808e+06	4.83619e+06	4.93484e+06	5.33973e+06	5.65199e+06	7.39905e+06	8.5378e+06	2.34758e+07	2.15386e+07	1.49291e+07
42	84.0218	1.76	2.20057e+07	1.32652e+07	1.29273e+07	1.00452e+08	1.26737e+06	4.91162e+07	1.06374e+07	1.08544e+07	2.8051e+06	1.32167e+07	1.53245e+07	5.57505e+06	5.20345e+06	4.29037e+06	3.80607e+06
43	84.0218	1.312	6.39417e+06	6.80072e+06	6.03558e+06	2.36881e+07	1.22197e+07	1.95711e+07	3.1422e+06	5.10196e+06	1.92513e+07	8.09235e+06	7.812e+06	1.61046e+06	1.22152e+06	2.02982e+06	1.98866e+06
44	84.0819	0.785	1.41617e+08	1.38552e+08	1.39553e+08	2.22195e+07	5.78006e+07	5.5106e+07	1.14581e+08	1.21463e+08	1.26248e+08	1.0933e+08	1.84944e+08	1.5834e+08	2.0338e+08	1.64252e+08	2.00976e+08
45	85.053	0.978	1.19968e+10	1.22796e+10	1.21728e+10	2.53864e+10	1.72009e+10	1.85625e+10	1.11284e+10	1.21914e+10	1.57135e+10	1.65575e+10	1.51095e+10	2.46782e+09	3.39347e+09	2.7435e+09	3.93025e+09
46	85.0534	2.805	1.76395e+07	2.17286e+07	1.96983e+07	6.58119e+07	3.94019e+07	4.82367e+07	6.69068e+06	9.07637e+06	1.48757e+07	1.81351e+07	1.40866e+07	2.24098e+06	2.55708e+06	2.83558e+06	2.22848e+06
47	85.0534	1.496	1.03163e+07	6.82876e+06	8.55968e+06	1.24113e+07	5.23223e+06	1.44066e+07	4.98105e+06	7.10883e+06	9.506e+06	1.12025e+07	8.20235e+06	9.04514e+06	3.6015e+07	1.84477e+07	2.14686e+07
48	85.0534	0.976	7.64376e+06	9.51873e+06	8.3878e+06	4.42457e+06	1.59245e+06	1.89257e+07	3.20009e+06	3.36527e+06	4.62928e+06	6.65317e+06	4.37523e+06	1.85905e+07	2.30796e+07	1.71917e+07	1.41985e+07
49	85.0897	0.846	8.28684e+08	7.75537e+08	8.62572e+08	1.95366e+09	1.13834e+09	1.48181e+09	7.61049e+08	8.3159e+08	9.65546e+08	9.95509e+08	8.61319e+08	5.97735e+07	9.31568e+07	5.24837e+07	6.22049e+07
50	86.0194	1.035	1.02459e+08	1.09221e+08	7.1702e+07	2.48152e+08	1.65536e+08	2.33151e+08	9.85563e+07	6.17479e+07	8.78969e+07	9.29217e+07	6.74273e+07	6.37422e+06	1.00819e+07	4.99496e+06	4.81055e+06
51	86.0195	1.312	1.31639e+08	1.15179e+08	1.3245e+08	2.81839e+08	1.7692e+08	2.47492e+08	9.88128e+07	1.14195e+08	1.32647e+08	1.37215e+08	1.54475e+08	8.58374e+06	1.28025e+07	7.99934e+06	4.86651e+06
52	86.0373	0.959	2.99532e+07	2.91913e+07	2.78274e+07	6.40612e+07	1.24759e+07	1.02618e+08	4.27777e+06	4.46771e+06	8.48562e+06	7.54033e+06	4.31873e+06	4.82886e+07	5.42582e+07	3.47429e+07	3.45348e+07
53	86.5276	0.841	8.17347e+06	7.51206e+06	7.85353e+06	9.10157e+06	7.25931e+06	6.56082e+06	6.47007e+06	3.60573e+06	3.02743e+06	5.95547e+06	3.82224e+06	2.85371e+06	3.40382e+06	3.49747e+06	3.76626e+06
54	87.0165	0.841	3.52942e+07	3.56452e+07	3.24137e+07	2.32488e+06	2.98678e+06	1.75965e+06	4.35367e+07	4.39486e+07	3.74591e+07	3.51103e+07	3.16673e+07	4.09713e+07	4.75933e+07	3.94156e+07	4.12478e+07
55	87.0321	0.966	2.91379e+08	3.59752e+08	2.9964e+08	5.85078e+08	5.45046e+08	6.44599e+08	3.21658e+08	2.71119e+08	3.03621e+08	3.73107e+08	4.02382e+08	9.99436e+07	1.02663e+08	1.1303e+08	1.56242e+08
56	87.0326	0.963	2.98163e+07	2.82748e+07	2.82904e+07	4.99221e+07	3.06362e+07	6.19151e+07	3.56617e+07	3.96747e+07	4.87144e+07	3.93657e+07	2.72197e+07	1.03409e+07	1.17386e+07	9.1128e+06	1.32693e+07
57	87.0685	0.972	3.33978e+06	3.36171e+06	3.32204e+06	3.37707e+06	1.72963e+06	1.76716e+06	1.1833e+06	1.28853e+06	2.01923e+06	1.59381e+06	846263	8.37741e+06	6.37565e+06	3.65888e+06	4.71296e+06
58	87.0692	0.983	9.16727e+07	1.01137e+08	1.14773e+08	3.00951e+08	1.76706e+08	3.08624e+08	6.89624e+07	7.65975e+07	1.04997e+08	9.5807e+07	9.61344e+07	3.20988e+07	3.24872e+07	3.71597e+07	4.09213e+07
59	88.0015	16.354	3.00938e+07	3.13736e+07	2.87099e+07	2.7626e+07	2.76036e+07	2.50491e+07	2.32246e+07	2.92871e+07	2.37522e+07	2.79231e+07	2.63922e+07	2.31038e+07	2.18373e+07	3.20533e+07	2.80934e+07
60	88.0352	1.002	1.38735e+06	1.44036e+06	1.21772e+06	2.08995e+06	1.55998e+06	1.82344e+06	1.0255e+06	1.27529e+06	1.51501e+06	1.53024e+06	1.3956e+06	4.20915e+06	5.2125e+06	1.18014e+07	1.7603e+06
61	88.0352	1.31	6.10224e+06	6.13766e+06	5.23017e+06	1.49e+06	1.40665e+06	2.18072e+06	598008	1.17018e+06	898044	1.40549e+06	1.37543e+06	1.07466e+07	1.96034e+07	3.3936e+07	8.27808e+06
62	88.0531	1.559	4.97169e+06	5.91167e+06	6.08678e+06	3.25084e+07	2.14113e+06	5.28974e+07	1.42383e+06	1.5207e+06	1.99671e+06	1.92009e+06	1.96277e+06	856341	797406	862189	722732
63	88.4999	1.165	8.70589e+06	9.25604e+06	5.84308e+06	7.2125e+06	2.47543e+06	7.79532e+06	3.23087e+06	2.72618e+06	2.63373e+06	2.81915e+06	2.6162e+06	2.80861e+06	1.50486e+06	1.95838e+06	2.03518e+06
64	89.0482	0.964	3.21841e+08	3.71994e+08	3.69743e+08	5.41861e+08	3.76622e+08	8.05885e+08	2.1102e+08	1.82461e+08	3.24715e+08	2.49699e+08	3.13642e+08	7.40189e+07	1.76653e+08	1.64276e+08	1.67896e+08
65	89.049	0.981	8.28704e+06	5.12361e+06	5.76426e+06	1.44215e+06	1.37574e+07	8.8825e+06	9.26022e+06	1.11116e+07	1.67075e+07	3.11299e+06	7.40751e+06	1.09386e+06	1.91057e+06	792337	1.65005e+06
66	89.0843	0.976	3.22593e+07	3.62924e+07	2.63558e+07	4.56802e+06	1.40953e+07	6.34786e+06	4.82007e+07	3.76568e+07	3.55969e+07	2.14678e+07	2.37318e+07	4.04576e+07	4.7534e+07	4.49985e+07	3.09871e+07
67	89.5	16.348	2.3983e+08	2.08266e+08	2.06091e+08	2.65527e+08	2.01599e+08	2.38069e+08	2.08844e+08	2.0244e+08	1.85585e+08	1.67474e+08	2.77736e+08	2.30165e+08	1.82483e+08	2.11703e+08	2.10884e+08
68	90.047	2.088	2.55306e+07	2.41708e+07	8.84007e+06	4.68574e+07	3.46758e+07	4.60333e+07	1.9054e+07	1.96144e+07	2.61737e+07	2.17072e+07	2.07116e+07	7.47603e+06	6.91201e+06	6.02711e+06	6.42988e+06
69	90.0471	2.902	5.55124e+07	5.45699e+07	5.68424e+07	1.70227e+08	8.84233e+07	1.67281e+08	3.3462e+07	3.55976e+07	4.2986e+07	4.45299e+07	4.16853e+07	1.32949e+07	1.77489e+07	1.47879e+07	1.60924e+07
70	90.4977	16.388	1.06769e+08	8.70342e+07	9.58594e+07	9.20267e+07	7.86329e+07	9.88047e+07	9.63954e+07	1.12092e+08	8.6411e+07	1.04969e+08	8.70587e+07	7.51652e+07	1.01253e+08	9.23659e+07	4.73358e+07
71	91.0426	3.78	1.36548e+07	1.3828e+07	1.19218e+07	5.6061e+06	1.19915e+07	1.26523e+06	2.05637e+07	1.72937e+07	2.61925e+07	3.47513e+07	2.98322e+07	387873	364307	319123	342506
72	91.4965	16.346	8.72972e+06	7.50464e+06	8.80007e+06	1.05864e+07	8.87394e+06	8.68339e+06	8.24521e+06	9.41441e+06	8.21067e+06	7.01531e+06	1.15655e+07	9.452e+06	7.91805e+06	7.73811e+06	9.22453e+06
73	92.0081	0.837	8.32054e+06	7.17394e+06	8.79708e+06	527279	525325	690488	1.1617e+07	1.03815e+07	9.3096e+06	8.62008e+06	7.92779e+06	1.40829e+07	1.45505e+07	1.21359e+07	1.21245e+07
74	92.0086	0.839	3.74832e+06	2.99884e+06	4.31331e+06	501844	499985	657180	3.66909e+06	4.66638e+06	3.42375e+06	4.46683e+06	2.99201e+06	5.37237e+06	7.01955e+06	4.31353e+06	4.97449e+06
75	92.0631	3.857	999915	541272	721263	432134	229384	402729	136238	154774	112025	305950	413208	4.73453e+06	1.67176e+06	803838	1.56722e+06
76	92.5947	0.822	6.1149e+08	6.07184e+08	5.1681e+08	1.16147e+08	3.52204e+08	2.50591e+08	4.14795e+08	4.76979e+08	5.55791e+08	2.47146e+08	6.63653e+08	1.06135e+09	9.40897e+08	5.67784e+08	8.8211e+08
77	92.5952	0.789	9.029e+07	9.20165e+07	8.93441e+07	1.35871e+07	3.78309e+07	3.47383e+07	7.24575e+07	7.81558e+07	8.26261e+07	7.51597e+07	1.14315e+08	1.05929e+08	1.32483e+08	9.27522e+07	1.32808e+08
78	93.0578	0.996	3.29048e+06	2.76926e+06	2.24574e+06	9.29736e+06	9.20426e+06	3.9614e+06	962258	3.36468e+06	3.46554e+06	2.42787e+06	2.97531e+06	331433	486157	616982	644152
79	93.0582	12.74	1.91063e+07	1.1293e+07	1.98592e+07	2.14866e+07	3.20904e+07	3.01921e+07	3.57083e+07	1.99989e+07	8.56514e+06	4.29399e+07	2.84037e+07	4.96128e+07	2.79316e+07	2.42904e+07	3.57468e+07
80	93.0583	14.273	1.31794e+08	5.90768e+07	6.85346e+07	8.97931e+07	8.41581e+07	5.9893e+07	4.44422e+07	1.05292e+07	7.16552e+07	7.97142e+07	5.857e+07	3.5769e+07	1.82474e+07	6.88411e+07	7.1459e+07
81	93.0583	13.613	3.69266e+07	5.93457e+07	3.0173e+07	3.41339e+07	4.00082e+07	3.7814e+07	6.4573e+07	1.32001e+07	4.53315e+07	2.93017e+07	5.42949e+07	5.01863e+07	6.20062e+07	2.17182e+07	2.14008e+07
82	93.0583	13.696	3.2273e+07	7.82677e+07	3.0173e+07	5.4611e+07	6.52008e+07	6.9456e+07	2.2105e+07	1.59917e+07	5.86991e+07	1.00845e+07	7.34131e+07	5.01863e+07	4.28721e+07	7.17569e+07	4.18525e+07
83	93.0583	15.332	3.28238e+07	5.95409e+07	4.4073e+07	2.50427e+07	2.7575e+07	1.57274e+07	6.06534e+07	7.23831e+07	5.29073e+07	3.45361e+07	5.54089e+07	5.98346e+07	1.89988e+07	3.31731e+07	5.78499e+07
84	93.0584	0.997	3.75395e+07	3.4291e+07	3.96538e+07	2.23946e+08	1.19066e+08	1.28218e+08	1.32475e+07	2.56123e+07	4.37063e+07	4.15326e+07	3.73372e+07	1.22006e+07	1.31423e+07	1.02328e+07	1.43738e+07
85	93.0584	16.066	8.05327e+07	6.01871e+07	1.06172e+07	8.62541e+07	9.1603e+07	1.52402e+07	1.02061e+08	7.98129e+07	7.03544e+07	1.16099e+08	1.23496e+07	7.03057e+07	5.88519e+07	7.79457e+07	6.20723e+07
86	93.0584	10.949	4.34337e+06	1.98687e+06	5.24481e+06	1.51365e+07	1.33177e+07	1.53176e+07	5.94934e+06	1.00971e+07	1.04279e+07	5.11056e+06	1.23519e+07	3.24716e+06	9.73574e+06	2.51177e+06	5.04359e+06
87	93.0584	12.088	6.04143e+06	1.76476e+07	4.81029e+06	1.43625e+07	2.61337e+07	8.37039e+06	1.19099e+07	1.9409e+07	1.86465e+07	1.04273e+07	4.29981e+06	1.30969e+07	2.12996e+07	4.89031e+06	9.83494e+06
88	93.0584	15.69	3.2306e+07	3.78526e+07	3.12978e+07	2.80318e+07	1.41004e+07	2.19628e+07	1.16246e+07	3.08948e+07	3.80981e+07	1.1698e+07	7.14074e+07	3.67221e+07	2.9748e+07	2.02282e+07	3.52092e+07
89	93.0584	15.902	5.85724e+07	5.94784e+07	9.83358e+06	8.64638e+07	2.09284e+07	1.4379e+07	7.21125e+07	8.62581e+07	1.26045e+08	7.48908e+07	6.70198e+07	5.38448e+07	4.9534e+07	7.79457e+07	4.03845e+07
90	93.0584	14.536	1.11419e+07	4.11237e+07	1.55407e+07	2.077e+07	2.03245e+07	3.02052e+07	2.95668e+07	2.19402e+07	2.99167e+07	2.61771e+07	4.74823e+07	1.02825e+07	1.3732e+07	2.58499e+07	1.36756e+07
91	93.0584	13.406	5.18024e+07	3.41726e+07	2.63677e+07	2.91194e+07	4.35363e+07	4.262e+07	7.30604e+06	6.13139e+07	1.08684e+07	4.97446e+07	6.1479e+06	2.81336e+07	1.37889e+07	3.99452e+07	2.13914e+07
92	93.0584	13.156	3.24382e+07	8.46569e+07	5.28474e+07	8.8996e+07	1.30629e+08	6.31877e+07	1.1199e+08	1.27136e+08	1.14956e+07	5.86432e+07	9.10001e+06	1.01486e+08	6.17181e+07	9.91306e+06	3.3229e+07
93	93.0584	12.479	1.17664e+07	4.32391e+07	4.1361e+07	7.90202e+06	8.48279e+07	1.16676e+08	7.48601e+07	8.32608e+07	7.31322e+07	7.17469e+07	7.83293e+07	1.3973e+08	5.89253e+07	6.37992e+07	8.05523e+07
94	93.0584	14.657	1.42909e+07	2.70424e+07	2.44907e+07	1.94108e+07	2.63171e+07	1.49951e+07	2.55461e+07	5.49072e+07	3.97292e+07	3.0385e+07	4.31014e+07	2.56629e+07	1.0853e+07	2.04809e+07	1.94201e+07
95	93.0584	15.035	9.37318e+06	1.56956e+07	1.5099e+07	1.45149e+07	1.29414e+07	8.74923e+06	1.19069e+07	1.84969e+07	3.76554e+07	1.4827e+07	3.32526e+07	1.87802e+07	1.89988e+07	2.43648e+07	1.48139e+07
96	94.042	1.313	2.7381e+08	2.65132e+08	2.53121e+08	4.77095e+08	5.59543e+08	2.58576e+08	2.74546e+08	2.76935e+08	3.24943e+08	3.50819e+08	3.76405e+08	9.18422e+06	1.20166e+07	1.96964e+07	1.29566e+07
97	94.0423	1.049	8.68079e+06	6.63875e+06	1.11734e+07	9.69022e+07	4.98666e+07	4.21725e+07	4.2615e+06	5.85664e+06	6.5952e+06	7.37062e+06	7.08084e+06	3.10576e+06	2.96232e+06	2.54094e+06	3.01555e+06
98	94.0783	9.08	2.30717e+06	1.99872e+06	2.05382e+06	1.89686e+07	165528	8.02036e+06	224478	164962	310205	354674	68846.1	362056	324290	260165	311597
99	94.0784	10.978	5.10546e+06	3.87506e+06	4.28965e+06	4.65633e+06	7.78941e+06	3.31807e+06	5.11695e+06	5.16385e+06	1.05217e+07	9.85404e+06	8.46701e+06	831580	2.00652e+06	837222	1.22519e+06
100	94.0784	10.651	8.64386e+06	5.69747e+06	5.80291e+06	5.06746e+06	9.11866e+06	4.05103e+06	6.14143e+06	5.89222e+06	9.86166e+06	9.96063e+06	9.53458e+06	2.14919e+06	3.75889e+06	2.27486e+06	3.11154e+06
101	94.0788	9.076	1.19369e+06	1.23906e+06	1.36439e+06	8.92021e+06	662126	5.17036e+06	639715	78217.8	622395	751964	205343	183044	910791	1.09474e+06	145522
102	95.0373	1.026	7.31827e+07	6.17803e+07	7.57781e+07	3.48204e+08	1.67562e+08	4.00151e+08	4.01917e+07	3.53782e+07	4.33333e+07	3.94786e+07	3.85866e+07	4.32843e+07	5.33817e+07	4.2685e+07	3.91561e+07
103	95.5274	0.836	3.46068e+07	2.65751e+07	2.62465e+07	3.71424e+07	4.14425e+07	3.72653e+07	3.83686e+07	2.40981e+07	2.46221e+07	3.43487e+07	1.97487e+07	2.10698e+07	2.44016e+07	2.8171e+07	2.50743e+07
104	95.9642	16.35	2.61325e+07	2.42128e+07	3.02256e+07	2.17073e+07	3.84898e+07	2.65671e+07	3.82672e+07	3.22245e+07	3.00272e+07	3.30648e+07	3.93847e+07	3.48321e+07	2.78183e+07	2.21138e+07	4.2218e+07
105	95.9648	16.352	4.08237e+07	1.55856e+07	1.50662e+07	1.5783e+07	1.58502e+07	1.68443e+07	1.6509e+07	1.65893e+07	1.41304e+07	1.59228e+07	1.68688e+07	1.9261e+07	1.69344e+07	1.3605e+07	1.86495e+07
106	96.0216	1.797	2.66228e+07	2.54592e+07	2.42747e+07	7.94425e+07	6.85377e+07	7.24842e+07	9.26614e+06	1.93319e+07	6.11308e+07	2.43831e+07	5.5293e+07	2.08996e+07	545868	1.01056e+06	1.60416e+07
107	96.0217	1.288	3.49867e+07	2.3364e+07	1.77808e+07	5.18034e+07	3.80114e+07	4.5073e+07	1.0995e+07	4.25535e+07	3.34287e+07	2.27866e+07	2.41373e+07	1.12621e+07	1.9898e+07	1.1159e+07	2.16312e+07
108	96.0943	10.979	3.88912e+06	2.23214e+06	2.64931e+06	2.49074e+06	6.74571e+06	2.49605e+06	3.93489e+06	3.58202e+06	5.03701e+06	5.30362e+06	5.8498e+06	804574	860034	603535	584341
109	96.0944	9.077	3.54906e+06	3.29376e+06	3.45137e+06	2.62735e+07	183249	1.42086e+07	206018	182099	156986	198688	173147	440122	206368	316837	354173
110	96.0944	8.998	872645	1.05595e+06	750934	121821	139558	7.25867e+06	60568	112686	128024	45759.9	134491	381067	211892	225051	270975
111	96.9844	0.84	8.69898e+07	7.64747e+07	8.38685e+07	5.7503e+06	3.86688e+06	5.86514e+06	1.169e+08	1.14305e+08	1.00115e+08	9.56838e+07	9.50738e+07	1.44992e+08	1.54699e+08	1.12962e+08	1.0772e+08
112	96.9845	16.352	4.97284e+08	4.02924e+08	3.86146e+08	3.55606e+08	3.73209e+08	4.1718e+08	4.23903e+08	3.78542e+08	5.41501e+08	4.15054e+08	4.61765e+08	4.11953e+08	4.26663e+08	3.75955e+08	5.2174e+08
113	97.0067	16.355	4.08549e+07	4.07225e+07	3.89256e+07	3.57622e+07	3.37896e+07	4.54887e+07	3.33561e+07	3.63482e+07	3.68645e+07	3.28956e+07	3.9121e+07	3.14023e+07	3.36354e+07	4.03875e+07	4.0647e+07
114	97.5053	1.176	3.78574e+07	3.29564e+07	2.67476e+07	2.66789e+07	7.74514e+06	2.10286e+07	1.33702e+07	1.3493e+07	9.79998e+06	1.21477e+07	1.10772e+07	1.33487e+07	8.02773e+06	1.13654e+07	4.03811e+06
115	97.9541	16.346	1.15356e+09	1.12729e+09	9.02985e+08	1.35891e+09	1.15712e+09	7.34402e+08	8.7385e+08	1.1072e+09	1.11963e+09	8.85135e+08	1.08504e+09	1.03473e+09	1.36731e+09	1.05424e+09	1.13438e+09
116	97.9773	1.05	2.60988e+07	4.84914e+06	6.4853e+06	1.25057e+08	1.18112e+07	7.24858e+07	2.27067e+07	2.62644e+07	7.29363e+06	1.09206e+07	1.1553e+07	7.46142e+07	5.25761e+07	1.10217e+08	1.61021e+08
117	98.0354	0.836	1.22561e+07	1.03436e+07	1.17333e+07	1.2374e+07	1.26105e+07	9.78049e+06	8.02456e+06	6.70218e+06	5.13559e+06	8.29912e+06	5.92302e+06	5.32961e+06	6.88558e+06	5.65005e+06	6.50659e+06
118	98.5055	16.349	6.19563e+07	8.44203e+07	8.05088e+07	7.87683e+07	7.54584e+07	9.24846e+07	8.48637e+07	1.07332e+08	7.20732e+07	6.62689e+07	1.05513e+08	8.07742e+07	9.11623e+07	1.03542e+08	9.3587e+07
119	98.5244	0.841	3.02088e+08	2.84862e+08	2.90912e+08	5.04048e+07	2.37745e+07	3.66263e+07	3.98623e+08	4.27049e+08	3.42799e+08	3.37051e+08	3.4207e+08	4.68397e+08	5.80245e+08	3.51755e+08	3.77628e+08
120	98.5244	16.353	1.68832e+07	2.54602e+07	2.11681e+07	2.375e+07	1.83635e+07	2.67682e+07	3.11826e+07	1.75512e+07	2.02125e+07	2.49946e+07	1.78735e+07	2.60367e+07	1.81839e+07	2.09956e+07	3.84536e+07
121	98.9619	16.351	5.01454e+07	3.71503e+07	5.45189e+07	5.72456e+07	5.7857e+07	5.60773e+07	4.27912e+07	5.78381e+07	4.80082e+07	6.03136e+07	6.32436e+07	4.50072e+07	6.79938e+07	5.96251e+07	6.88079e+07
122	99.0175	0.84	4.28915e+08	4.13177e+08	4.28122e+08	5.23488e+08	4.81081e+08	5.38495e+08	4.53195e+08	3.28043e+08	3.19028e+08	4.25417e+08	3.06516e+08	2.61481e+08	2.81594e+08	2.90201e+08	2.80086e+08
123	99.0325	1.271	3.66222e+06	2.96884e+06	2.19097e+06	3.01831e+06	4.29036e+06	3.31735e+06	4.00637e+06	1.4907e+06	2.65112e+06	2.80192e+06	1.96601e+06	4.77016e+06	1.08914e+07	4.21354e+06	3.42469e+06
124	99.0689	2.246	3.37418e+07	3.82376e+07	3.6865e+07	1.33406e+07	1.607e+07	2.22162e+07	1.26966e+07	1.55067e+07	1.70362e+07	2.0288e+07	2.18768e+07	2.86799e+07	1.01454e+08	6.19087e+07	7.30944e+07
125	99.0691	1.024	8.3895e+06	8.69301e+06	1.05251e+07	6.65809e+07	2.2886e+07	7.99457e+07	6.61048e+06	7.44762e+06	1.03749e+07	1.08445e+07	9.23446e+06	6.95131e+06	7.43309e+06	5.62483e+06	6.29442e+06
126	100.016	1.38	1.13549e+08	1.06001e+08	9.98434e+07	1.86926e+08	7.22198e+07	7.10677e+07	4.21068e+07	1.64319e+08	1.60195e+08	1.74368e+08	1.16427e+08	3.76885e+07	2.73098e+08	1.68646e+08	1.86649e+08
127	100.017	1.612	7.8795e+07	8.59461e+07	7.03781e+07	2.80391e+08	7.04002e+07	1.1072e+08	2.45785e+07	1.77635e+07	1.48947e+08	1.28486e+08	1.19893e+08	4.90996e+06	1.76707e+07	8.88254e+07	1.82135e+07
128	100.018	0.839	3.77418e+07	3.6414e+07	3.94312e+07	5.05966e+07	4.47027e+07	4.87511e+07	3.96785e+07	2.86999e+07	2.83188e+07	3.76975e+07	2.65975e+07	2.48619e+07	2.62125e+07	2.55344e+07	2.69485e+07
129	100.053	0.977	1.19973e+10	1.22801e+10	1.21733e+10	2.53872e+10	1.72015e+10	1.85632e+10	1.11288e+10	1.21918e+10	1.57142e+10	1.65582e+10	1.51101e+10	2.46883e+09	3.39586e+09	2.74491e+09	3.93163e+09
130	100.977	16.352	1.21489e+07	1.07992e+07	8.85923e+06	9.96794e+06	1.08857e+07	1.0018e+07	1.13925e+07	7.98845e+06	1.51766e+07	9.90763e+06	1.43468e+07	1.13358e+07	1.21476e+07	1.23024e+07	1.29884e+07
131	101.027	1.151	2.37535e+07	1.78262e+07	1.73723e+07	1.98836e+07	1.54342e+07	1.98115e+07	2.12089e+07	1.88052e+07	1.5154e+07	1.96006e+07	1.65243e+07	2.44436e+07	1.62618e+07	1.79197e+07	1.81095e+07
132	101.048	1.312	4.0387e+06	2.71412e+06	3.3102e+06	2.3921e+06	8.54798e+06	4.48252e+06	4.92604e+06	4.52438e+06	5.87117e+06	2.68883e+06	6.25592e+06	227802	231737	231152	218817
133	101.048	0.987	1.06819e+07	1.49367e+07	1.55076e+07	7.20004e+06	1.42515e+07	1.04433e+07	2.14371e+07	2.0906e+07	2.12544e+07	2.23413e+07	2.28394e+07	3.47065e+06	7.98229e+06	4.71727e+06	4.82077e+06
134	101.048	1.318	8.02801e+07	6.96311e+07	5.15999e+07	1.0483e+08	7.19931e+07	6.24174e+07	3.92611e+07	4.26503e+07	6.5279e+07	5.4864e+07	5.54101e+07	1.68883e+07	1.93074e+07	1.67013e+07	1.72885e+07
135	101.048	0.974	2.69265e+08	2.62923e+08	2.72712e+08	4.62568e+08	4.01597e+08	4.94859e+08	2.09251e+08	2.38324e+08	2.93033e+08	2.6176e+08	2.70318e+08	2.3726e+07	2.9205e+07	2.31337e+07	2.35577e+07
136	101.084	0.988	2.00653e+07	2.11052e+07	2.07839e+07	1.88082e+07	1.28923e+07	1.20535e+07	1.00046e+07	1.23948e+07	1.44948e+07	1.64872e+07	1.17797e+07	6.1603e+07	3.76801e+07	2.83681e+07	3.43835e+07
137	101.085	13.18	2.43262e+06	3.96311e+06	3.91841e+06	4.46382e+06	2.84386e+06	3.59185e+06	1.42377e+06	5.20073e+06	1.03879e+06	2.10126e+06	707237	1.95431e+06	3.42962e+06	2.66772e+06	2.25194e+06
138	101.085	3.001	4.07907e+06	3.12154e+06	4.82319e+06	2.4546e+06	2.70166e+06	2.66863e+06	2.57639e+06	2.75684e+06	933597	1.81548e+06	1.38474e+06	9.20858e+06	1.16942e+07	5.46314e+06	1.31149e+07
139	101.085	14.64	1.80903e+06	3.71876e+06	5.2749e+06	5.05086e+06	3.72502e+06	4.09613e+06	3.29933e+06	5.14199e+06	2.90456e+06	3.03987e+06	4.97265e+06	2.16658e+06	2.55224e+06	1.83511e+06	1.89554e+06
140	101.085	14.248	5.5183e+06	1.77449e+06	4.13756e+06	2.83271e+06	1.08868e+06	887762	1.18693e+06	1.45708e+06	411661	2.20117e+06	1.01739e+06	1.80485e+06	1.16295e+06	1.55617e+06	1.39324e+06
141	101.108	0.781	4.59045e+07	4.22124e+07	4.43172e+07	7.0076e+06	1.7164e+07	1.9339e+07	3.83899e+07	3.62355e+07	4.12433e+07	3.39063e+07	5.90171e+07	4.79289e+07	6.9444e+07	5.61374e+07	6.59153e+07
142	101.121	1.153	207092	123149	169003	593290	239157	442873	8.24716e+06	345131	4.63526e+06	1.12564e+06	2.87517e+06	3.70456e+06	1.71252e+06	3.54142e+06	1.36879e+06
143	101.121	4.963	146960	156372	138682	907935	2.74334e+06	868040	4.5247e+06	6.7702e+06	7.61861e+06	6.58637e+06	6.87528e+06	4.04877e+06	1.75046e+07	5.71143e+06	6.77152e+06
144	101.121	16.246	3.78003e+06	1.36112e+07	2.77576e+07	7.44455e+07	8.96057e+07	1.02332e+07	2.72234e+07	1.01787e+08	8.48417e+07	3.36486e+07	8.6687e+07	8.26511e+07	9.12698e+07	8.38619e+07	1.01771e+08
145	101.526	16.35	3.15558e+07	3.70112e+07	2.94739e+07	2.81556e+07	3.18235e+07	3.19325e+07	2.60697e+07	2.74893e+07	2.65296e+07	3.45329e+07	3.33979e+07	2.74038e+07	3.13238e+07	3.16734e+07	3.44909e+07
146	101.564	0.854	1.64466e+07	1.56561e+07	1.50687e+07	5.57819e+07	2.8091e+07	6.52063e+07	1.11298e+07	1.31198e+07	1.64374e+07	9.13224e+06	1.62153e+07	630018	714554	651058	584100
147	101.963	0.84	2.53305e+08	2.37061e+08	2.52101e+08	4.35892e+07	9.99153e+06	3.15869e+07	3.25014e+08	3.2198e+08	2.89214e+08	2.6969e+08	2.75122e+08	3.76657e+08	4.26365e+08	2.98399e+08	3.04571e+08
148	102.044	0.833	1.18663e+07	9.42752e+06	9.7373e+06	1.30159e+07	1.39882e+07	1.46435e+07	1.00177e+07	1.04876e+07	6.29116e+06	8.91716e+06	7.13666e+06	6.42285e+06	7.57432e+06	7.53106e+06	7.48948e+06
149	102.047	2.081	1.10982e+10	1.08158e+10	1.06509e+10	2.60917e+10	1.63268e+10	2.4562e+10	8.79287e+09	8.65724e+09	1.14748e+10	1.18665e+10	1.18824e+10	3.3984e+09	2.9067e+09	2.18404e+09	2.80284e+09
150	102.047	2.829	1.11929e+07	1.52393e+07	1.3035e+07	2.36918e+06	481922	957268	1.48613e+06	1.72774e+06	2.78007e+06	3.40083e+06	3.20988e+06	1.37342e+07	2.68984e+07	1.95118e+07	2.08747e+07
151	102.948	16.207	7.43574e+08	5.42369e+08	7.26563e+07	5.46534e+08	4.02125e+08	2.86553e+08	4.24594e+08	3.15818e+08	3.84547e+08	1.57108e+08	4.04844e+08	1.11633e+08	1.94232e+08	2.80503e+08	2.89484e+08
152	103.023	16.351	5.16565e+07	5.93248e+07	5.0121e+07	4.42787e+07	4.04447e+07	5.49866e+07	4.23777e+07	4.6343e+07	4.95371e+07	5.85249e+07	6.01606e+07	4.41163e+07	4.97878e+07	5.65163e+07	6.20702e+07
153	103.046	1.314	1.28051e+08	1.1136e+08	1.28999e+08	2.75339e+08	1.7164e+08	2.41319e+08	9.56661e+07	1.11232e+08	1.29216e+08	1.33638e+08	1.49587e+08	8.37709e+06	1.22463e+07	7.76539e+06	4.6748e+06
154	103.046	1.019	1.05561e+08	1.01079e+08	6.8538e+07	2.39306e+08	8.80982e+07	2.25998e+08	9.68902e+07	5.65628e+07	8.62593e+07	9.10821e+07	1.11009e+08	5.73427e+06	8.98843e+06	4.24006e+06	2.84431e+06
155	103.064	0.961	3.75969e+07	3.87101e+07	3.15023e+07	6.84858e+07	1.40324e+07	1.21543e+08	7.04623e+06	7.55685e+06	1.26391e+07	1.21022e+07	7.89334e+06	6.68791e+07	7.73378e+07	5.19346e+07	4.87333e+07
156	103.1	0.955	3.74157e+09	3.48867e+09	3.45482e+09	3.0855e+09	2.61416e+09	2.70285e+09	1.73799e+09	2.02128e+09	2.417e+09	2.57046e+09	2.34967e+09	2.8867e+09	5.94684e+09	5.00726e+09	6.12461e+09
157	103.1	6.599	2.59742e+06	3.27792e+06	2.97755e+06	3.04861e+06	1.7832e+07	2.86707e+06	2.29778e+06	2.68827e+06	2.66841e+06	8.94873e+06	4.06917e+06	3.95016e+06	1.01132e+07	6.08727e+06	1.07927e+07
158	103.1	15.737	7.70508e+07	1.02519e+08	6.73155e+07	8.7631e+07	3.85682e+07	1.41881e+08	5.94217e+07	5.797e+07	2.69979e+07	1.86208e+07	1.05755e+08	7.77073e+07	6.56816e+07	8.56415e+07	1.01844e+08
159	103.516	0.837	1.3861e+07	9.59513e+06	1.0971e+07	2.01483e+06	943812	1.39828e+06	1.53035e+07	1.46232e+07	1.2063e+07	1.08693e+07	1.2048e+07	1.79788e+07	1.85152e+07	1.35124e+07	1.3787e+07
160	103.996	0.838	8.77852e+07	8.09204e+07	8.77936e+07	1.13803e+08	1.11001e+08	1.18998e+08	9.31658e+07	6.38746e+07	6.59304e+07	8.4702e+07	5.48866e+07	4.75916e+07	5.46602e+07	6.27052e+07	5.70141e+07
161	104.03	0.954	3.20947e+06	4.48131e+06	3.14671e+06	2.56888e+06	1.30673e+06	2.7665e+06	908462	1.28804e+06	1.76424e+06	1.88223e+06	1.60278e+06	1.27371e+07	8.17925e+06	1.48154e+07	1.21872e+07
162	104.05	1.015	2.63503e+07	2.45169e+07	3.23915e+07	1.11051e+08	5.18517e+07	1.06622e+08	1.73382e+07	2.12375e+07	2.74801e+07	2.9769e+07	2.90329e+07	6.05462e+06	9.14253e+06	9.90259e+06	1.38451e+07
163	104.063	2.834	4.82076e+08	4.87277e+08	4.84307e+08	6.98189e+07	2.21404e+07	1.37049e+08	1.05197e+07	7.49185e+06	8.6419e+06	1.17582e+07	6.23752e+06	8.851e+08	1.69972e+09	1.20742e+09	1.35238e+09
164	104.063	4.89	2.06199e+06	2.17072e+06	1.94976e+06	228920	1.54377e+06	1.89771e+06	1.12016e+06	949149	1.25411e+06	1.13899e+06	1.20615e+06	2.82162e+06	4.06238e+06	9.3583e+06	4.76519e+06
165	104.063	4.362	2.11943e+07	2.04219e+07	1.20154e+07	1.16218e+07	1.024e+07	1.11132e+07	9.42087e+06	1.00074e+07	9.72586e+06	9.92034e+06	1.06124e+07	2.32089e+07	4.18816e+07	3.5495e+07	4.02142e+07
166	104.063	6.863	4.37417e+07	4.61245e+07	4.45151e+07	6.05007e+07	392387	598516	479839	9.14255e+07	5.21305e+07	9.59975e+07	5.51413e+07	1.07667e+06	1.13832e+06	921315	8.54237e+07
167	104.063	4.239	2.43812e+06	2.35529e+06	2.65041e+06	705679	731479	807761	474836	654110	612771	445354	508563	4.84841e+06	6.80412e+06	4.72678e+06	1.4702e+07
168	104.063	4.46	1.66977e+06	1.60527e+06	1.68937e+06	1.97158e+06	568329	6.54515e+06	549369	620648	515808	488684	479434	2.30771e+06	2.73897e+06	1.67255e+06	2.33827e+06
169	104.063	10.281	5.33189e+06	3.54871e+06	4.01671e+06	3.33506e+06	4.26089e+06	2.33187e+06	2.3237e+06	2.35094e+06	4.71321e+06	4.72479e+06	4.50255e+06	1.63918e+06	2.1164e+06	1.654e+06	2.50268e+06
170	105.043	0.955	2.2721e+08	2.27657e+08	2.07353e+08	3.47676e+08	2.37667e+08	3.5556e+08	2.54601e+08	2.44963e+08	3.1064e+08	3.1608e+08	2.9001e+08	2.30339e+07	2.50516e+07	2.32058e+07	2.90997e+07
171	105.043	1.244	1.30723e+07	1.44654e+07	2.32363e+07	2.93774e+07	1.7325e+07	2.08685e+07	8.58757e+06	1.88718e+07	1.94653e+07	1.59743e+07	1.12881e+07	5.65166e+06	6.27616e+06	5.33971e+06	4.74396e+06
172	105.994	0.833	1.08536e+07	9.71011e+06	1.08913e+07	1.36398e+07	1.25943e+07	1.24681e+07	1.09899e+07	7.92143e+06	7.8815e+06	1.00941e+07	7.45486e+06	6.23585e+06	6.28247e+06	6.95817e+06	7.16967e+06
173	106.024	0.838	6.14982e+06	3.87851e+06	4.58202e+06	900149	569309	748300	5.98267e+06	5.08691e+06	4.95708e+06	3.96698e+06	4.22688e+06	5.71702e+06	8.86554e+06	6.31183e+06	4.62278e+06
174	106.042	2.083	6.60445e+07	7.44205e+07	7.43621e+07	1.5353e+08	1.09337e+08	1.55292e+08	5.86193e+07	5.33792e+07	7.98944e+07	8.30854e+07	8.59791e+07	2.43418e+07	1.8579e+07	1.83421e+07	2.03757e+07
175	106.042	3.999	1.09488e+06	1.11181e+06	1.1413e+06	334789	489463	261653	485335	128570	541568	393554	457642	1.17884e+06	1.58248e+06	996727	3.87642e+06
176	107.016	16.379	2.515e+07	2.10368e+07	1.47651e+07	1.88862e+07	1.61332e+07	1.81047e+07	1.53295e+07	1.96831e+07	1.31528e+07	1.83191e+07	2.00198e+07	1.71515e+07	1.85249e+07	1.48598e+07	1.74879e+07
177	107.037	1.061	7.67884e+06	1.06645e+07	7.24077e+06	3.15682e+07	1.60393e+07	4.67158e+07	7.11875e+06	1.07719e+07	8.40755e+06	8.70785e+06	8.29679e+06	5.12909e+06	1.00021e+07	8.19278e+06	9.19379e+06
178	107.038	2.687	1.19735e+07	1.48004e+07	1.14082e+07	4.5051e+07	2.13712e+07	3.9736e+07	1.36825e+07	1.59762e+07	2.6873e+07	1.72589e+07	1.08707e+07	2.65396e+06	108559	2.14602e+06	2.08836e+06
179	107.074	1.469	1.04841e+06	1.64091e+06	1.12056e+06	873640	656031	834106	1.11734e+06	1.22307e+06	528569	1.04056e+06	1.05288e+06	6.76282e+06	1.3425e+07	9.65476e+06	1.9334e+07
180	107.074	2.993	1.12119e+07	1.0505e+07	2.06794e+07	1.08507e+07	1.54682e+07	1.30778e+07	1.30481e+07	1.72852e+07	1.68983e+07	1.95361e+07	1.58017e+07	3.01179e+07	2.01846e+07	1.81812e+07	2.45859e+07
181	108.016	16.575	3.04185e+08	3.02993e+08	3.19705e+08	3.08277e+08	3.4045e+08	3.04271e+08	3.10277e+08	2.93999e+08	4.37216e+08	3.01373e+08	4.30105e+08	3.81382e+08	2.9149e+08	1.5171e+08	3.88463e+08
182	108.022	1.239	1.22348e+08	1.17284e+08	1.14236e+08	2.05618e+08	6.7527e+07	6.94102e+07	4.18609e+07	9.30757e+07	9.33671e+07	1.10915e+08	2.48479e+08	1.11738e+08	2.33961e+06	9.62121e+07	3.9364e+06
183	108.058	3.846	1.61633e+06	1.33113e+06	1.09944e+06	216525	329650	224774	296048	306945	303048	348809	271057	5.60963e+06	3.93571e+06	3.73881e+06	4.48006e+06
184	108.094	10.974	2.87337e+06	2.04255e+06	2.48769e+06	2.2188e+06	4.03594e+06	1.54337e+06	3.30637e+06	3.128e+06	5.25155e+06	4.11974e+06	3.83648e+06	1.40018e+06	865911	285810	1.06973e+06
185	108.094	10.284	2.78202e+06	2.01301e+06	2.87547e+06	4.29565e+06	4.13802e+06	2.44967e+06	1.99324e+06	2.48375e+06	3.15224e+06	3.52743e+06	2.60508e+06	637034	1.23203e+06	1.72378e+06	1.39208e+06
186	108.094	9.078	1.95803e+06	2.05015e+06	1.8505e+06	1.53675e+07	190049	7.35564e+06	849297	157609	657749	183547	748603	927794	874532	971323	275782
[truncated: 3,691 more rows]

## Sheet: Supplemetary Table 3
Supplementary Table 3. List of peak intensities identified in the study after normalization against QC samples in negative ionization mode (ESI-).
[truncated: 3,604 more rows]

[truncated: 11 more sheets: Supplemetary Table 4, Supplemetary Table 5, Supplemetary Table 6, Supplemetary Table 7, Supplemetary Table 8, Supplemetary Table 9, Supplemetary Table 10, Supplemetary Table 11, Supplemetary Table 12, Supplemetary Table 13, Supplemetary Table 14]
